# Supplementary material for: Dynamic metabolomics of uterine fluid of laying hens: Key metabolites and pathways governing sperm motility and functional longevity
Source: Poult Sci. 2026 May 8;105(8):107102. doi: 10.1016/j.psj.2026.107102 (PMC13223812; doi:10.1016/j.psj.2026.107102)
Supplement: Supplementary file 1 [file mmc1.xlsx]

## Sheet: Sheet1
Category	Parameter	Value
Basic Info	Name	Rooster IVOSII IMV
ViadentCategory	VIADENT Fluorescent Sperm	NonViable
Analysis Limits	Minimum Proportion of Rapid Progressive	0
	Minimum Motility Ratio	80
	Minimum Total Count	200
Chamber	Counting Chamber Type	Capillary
	Chamber Depth	20
	Capillary Correction	1.3
Camera	Exposure	16
	Integration Time	500
	Gain	300
	Integration Available	FALSE
Video Acquisition	Imaging Type	NegativePhase
	Frame Acquisition Speed	60
	Frame Count	45
Cell Detection	Large Object Removal Enabled	FALSE
	Minimum Area of Large Object (μm)	1000
	Tail Required for Static	TRUE
	Enable Advanced Tail Detection	FALSE
	Auto Offset Value for Minimum Tail Brightness	7
	Auto Mode for Minimum Tail Brightness	Auto-First Frame
	Maximum Aspect Ratio (%)	100
	Maximum Head Area (μm²)	70
	Minimum Aspect Ratio (%)	1
	Minimum Head Brightness	115
	Minimum Head Area (μm²)	5
	Minimum Tail Brightness	47
	Auto Mode for Minimum Cell Brightness	Manual
Calibration	Objective Lens	0: Zeiss 10x NH IVOS-II
	Objective Magnification X	1.46
	Objective Magnification Y	1.46
Morphology	Maximum Distance of DMR Droplet from Tail Tip (μm)	8
	DMR Classification to Static	FALSE
	DMR Precision	80
	Average Curved Tail Angle Length (μm)	5
	Head Length of Proximal Droplet (μm)	10.5
	Droplet Confidence Value	95
	Tail Coiling Confidence Value	90
	Tail Bending Confidence Value	90
	Tail Confidence Value	90
	Show Deformation Results	TRUE
	Shortest Distance of Distal Droplet (μm)	4
	Maximum DMR Tail Length (μm)	15
	Minimum Normal Morphology Proportion	75
	Minimum Tail Coiling Angle	180
	Minimum Curved Tail Angle	20
	Minimum Tail Length (μm)	6
Kinetics	Slow VAP (μm/s)	20
	Slow VSL	1
	Maximum VSL Required for Active Cells	0
	Progressive STR	45
	Progressive VAP (μm/s)	45
	Static VSL	0
	Static VAP (μm/s)	15
	Static Width Multiplier	0.5
	Static Algorithm	Width_Multiplier
	Motility Requires Tail	FALSE
	Enable Static Avoidance for Motile Sperm	FALSE
	Maximum Migration Distance of Cells (μm)	15
Stage	Stage Temperature (℃)	37
Illumination	Include Automatic Illumination Calibration	TRUE
	Main Illumination	LED - Red
	Smoothing Width of Histogram	0
	Maximum Light Intensity Value	70
	Minimum Light Intensity Value	60
