# Supplementary material for: Dynamic metabolomics of uterine fluid of laying hens: Key metabolites and pathways governing sperm motility and functional longevity
Source: Poult Sci. 2026 May 8;105(8):107102. doi: 10.1016/j.psj.2026.107102 (PMC13223812; doi:10.1016/j.psj.2026.107102)
Supplement: Supplementary file 2 [file mmc2.xlsx]

## Sheet: sperm kinematics-1
	PBS					PF					CF
	Sperm Motility	VSL (μm/s)	VCL (μm/s)	VAP (μm/s)	ALH (μm)	Sperm Motility	VSL (μm/s)	VCL (μm/s)	VAP (μm/s)	ALH (μm)	Sperm Motility	VSL (μm/s)	VCL (μm/s)	VAP (μm/s)	ALH (μm)
0	0.465	21.44	67.28	34.47	4.38	0.763	68.07	144.87	94.09	6.83	0.659	40.13	114.33	58.6	5.83
0	0.481	19.33	54.39	27.64	3.95	0.741	77.65	136.9	94.48	5.6	0.617	43.76	119.54	68.78	6.19
0	0.297	26.83	58.15	33.33	3.96	0.822	79.02	121.71	88.76	4.84	0.681	53.52	119.82	75.04	5.5
2	0.287	11.64	47.3	23.56	3.59	0.943	63.03	109.66	74.23	6.97	0.846	37.33	88.14	51.46	4.85
2	0.404	16.29	55.48	27.6	4.31	0.783	35.24	95.23	51.73	5.42	0.699	34.11	98.45	51.88	5.84
2	30.6%	17.86	54.83	27.3	4.45	0.778	30.62	93.68	47.62	5.21	0.596	26.36	81.09	41.23	5.18
4	0.417	22.34	57.14	30.6	4.16	0.834	59.71	95.69	67.31	5.79	0.779	20.32	65.4	30.4	3.71
4	0.524	25.57	71.14	35.16	5.51	84.2%	30.04	111.26	54.66	8.06	0.706	35.08	69.77	42.97	3.69
4	0.432	27.37	113.81	50.53	7.29	0.794	16.76	60.19	27.35	3.73	0.885	78.59	114.12	86.03	5.49
6	0.393	46.42	121.67	65.11	6.91	0.929	45.72	100.27	57.95	6.76	0.808	26.02	67.31	34.96	3.74
6	0.459	21.45	65.86	31.23	4.82	0.946	52.58	97.22	63.78	5.47	0.67	22.31	57.8	31.98	3.13
6	0.378	26.01	59.36	36.58	3.87	0.828	17.29	60.01	28.4	3.63	0.775	34.56	60.98	41.61	3.86
8	0.309	20.1	83.29	36.2	6.94	0.876	27.97	55.59	34.87	4.22	0.554	21.26	56.96	29.07	3.4
8	0.325	26.74	59.98	35.05	3.13	0.891	17.84	46.81	23.56	2.85	0.62	18.85	47.78	24.84	2.64
8	0.328	16.9	43.29	25.13	2.37	0.868	54.09	70.75	57.65	3.27	0.885	60.75	87.72	65.37	4.59

## Sheet: sperm kinematics-2
	PBS					0.287					0.143
	Sperm Motility	VSL (μm/s)	VCL (μm/s)	VAP (μm/s)	ALH (μm)	Sperm Motility	VSL (μm/s)	VCL (μm/s)	VAP (μm/s)	ALH (μm)	Sperm Motility	VSL (μm/s)	VCL (μm/s)	VAP (μm/s)	ALH (μm)
0	0.885	55.09	133.37	80.47	6.08	0.893	73.95	131.25	89.48	6.71	0.749	39.28	119.55	61.58	6.06
0	0.802	40.04	115.37	58.64	5.46	0.86	42.38	99.69	59.34	5.58	0.799	35.36	126.8	62.88	6.18
0	0.834	51.27	135.97	79.96	6.21	0.818	43.62	124.78	72.42	6.8	0.773	40.41	130.3	65.74	6.5
2	0.776	38.39	78.64	48.33	4.21	0.858	42.22	90.35	56.24	5.2	0.832	60.12	132.79	81.53	6.33
2	0.553	40.29	126.27	68.82	6.91	0.722	37.73	104.63	56.37	6.79	0.842	56.5	128.23	78.48	6.75
2	68.60%	42.96	122.15	67.28	6.02	0.789	46.51	82.29	53.63	4.05	0.72	40.98	114.82	59.87	6.02
4	0.616	28.06	83.66	44.63	4.85	0.837	34.3	90.1	50.23	5.92	0.871	33.91	86.79	48.34	5.15
4	0.592	29.64	112.39	52.65	6.56	0.714	34.29	103.09	55.08	6.06	0.85	15.48	68.95	27.97	4.64
4	0.557	29.22	97.92	47.44	5.69	0.697	29.74	97.29	47.7	5.89	0.629	43.06	98.9	59.25	5.47
6	0.359	30.33	91.01	45.75	5.67	0.739	42.72	90.38	56.08	5.78	0.548	34.31	88.47	43.94	4.01
6	0.269	19.64	99.39	38.34	4.52	0.651	42.63	97.81	57.24	5.73	0.493	35.04	86.79	47.23	4.29
6	0.179	33.09	90.38	48.63	4.62	0.711	36.6	70.92	44.95	4.4	0.481	37.65	94.89	51.58	4.46
8	0.138	15.44	72.29	28.92	3.98	0.737	41.36	52.92	44.97	2.25	0.446	16.58	63.68	28.87	4.76
8	0.117	14.53	59.15	26.99	3.14	0.553	55.3	10.08	22.52	1.22	0.451	9.78	52.68	21.94	3.56
8	0.311	19.34	55.51	27.51	2.87	0.321	19.72	68.74	33.31	4.3	0.691	16.23	48.75	25.28	3.86
