# Supplementary material for: Dynamic metabolomics of uterine fluid of laying hens: Key metabolites and pathways governing sperm motility and functional longevity
Source: Poult Sci. 2026 May 8;105(8):107102. doi: 10.1016/j.psj.2026.107102 (PMC13223812; doi:10.1016/j.psj.2026.107102)
Supplement: Supplementary file 3 [file mmc3.xlsx]

## Sheet: metabolites
ID	m/z	Retention time (min)	Ion mode	Metabolites	cid	cidlink	HMDB	METLIN	Lipidmaps	ChEBI	KEGG	ID Annotation	Annotation	PubChem	CAS	smiles	InChIKey	Super Class	Class	Sub Class	level	Score	Isotope Similarity	Fragmentation Score	Fragment Ions	Adducts	Formula	Mass Error (ppm)
11.72_568.3617m/z	568.362	11.716	neg	PC(18:0/0:0)	19834	https://cloud.oebiotech.com/#/lm/network/19834	HMDB0010384	40292	LMGP01050026	73858	C04230	gga00564,gga04148	Glycerophospholipid metabolism|Efferocytosis	497299	19420-57-6	[C@](COP(=O)([O-])OCC[N+](C)(C)C)([H])(O)COC(CCCCCCCCCCCCCCCCC)=O	IHNKQIMGVNPMTC-RUZDIDTESA-N	Lipids and lipid-like molecules	Glycerophospholipids	Glycerophosphocholines	Level 1	76.5	94.6464	96.4	393.1982, 411.8047, 426.3189, 466.8202, 478.0902, 508.3410, 508.4277, 519.0562, 542.7966, 568.3617	M+FA-H	C26H54NO7P	-0.6271
5.01_204.0658m/z	204.066	5.01232	neg	Indolelactic acid	47151	https://cloud.oebiotech.com/#/lm/network/47151	HMDB0000671				C02043			676157	7417-65-4	O[C@@H](CC1=CNC2=C1C=CC=C2)C(O)=O	XGILAAMKEQUXLS-JTQLQIEISA-N	Organoheterocyclic compounds	Indoles and derivatives	Indolyl carboxylic acids and derivatives	Level 1	76.2	97.5984	98	160.9675, 161.9508, 163.8707, 172.0396, 186.0554, 186.0741, 187.0603, 195.0216, 202.0511, 204.0659	M-H	C11H11NO3	-3.815
10.35_500.2778m/z	500.278	10.3541	neg	PE(0:0/20:4)	21212	https://cloud.oebiotech.com/#/lm/network/21212	HMDB0011487	62275	LMGP02050051	72741				53480936		C(OP(OCCN)(O)=O)[C@]([H])(OC(=O)CCC/C=C\C/C=C\C/C=C\C/C=C\CCCCC)CO	YWOCITMXHHTBAW-XSQXPFHXSA-N	Lipids and lipid-like molecules	Glycerophospholipids	Glycerophosphoethanolamines	Level 1	76	97.6473	95.7	234.0438, 259.2434, 285.2262, 302.6539, 302.6816, 302.7111, 303.1924, 303.2327, 303.2748, 500.2780	M-H	C25H44NO7P	-0.828446
10.69_540.3303m/z	540.33	10.6909	neg	1-Palmitoyl-sn-glycero-3-phosphocholine	19830	https://cloud.oebiotech.com/#/lm/network/19830	HMDB0010382	40284	LMGP01050018	72998	C04230	gga00564,gga04148	Glycerophospholipid metabolism|Efferocytosis	460602	17364-16-8	[C@](COP(=O)([O-])OCC[N+](C)(C)C)([H])(O)COC(CCCCCCCCCCCCCCC)=O	ASWBNKHCZGQVJV-HSZRJFAPSA-N	Lipids and lipid-like molecules	Glycerophospholipids	Glycerophosphocholines	Level 1	75.3	98.6715	98.9	255.2618, 291.3084, 302.6578, 302.6964, 302.7079, 480.2289, 480.3092, 481.5971, 540.2421, 540.3297	M+FA-H	C24H50NO7P	-0.811418
10.38_564.3302m/z	564.33	10.3824	neg	PC(18:2/0:0)	19838	https://cloud.oebiotech.com/#/lm/network/19838		40300	LMGP01050034					24779467		[C@](COP(=O)([O-])OCC[N+](C)(C)C)([H])(O)COC(/C=C/C=C/CCCCCCCCCCCCC)=O	CLDXAAPENVNFAW-JRMAHNDFSA-N	Lipids and lipid-like molecules	Glycerophospholipids	Glycerophosphocholines	Level 1	75.1	95.7143	97.2	481.5830, 495.8314, 501.1313, 504.2244, 504.3095, 504.3913, 505.0257, 523.5878, 556.8865, 564.3322	M+FA-H	C26H50NO7P	-1.02762
11.71_523.3633n	524.371	11.7057	pos	2-Lysophosphatidylcholine	211995	https://cloud.oebiotech.com/#/lm/network/211995	HMDB0258493									CCCCCCCCCCCCCCCCCC(=O)OCC(O)COP([O-])(=O)OCC[N+](C)(C)C	IHNKQIMGVNPMTC-UHFFFAOYSA-N	Lipids and lipid-like molecules	Glycerophospholipids	Glycerophosphocholines	Level 1	75.1	95.1778	94.6	302.7936, 339.2893, 341.3045, 354.8451, 439.8127, 506.3606, 523.5930, 524.2802, 524.2872, 524.3712	M+H, M+Na	C26H54NO7P	-1.00704
10.93_566.3460m/z	566.346	10.9319	neg	PC(0:0/18:1)	19861	https://cloud.oebiotech.com/#/lm/network/19861		40345	LMGP01050079					24779492		[C@](COP(=O)([O-])OCC[N+](C)(C)C)([H])(OC(CCCC/C=C\CCCCCCCCCCC)=O)CO	LXHJYOQXXHUOHA-UPTOSOBMSA-N	Lipids and lipid-like molecules	Glycerophospholipids	Glycerophosphocholines	Level 1	74.2	96.5534	98.7	281.2818, 302.6525, 302.6741, 302.7081, 373.0571, 506.3250, 506.4151, 506.8654, 507.3358, 566.3479	M+FA-H	C26H52NO7P	-0.643449
5.02_246.1001n	247.107	5.01727	pos	N-Acetyl-L-tryptophan	52441	https://cloud.oebiotech.com/#/lm/network/52441	HMDB0013713			74640				700653	1218-34-4	CC(=O)N[C@@H](CC1=CNC2=C1C=CC=C2)C(O)=O	DZTHIGRZJZPRDV-LBPRGKRZSA-N	Organic acids and derivatives	Carboxylic acids and derivatives	Amino acids, peptides, and analogues	Level 1	73.1	97.1931	81.7	231.9188, 231.9922, 232.9024, 232.9304, 233.0951, 233.1935, 233.2219, 233.4005, 246.9441, 247.1082	M+H, M+Na, M+H-H2O	C13H14N2O3	-1.3565
10.14_375.2887m/z	375.289	10.1446	pos	Avideoxycholic acid	46295	https://cloud.oebiotech.com/#/lm/network/46295		84746	LMST04010447					52931517		C1[C@]2(C)[C@@]3([H])CC[C@]4(C)[C@@]([H])([C@]([H])(C)CCC(O)=O)[C@H](O)C[C@@]4([H])[C@]3([H])CC[C@]2([H])C[C@H](O)C1	CQAGQSQFSWKGEB-GFBORMLMSA-N	Lipids and lipid-like molecules	Steroids and steroid derivatives	Bile acids, alcohols and derivatives	Level 1	72.4	94.4912	91.4	241.8640, 247.1700, 254.2169, 321.2571, 327.3444, 339.2674, 357.2784, 375.2433, 375.2487, 375.2919	M+H-H2O	C24H40O4	-1.78757
10.73_295.2273m/z	295.227	10.734	neg	9-Hydroxylinoleic acid	202811	https://cloud.oebiotech.com/#/lm/network/202811	HMDB0247599							73226949		CCCCCC=CCC=C(O)CCCCCCCC(O)=O	JDOLBVXUTAGQDQ-UHFFFAOYSA-N	Lipids and lipid-like molecules	Fatty Acyls	Lineolic acids and derivatives	Level 1	72	93.8797	71.9	230.8479, 230.8761, 235.7604, 240.8814, 240.9311, 246.9819, 259.8556, 277.2171, 295.1695, 295.2274	M-H	C18H32O3	-1.82087
10.74_528.3079m/z	528.308	10.7418	pos	PE(22:5/0:0)	21231	https://cloud.oebiotech.com/#/lm/network/21231	HMDB0011525	62309	LMGP02050070					53480955		C(OP(OCCN)(O)=O)[C@]([H])(O)COC(=O)CCCCC/C=C\C/C=C\C/C=C\C/C=C\C/C=C\CC	OSRWIBSZJTWIKA-SCFYABBUSA-N	Lipids and lipid-like molecules	Glycerophospholipids	Glycerophosphoethanolamines	Level 1	71.9	91.8363	84.8	398.0570, 410.9389, 411.6023, 481.6630, 489.2638, 494.7469, 499.4772, 510.2968, 524.1724, 528.3085	M+H	C27H46NO7P	-1.11773
10.85_478.2933m/z	478.293	10.8534	neg	PE(0:0/18:1)	21200	https://cloud.oebiotech.com/#/lm/network/21200	HMDB0011475	62263	LMGP02050039					53480924		C(OP(OCCN)(O)=O)[C@]([H])(OC(=O)CCCCCCCCC/C=C\CCCCCC)CO	CZYOFWNORPEFDG-KOIKXXGWSA-N	Lipids and lipid-like molecules	Glycerophospholipids	Glycerophosphoethanolamines	Level 1	71.4	97.7489	95.4	281.2485, 281.2855, 302.6534, 302.6591, 302.7065, 342.8718, 347.2635, 410.8634, 458.9787, 478.2939	M-H	C23H46NO7P	-1.23136
10.34_476.2776m/z	476.278	10.3424	neg	PE(0:0/18:2)	21202	https://cloud.oebiotech.com/#/lm/network/21202	HMDB0011477	62265	LMGP02050041	76090				53480926		C(OP(OCCN)(O)=O)[C@]([H])(OC(=O)CCCCCCC/C=C\C/C=C\CCCCC)CO	SVRBKLJIDJHADS-USWSLJGRSA-N	Lipids and lipid-like molecules	Glycerophospholipids	Glycerophosphoethanolamines	Level 1	71.3	97.1038	95.8	260.0958, 279.1807, 279.2328, 279.2701, 302.6648, 302.7086, 339.4595, 354.2451, 451.1252, 476.2780	M-H	C23H44NO7P	-1.36697
10.36_501.2849n	502.292	10.3649	pos	PE(20:4/0:0)	21170	https://cloud.oebiotech.com/#/lm/network/21170	HMDB0011517	46715	LMGP02050009	64395				42607465	652149-09-2	[C@](COP(=O)(O)OCCN)([H])(O)COC(CCC/C=C\C/C=C\C/C=C\C/C=C\CCCCC)=O	ROPRRXYVXLDXQO-XSQXPFHXSA-N	Lipids and lipid-like molecules	Glycerophospholipids	Glycerophosphoethanolamines	Level 1	70.9	96.7677	85.6	203.1794, 216.0634, 269.2262, 287.2350, 330.2787, 361.2734, 441.2412, 459.2448, 484.2810, 502.2922	M+H, M+K, M+Na	C25H44NO7P	-1.34475
4.83_217.1074m/z	217.107	4.83022	neg	(4R,6S)-4-Hydroxy-1,7-dioxaspiro[5.5]undecane	28309	https://cloud.oebiotech.com/#/lm/network/28309		102846	LMPK09000007					13160036		O1[C@@]2(CCCCO2)C[C@H](O)CC1	ITVCIGAVUFJFJY-BDAKNGLRSA-N	Organic oxygen compounds	Organooxygen compounds	Ethers	Level 1	70.1	97.6509	64.9	195.0268, 195.0879, 197.2535, 197.5909, 201.9380, 208.6706, 212.4076, 217.0167, 217.0526, 217.1069	M+FA-H	C9H16O3	-4.3559
4.57_190.0501m/z	190.05	4.56703	neg	4,1-Benzoxazepine	201928	https://cloud.oebiotech.com/#/lm/network/201928	HMDB0246595							20307234		O1C=CN=C2C=CC=CC2=C1	YAVSXFRYNGAFRN-UHFFFAOYSA-N	Organoheterocyclic compounds	Benzoxazepines	Unclassified	Level 1	69.7	99.3477	98.9	146.0601, 146.0739, 146.9375, 155.1133, 160.0390, 161.8757, 162.0553, 170.7778, 172.0398, 190.0502	M+FA-H	C9H7NO	-6.03355
10.09_494.3235m/z	494.323	10.0901	pos	(2R)-2-{[(9Z)-Hexadec-9-enoyl]oxy}-3-hydroxypropyl 2-(trimethylazaniumyl)ethyl phosphate	200724	https://cloud.oebiotech.com/#/lm/network/200724	HMDB0245288									CCCCCCC=CCCCCCCCC(=O)OC(CO)COP([O-])(=O)OCC[N+](C)(C)C	OEJYWQCXHNOOHC-UHFFFAOYSA-N	Lipids and lipid-like molecules	Glycerophospholipids	Glycerophosphocholines	Level 1	69.6	91.9208	66.9	227.7248, 227.7547, 228.5913, 228.6186, 260.1094, 295.7707, 462.2022, 476.3130, 494.1204, 494.3241	M+H	C24H48NO7P	-1.34019
5.35_146.0600m/z	146.06	5.35215	pos	4-formyl Indole	551139	https://cloud.oebiotech.com/#/lm/network/551139		96392								C1=CC(=C2C=CNC2=C1)C=O	JFDDFGLNZWNJTK-UHFFFAOYSA-N	Organoheterocyclic compounds	Indoles and derivatives	Indoles	Level 1	69.1	97.3193	84.9	92.1999, 100.5579, 100.7725, 112.0546, 118.0651, 118.7027, 118.9679, 123.9640, 133.0211, 146.0602	M+H	C9H7NO	-0.605277
10.40_519.3320n	520.339	10.4027	pos	LysoPC(0:0/18:2)	83281	https://cloud.oebiotech.com/#/lm/network/83281	HMDB0061700			76084				71768169	27304-12-7	CCCCC\C=C/C\C=C/CCCCCCCC(=O)O[C@H](CO)COP([O-])(=O)OCC[N+](C)(C)C	LSUXCWJOIAWGOU-FTJOPAKQSA-N	Lipids and lipid-like molecules	Glycerophospholipids	Glycerophosphocholines	Level 1	68.9	96.6216	92.6	240.6962, 258.1094, 299.0638, 300.0634, 302.7496, 302.7892, 337.2761, 502.3297, 502.4156, 520.3400	M+H, M+Na	C26H50NO7P	-0.909752
5.18_297.0975m/z	297.097	5.18478	neg	2-Phenylethanol glucuronide	50914	https://cloud.oebiotech.com/#/lm/network/50914	HMDB0010350	61666			C03033	gga00040,gga00053	Pentose and glucuronate interconversions|Ascorbate and aldarate metabolism	24862077		O[C@@H]1[C@@H](O)[C@H](OCCC2=CC=CC=C2)O[C@@H]([C@H]1O)C(O)=O	HIXLLXLCNONZRH-BYNIDDHOSA-N	Organic oxygen compounds	Organooxygen compounds	Carbohydrates and carbohydrate conjugates	Level 1	68.7	96.1841	58.5	229.0155, 229.4752, 229.5035, 231.8467, 232.1926, 232.2834, 233.2880, 235.0149, 279.0886, 297.0974	M-H	C14H18O7	-1.752
0.74_149.0445m/z	149.044	0.735067	neg	L-(+)-Arabinose	273775	https://cloud.oebiotech.com/#/lm/network/273775	HMDB0000646	63111			C00259	gga00040,gga00053,gga00520,gga02010	Pentose and glucuronate interconversions|Ascorbate and aldarate metabolism|Amino sugar and nucleotide sugar metabolism|ABC transporters	439195	147-81-9	C1C(C(C(C(O1)O)O)O)O	SRBFZHDQGSBBOR-HWQSCIPKSA-N	Organic oxygen compounds	Organooxygen compounds	Carbohydrates and carbohydrate conjugates	Level 1	68.6	94.1921	69.5	103.0390, 114.9854, 115.0330, 120.9536, 129.0182, 131.0337, 139.6229, 146.1630, 148.8627, 149.0446	M-H	C5H10O5	-7.00958
13.55_481.3317m/z	481.332	13.5473	neg	Ganoderal A	59792	https://cloud.oebiotech.com/#/lm/network/59792	HMDB0035983							13934281	104700-98-3	CC(CC\C=C(/C)C=O)C1CCC2(C)C3=CCC4C(C)(C)C(=O)CCC4(C)C3=CCC12C	RHNFCIPJKSUUES-AWQFTUOYSA-N	Lipids and lipid-like molecules	Prenol lipids	Triterpenoids	Level 1	68.6	90.9239	95.4	302.6922, 302.7057, 340.2724, 350.8543, 352.2389, 408.3033, 409.2536, 409.3108, 467.8195, 481.3304	M+FA-H	C30H44O2	-1.48064
4.30_338.0877m/z	338.088	4.29673	neg	2-Methoxyacetaminophen glucuronide	196983	https://cloud.oebiotech.com/#/lm/network/196983	HMDB0240215			133005					53446-12-1	COC1=C(NC(C)=O)C=CC(O[C@@H]2O[C@@H]([C@@H](O)[C@H](O)[C@H]2O)C(O)=O)=C1	GDCCQRYSPGZVPX-DKBOKBLXSA-N	Organic oxygen compounds	Organooxygen compounds	Carbohydrates and carbohydrate conjugates	Level 1	68.6	95.853	78.8	231.8785, 232.2214, 232.6376, 233.2499, 233.2681, 233.3242, 234.1708, 302.6526, 302.6963, 338.0887	M-H2O-H	C15H19NO9	-1.12989
11.14_297.2430m/z	297.243	11.1371	neg	8-HOME(9)	3157	https://cloud.oebiotech.com/#/lm/network/3157		74655	LMFA02000203					5312843		C(CCCCCCC(O)/C=C/CCCCCCCC)(=O)O	JEXIZLHRWZNJIX-SDNWHVSQSA-N	Lipids and lipid-like molecules	Fatty Acyls	Fatty acids and conjugates	Level 1	68.3	93.5916	50.4	139.4300, 155.1067, 161.9685, 185.1173, 225.6819, 229.4611, 240.9494, 259.3746, 279.2318, 297.2433	M-H	C18H34O3	-1.8897
3.39_247.1284m/z	247.128	3.38853	pos	L-beta-aspartyl-L-leucine	51184	https://cloud.oebiotech.com/#/lm/network/51184	HMDB0011166	62015						3549397		CC(C)CC(NC(=O)CC(N)C(O)=O)C(O)=O	IYJILWQAFPUBHP-UHFFFAOYSA-N	Organic acids and derivatives	Peptidomimetics	Hybrid peptides	Level 1	68.3	96.5658	62.7	176.8207, 201.1234, 205.5163, 228.7808, 229.1186, 231.0694, 240.4426, 240.7407, 246.9438, 247.1302	M+H	C10H18N2O5	-1.95755
11.22_298.2736m/z	298.274	11.2225	pos	Palmitoleoyl-EA	9052	https://cloud.oebiotech.com/#/lm/network/9052	HMDB0013648	46564	LMFA08040043	71465				9835868	94421-67-7	C(CCCCCCC(=O)NCCO)/C=C\CCCCCC	WFRLANWAASSSFV-FPLPWBNLSA-N	Organic nitrogen compounds	Organonitrogen compounds	Amines	Level 1	68.2	95.4345	80.7	232.2667, 233.3786, 233.4197, 233.7271, 245.2263, 263.2364, 280.2628, 281.2465, 298.2430, 298.2733	M+H	C18H35NO2	-1.60699
4.09_337.0791n	338.086	4.0858	pos	2,8-Dihydroxyquinoline-beta-D-glucuronide	51444	https://cloud.oebiotech.com/#/lm/network/51444	HMDB0011658	62403		145209				53481014		O[C@H]1[C@H](OC2=NC3=C(C=CC=C3O)C=C2)O[C@@H]([C@@H](O)[C@@H]1O)C(O)=O	YQBCNQXCTHWJOK-DKBOKBLXSA-N	Organic oxygen compounds	Organooxygen compounds	Carbohydrates and carbohydrate conjugates	Level 1	68.2	97.4037	77.8	232.7771, 233.1612, 233.6534, 233.7291, 234.2350, 234.4447, 253.0282, 302.7456, 320.0772, 338.0866	M+H, M+K, M+Na	C15H15NO8	-1.92627
4.89_166.0620n	165.055	4.89462	neg	2-(4-Methoxyphenyl)acetic acid	47793	https://cloud.oebiotech.com/#/lm/network/47793	HMDB0002072	64948		55501				7690	104-01-8	COC1=CC=C(CC(O)=O)C=C1	NRPFNQUDKRYCNX-UHFFFAOYSA-N	Benzenoids	Phenol ethers	Anisoles	Level 1	68.2	98.6597	70.4	147.0345, 147.0442, 147.0588, 149.0097, 163.0399, 164.8943, 164.9255, 165.0191, 165.0388, 165.0547	M-H2O-H, M-H	C9H10O3	-6.00941
10.30_372.2658n	373.273	10.3026	pos	3alpha-Hydroxy-5beta-chola-7,9(11)-dien-24-oic Acid	46187	https://cloud.oebiotech.com/#/lm/network/46187		84639	LMST04010330					5284077		C1[C@]2(C)C3=CC[C@]4(C)[C@@]([H])([C@]([H])(C)CCC(O)=O)CC[C@@]4([H])C3=CC[C@]2([H])C[C@H](O)C1	BCMBRGZVZCQHFO-GCIZHPIPSA-N	Lipids and lipid-like molecules	Steroids and steroid derivatives	Bile acids, alcohols and derivatives	Level 1	68.1	94.4048	64.7	232.7591, 243.9835, 276.8986, 319.2413, 337.2523, 339.0333, 355.2631, 357.0681, 373.2278, 373.2737	M+H-H2O, M+H	C24H36O3	-1.82156
12.02_262.2292n	280.263	12.0172	pos	2-(5,8-Tetradecadienyl)cyclobutanone	61059	https://cloud.oebiotech.com/#/lm/network/61059	HMDB0037519	92389		171994				101929256	152245-81-3	CCCCC\C=C\C\C=C\CCCCC1CCC1=O	DAVBRGLWAOXZKF-AVQMFFATSA-N	Organic oxygen compounds	Organooxygen compounds	Carbonyl compounds	Level 1	67.4	97.4019	89	189.1639, 203.1791, 207.1740, 217.1945, 219.2105, 245.2262, 246.2301, 263.1335, 263.1614, 263.2368	M+H, M+NH4, M+H-H2O	C18H30O	-1.69354
11.75_506.3247m/z	506.325	11.7451	neg	PE(0:0/20:1)	21207	https://cloud.oebiotech.com/#/lm/network/21207	HMDB0011482	62270	LMGP02050046					53480931		C(OP(OCCN)(O)=O)[C@]([H])(OC(=O)CCCCCCCCC/C=C\CCCCCCCC)CO	DGAUETYRWFLGRT-OPSAWKISSA-N	Lipids and lipid-like molecules	Glycerophospholipids	Glycerophosphoethanolamines	Level 1	67.3	92.069	94.3	61.2788, 83.1146, 89.8182, 166.8157, 179.3481, 194.6141, 196.0376, 240.9274, 309.2800, 506.3260	M-H	C25H50NO7P	-1.08545
3.75_181.0497m/z	181.05	3.7511	neg	Hydroxyphenyllactic acid	47202	https://cloud.oebiotech.com/#/lm/network/47202	HMDB0000755	34515		17385	C03672			9378	306-23-0	OC(CC1=CC=C(O)C=C1)C(O)=O	JVGVDSSUAVXRDY-UHFFFAOYSA-N	Phenylpropanoids and polyketides	Phenylpropanoic acids	Unclassified	Level 1	66.8	97.7463	83.9	153.9212, 155.8191, 159.0064, 163.0391, 163.0558, 167.3367, 180.8111, 180.8556, 181.0059, 181.0498	M-H	C9H10O4	-4.93949
10.63_299.2223m/z	299.222	10.6252	neg	3-methyl-hexadecanedioic acid	2839	https://cloud.oebiotech.com/#/lm/network/2839		74912	LMFA01170024					9543664		C(CC(C)CCCCCCCCCCCCC(=O)O)(=O)O	RMCPRRDMUKXQID-UHFFFAOYSA-N	Lipids and lipid-like molecules	Fatty Acyls	Fatty acids and conjugates	Level 1	66.7	91.0967	55.7	104.9530, 124.0068, 146.9653, 230.8993, 234.5638, 234.5716, 234.5916, 237.2212, 281.2129, 299.2244	M-H	C17H32O4	-1.58621
10.85_479.3006n	480.308	10.8525	pos	PE(18:1/0:0)	21166	https://cloud.oebiotech.com/#/lm/network/21166	HMDB0011506	40778	LMGP02050004	74971				9547071	89576-29-4	[C@](COP(=O)(O)OCCN)([H])(O)COC(CCCCCCC/C=C\CCCCCCCC)=O	PYVRVRFVLRNJLY-MZMPXXGTSA-N	Lipids and lipid-like molecules	Glycerophospholipids	Glycerophosphoethanolamines	Level 1	66.6	96.4824	97.2	232.2133, 232.7030, 259.9156, 265.2523, 302.7401, 308.2967, 339.2894, 419.2567, 462.2984, 480.3083	M+H, M+Na	C23H46NO7P	-1.20708
8.24_942.5178n	943.525	8.2375	pos	Soyasapogenol B 3-O-[a-L-rhamnosyl-(1->4)-b-D-galactosyl-(1->4)-b-D-glucuronide]	64344	https://cloud.oebiotech.com/#/lm/network/64344	HMDB0041244	95662						131753083		CC1OC(OC2C(O)C(O)C(OC3C(O)C(O)C(OC4CCC5(C)C(CCC6(C)C5CC=C5C7CC(C)(C)CC(O)C7(C)CCC65C)C4(C)CO)OC3C(O)=O)OC2CO)C(O)C(O)C1O	XFTMGQAHMHIDIN-UHFFFAOYSA-N	Lipids and lipid-like molecules	Prenol lipids	Terpene glycosides	Level 1	66.5	91.2715	86.3	423.3622, 441.3724, 581.3827, 599.3954, 605.4409, 617.4038, 635.4136, 781.4720, 797.4681, 943.5255	M+H, M+Na	C48H78O18	-1.10521
9.41_315.2766n	338.266	9.4141	pos	Dehydrophytosphingosine	38926	https://cloud.oebiotech.com/#/lm/network/38926		53897	LMSP01030002	20386				14757418		OC[C@]([H])(N)[C@]([H])(O)[C@@](O)([H])CCC/C=C/CCCCCCCCC	CQKNELOTFUSOTP-HMTIOLNVSA-N	Organic nitrogen compounds	Organonitrogen compounds	Amines	Level 1	66.2	95.6991	54.2	240.5407, 240.5464, 240.5585, 240.6147, 240.6721, 240.6862, 252.9041, 302.7903, 321.3138, 338.2660	M+Na, M+K, M+H, M+H-H2O	C18H37NO3	-2.2523
5.54_176.0705m/z	176.07	5.53843	pos	3-Indoleacetic acid	46925	https://cloud.oebiotech.com/#/lm/network/46925	HMDB0000197	70		16411	C00954	gga00380	Tryptophan metabolism	802	87-51-4	OC(=O)CC1=CNC2=C1C=CC=C2	SEOVTRFCIGRIMH-UHFFFAOYSA-N	Organoheterocyclic compounds	Indoles and derivatives	Indolyl carboxylic acids and derivatives	Level 1	66.1	95.4322	81	149.1334, 153.9360, 153.9558, 158.0029, 158.9612, 159.0800, 162.0628, 169.9761, 171.0933, 176.0701	M+H	C10H9NO2	-0.800735
11.56_481.3163n	482.324	11.5564	pos	PE(18:0/0:0)	21163	https://cloud.oebiotech.com/#/lm/network/21163	HMDB0011130	40775	LMGP02050001	75036				9547068	69747-55-3	[C@](COP(=O)(O)OCCN)([H])(O)COC(CCCCCCCCCCCCCCCCC)=O	BBYWOYAFBUOUFP-JOCHJYFZSA-N	Lipids and lipid-like molecules	Glycerophospholipids	Glycerophosphoethanolamines	Level 1	66.1	95.7845	96.9	302.7957, 310.3103, 341.3052, 345.9076, 368.7877, 413.8975, 421.2724, 464.3134, 482.2531, 482.3250	M+H, M+Na	C23H48NO7P	-1.20535
10.58_291.1945m/z	291.195	10.5776	pos	Cymatherelactone	7871	https://cloud.oebiotech.com/#/lm/network/7871			LMFA07040130					56951426		[C@H]12[C@@H]([C@@H]3[C@@H](O3)C1)C=CCCCCC(O[C@H](CC)[C@@H]1C[C@@H]21)=O	FIICQHIPIFWHRY-HFOVYDPPSA-N	Lipids and lipid-like molecules	Fatty Acyls	Eicosanoids	Level 1	66	93.9793	89.7	240.6317, 240.6774, 240.7262, 240.8861, 249.1849, 272.7429, 291.0559, 291.1427, 291.1609, 291.1945	M+H	C18H26O3	-3.32721
10.64_453.2848n	454.292	10.6416	pos	PE(0:0/16:0)	21197	https://cloud.oebiotech.com/#/lm/network/21197	HMDB0011473	62261	LMGP02050036	131743				53480922		C(OP(OCCN)(O)=O)[C@]([H])(OC(=O)CCCCCCCCCCCCCCC)CO	CKPBBEOJHAPPBT-HXUWFJFHSA-N	Lipids and lipid-like molecules	Glycerophospholipids	Glycerophosphoethanolamines	Level 1	65.7	96.4168	92.9	302.7918, 302.7974, 313.2734, 313.3171, 393.2397, 413.2605, 413.2677, 436.2826, 454.1740, 454.2922	M+H, M+Na	C21H44NO7P	-1.6109
3.42_184.0606m/z	184.061	3.41902	neg	3-(1H-Pyrrol-2-yl)propanoic Acid	201164	https://cloud.oebiotech.com/#/lm/network/201164	HMDB0245768							11286501		OC(=O)CCC1=CC=CN1	XDNDSAQVXNZKGP-UHFFFAOYSA-N	Organoheterocyclic compounds	Pyrroles	Substituted pyrroles	Level 1	65.6	97.1785	58.5	140.0705, 147.3626, 152.0542, 154.2110, 155.9182, 166.0512, 183.5280, 183.9121, 184.0074, 184.0607	M+FA-H	C7H9NO2	-6.55243
0.74_174.0872m/z	174.087	0.7415	pos	2-Oxoarginine	48262	https://cloud.oebiotech.com/#/lm/network/48262	HMDB0004225	7030		28116	C03771	gga00330,gga00470	Arginine and proline metabolism|D-Amino acid metabolism	558	3715-10-4	NC(N)=NCCCC(=O)C(O)=O	ARBHXJXXVVHMET-UHFFFAOYSA-N	Organic acids and derivatives	Keto acids and derivatives	Short-chain keto acids and derivatives	Level 1	65.5	97.5384	85.9	147.9629, 150.9416, 151.9390, 151.9765, 156.0646, 156.0767, 156.1014, 162.9679, 174.0396, 174.0877	M+H	C6H11N3O3	-0.644513
4.44_359.2283m/z	359.228	4.4371	pos	Asn-Leu-Ile	259657	https://cloud.oebiotech.com/#/lm/network/259657		16874						145454171		CCC(C)C(C(=O)O)NC(=O)C(CC(C)C)NC(=O)C(CC(=O)N)N	BZWRLDPIWKOVKB-ZPFDUUQYSA-N	Organic acids and derivatives	Carboxylic acids and derivatives	Amino acids, peptides, and analogues	Level 1	65.5	91.3051	64.7	302.7947, 325.1778, 341.2146, 341.2211, 342.2050, 348.2601, 359.1187, 359.1655, 359.2206, 359.2306	M+H	C16H30N4O5	-1.54926
11.37_271.2275m/z	271.228	11.3682	neg	8-Hydroxypalmitic acid	1980	https://cloud.oebiotech.com/#/lm/network/1980	HMDB0112186		LMFA01050541					15569773	83921-07-7	C(CCCCCCC(O)CCCCCCCC)(=O)O	KMEKMXBMYZGGDT-UHFFFAOYSA-N	Lipids and lipid-like molecules	Fatty Acyls	Fatty acids and conjugates	Level 1	65.2	95.5236	75.1	116.6780, 185.2027, 222.7301, 225.2220, 229.1947, 235.2065, 253.2171, 269.1742, 269.2117, 271.2281	M-H	C16H32O3	-1.29447
9.38_389.2677m/z	389.268	9.3817	pos	3alpha-Hydroxy-12-oxo-5beta-chol-8-en-24-oic Acid	46234	https://cloud.oebiotech.com/#/lm/network/46234		84686	LMST04010380					5284124		C1[C@]2(C)C3CC(=O)[C@]4(C)[C@@]([H])([C@]([H])(C)CCC(O)=O)CC[C@@]4([H])C=3CC[C@]2([H])C[C@H](O)C1	CNSBFFAXUYPWRQ-YLDMDQPTSA-N	Lipids and lipid-like molecules	Steroids and steroid derivatives	Bile acids, alcohols and derivatives	Level 1	65.2	96.255	84.5	194.3499, 227.9615, 229.2094, 229.2383, 237.2921, 335.2369, 353.2469, 371.2576, 372.2324, 389.2684	M+H	C24H36O4	-2.41969
10.33_524.2778m/z	524.278	10.3271	neg	PE(0:0/22:6)	21221	https://cloud.oebiotech.com/#/lm/network/21221	HMDB0011496	62284	LMGP02050060	72749				53480945		C(OP(OCCN)(O)=O)[C@]([H])(OC(=O)CC/C=C\C/C=C\C/C=C\C/C=C\C/C=C\C/C=C\CC)CO	TWBVHOYVCUOMJY-PAUXXPOVSA-N	Lipids and lipid-like molecules	Glycerophospholipids	Glycerophosphoethanolamines	Level 1	65	91.6725	69.6	327.2326, 368.6996, 427.4655, 430.2102, 481.5877, 481.6106, 481.6269, 521.5289, 523.7534, 524.2791	M-H	C27H44NO7P	-0.954208
10.94_528.3091m/z	528.309	10.9401	neg	PE(22:4/0:0)	21175	https://cloud.oebiotech.com/#/lm/network/21175	HMDB0011523	62307	LMGP02050014					52925133		[C@](COP(=O)(O)OCCN)([H])(O)COC(CCCCC/C=C\C/C=C\C/C=C\C/C=C\CCCCC)=O	NJHKGJJIKOCCMZ-YMIVKDKMSA-N	Lipids and lipid-like molecules	Glycerophospholipids	Glycerophosphoethanolamines	Level 1	64.9	95.0788	70.5	323.9095, 331.2639, 342.6879, 368.7019, 391.8977, 459.8797, 464.5882, 489.9649, 528.2180, 528.3092	M-H	C27H48NO7P	-0.936233
12.02_702.5668n	703.574	12.0172	pos	PE-Cer(d15:1/22:0)	39696	https://cloud.oebiotech.com/#/lm/network/39696		103056	LMSP03020017					70699000		[C@](COP(=O)(O)OCCN)([H])(NC(CCCCCCCCCCCCCCCCCCCCC)=O)[C@]([H])(O)/C=C/CCCCCCCCCC	PUNOWDWXDFVUSY-GWQJGLRPSA-N	Lipids and lipid-like molecules	Sphingolipids	Phosphosphingolipids	Level 1	64.7	96.457	89.9	302.7932, 339.2899, 340.2921, 362.8987, 430.9160, 447.8748, 532.8509, 685.5582, 703.4393, 703.5739	M+H, M+Na	C39H79N2O6P	-1.03406
4.21_159.0652m/z	159.065	4.21207	neg	Pimelic acid	2864	https://cloud.oebiotech.com/#/lm/network/2864	HMDB0000857	3280	LMFA01170051	30531	C02656	gga00780	Biotin metabolism	385	111-16-0	C(CCCCCC(=O)O)(=O)O	WLJVNTCWHIRURA-UHFFFAOYSA-N	Lipids and lipid-like molecules	Fatty Acyls	Fatty acids and conjugates	Level 1	64.5	97.8615	93.6	132.7999, 133.7864, 133.8779, 137.0277, 138.9835, 141.0544, 148.3918, 158.8920, 158.9784, 159.0653	M-H	C7H12O4	-6.50154
3.54_277.0019m/z	277.002	3.53565	neg	3,5-dimethoxy-4-(sulfooxy)benzoic acid	144413	https://cloud.oebiotech.com/#/lm/network/144413	HMDB0131461							85519434		COC1=CC(=CC(OC)=C1OS(O)(=O)=O)C(O)=O	RUXRRHGJTRVOSL-UHFFFAOYSA-N	Benzenoids	Benzene and substituted derivatives	Benzoic acids and derivatives	Level 1	64.4	93.2066	76.9	230.2419, 230.9108, 230.9387, 231.5360, 233.0129, 234.9681, 235.5241, 240.8098, 251.1446, 277.0027	M-H	C9H10O8S	-1.82253
10.64_503.3006n	504.308	10.6416	pos	PE(20:3/0:0)	21227	https://cloud.oebiotech.com/#/lm/network/21227	HMDB0011515	62300	LMGP02050066					53480951		C(OP(OCCN)(O)=O)[C@]([H])(O)COC(=O)CCC/C=C\C/C=C\C/C=C\CCCCCCCC	YBDFPZJQBYCWBA-WMTBOZPISA-N	Lipids and lipid-like molecules	Glycerophospholipids	Glycerophosphoethanolamines	Level 1	64.1	93.7352	48	289.2513, 302.7837, 302.7936, 332.2940, 363.2891, 363.3415, 443.2535, 486.2194, 486.2980, 504.3080	M+H, M+Na	C25H46NO7P	-1.21699
4.09_206.0451m/z	206.045	4.08573	neg	6-Hydroxy-5-methoxy-1h-indole-2-carboxylic acid	201113	https://cloud.oebiotech.com/#/lm/network/201113	HMDB0245714	462809						122311		COC1=C(O)C=C2NC(=CC2=C1)C(O)=O	OOOLUJRYYOCWMC-UHFFFAOYSA-N	Organoheterocyclic compounds	Indoles and derivatives	Indolecarboxylic acids and derivatives	Level 1	64.1	88.5222	97.5	162.0551, 162.0720, 162.9812, 175.0278, 176.0345, 178.0506, 188.0341, 191.1385, 196.8613, 206.0454	M-H	C10H9NO4	-3.56011
10.52_540.3303m/z	540.33	10.5249	neg	PC(0:0/16:0)	19859	https://cloud.oebiotech.com/#/lm/network/19859	HMDB0240262	40340	LMGP01050074	76078				15061532	66757-27-5	[C@](COP(=O)([O-])OCC[N+](C)(C)C)([H])(OC(CCCCCCCCCCCCCCC)=O)CO	NEGQHKSYEYVFTD-HSZRJFAPSA-N	Lipids and lipid-like molecules	Glycerophospholipids	Glycerophosphocholines	Level 1	64	94.7809	97.1	308.5497, 337.5388, 360.5826, 370.0530, 390.3582, 480.2397, 480.3103, 480.3850, 489.6051, 540.3315	M+FA-H	C24H50NO7P	-0.879547
10.72_266.1642n	289.153	10.721	pos	TRIBUTYL PHOSPHATE	212567	https://cloud.oebiotech.com/#/lm/network/212567	HMDB0259164	70062		35019	C14439			31357	126-73-8	CCCCOP(=O)(OCCCC)OCCCC	STCOOQWBFONSKY-UHFFFAOYSA-N	Organic acids and derivatives	Organic phosphoric acids and derivatives	Phosphate esters	Level 2	64	90.2804	36.9	191.1407, 211.1100, 221.7290, 228.0091, 240.6364, 240.6667, 243.8571, 255.0615, 267.1233, 267.1570	M+H, M+Na	C12H27O4P	-1.99602
9.61_195.1382m/z	195.138	9.6115	neg	Cucujolide II	7774	https://cloud.oebiotech.com/#/lm/network/7774		97390	LMFA07040033					10867249		C1(O[C@H](C)CCCCCCC=CC1)=O	IIBFPGGSICFOHJ-BPOWMSRESA-N	Phenylpropanoids and polyketides	Macrolides and analogues	Unclassified	Level 1	64	96.1173	50.1	163.8765, 167.1159, 167.1433, 176.8932, 178.6511, 179.1067, 193.4256, 194.9053, 195.0645, 195.1382	M-H	C12H20O2	-4.47278
1.58_204.9805m/z	204.98	1.58223	neg	Pyrogallol-2-O-sulphate	82034	https://cloud.oebiotech.com/#/lm/network/82034	HMDB0060018			89615				92013661		OC1=CC=CC(O)=C1OS(O)(=O)=O	XADBYTWTQXSBAF-UHFFFAOYSA-N	Organic acids and derivatives	Organic sulfuric acids and derivatives	Arylsulfates	Level 1	63.9	92.6425	92.2	146.2104, 146.9648, 147.0652, 154.9972, 160.9672, 173.0081, 177.0001, 189.8818, 204.8768, 204.9805	M-H	C6H6O6S	-3.71491
4.52_277.1188m/z	277.119	4.52337	neg	Aminoglutethimide	52731	https://cloud.oebiotech.com/#/lm/network/52731	HMDB0014501	945		2654	C07617			2145	125-84-8	CCC1(CCC(=O)NC1=O)C1=CC=C(N)C=C1	ROBVIMPUHSLWNV-UHFFFAOYSA-N	Benzenoids	Benzene and substituted derivatives	Aniline and substituted anilines	Level 1	63.8	97.4685	77.2	233.4440, 233.6579, 233.6857, 233.6998, 234.6145, 235.0819, 235.1088, 259.1083, 277.0753, 277.1191	M+FA-H	C13H16N2O2	-2.30817
4.96_164.0343m/z	164.034	4.96035	neg	1,2-Diacylglycerol-LD-PI-pool	83508	https://cloud.oebiotech.com/#/lm/network/83508	HMDB0062270	325077		53806				7672	103-71-9	O=C=NC1=CC=CC=C1	DGTNSSLYPYDJGL-UHFFFAOYSA-N	Benzenoids	Benzene and substituted derivatives	Unclassified	Level 1	63.8	92.1503	84.3	120.0444, 120.0549, 121.0282, 136.0395, 136.9242, 136.9311, 141.5076, 147.0442, 157.9249, 164.0345	M+FA-H	C7H5NO	-8.80264
5.28_187.0967m/z	187.097	5.27815	neg	Azelaic acid	2867	https://cloud.oebiotech.com/#/lm/network/2867	HMDB0000784	5750	LMFA01170054	48131	C08261			2266	123-99-9	C(CCCCCCCC(=O)O)(=O)O	BDJRBEYXGGNYIS-UHFFFAOYSA-N	Lipids and lipid-like molecules	Fatty Acyls	Fatty acids and conjugates	Level 1	63.8	98.5637	91.5	143.0707, 143.1068, 144.1837, 158.9358, 169.0861, 186.9276, 187.0077, 187.0595, 187.0648, 187.0967	M-H	C9H16O4	-4.66514
10.34_466.2921m/z	466.292	10.344	pos	PE(17:1/0:0)	21169	https://cloud.oebiotech.com/#/lm/network/21169		46714	LMGP02050008					42607464		[C@](COP(=O)(O)OCCN)([H])(O)COC(CCCCCCC/C=C\CCCCCCC)=O	LNJNONCNASQZOB-HEDKFQSOSA-N	Lipids and lipid-like molecules	Glycerophospholipids	Glycerophosphoethanolamines	Level 1	63.6	92.2445	84.1	271.4641, 304.7545, 325.2308, 325.2739, 325.3154, 341.6853, 354.9200, 373.2207, 443.6716, 466.2944	M+H	C22H44NO7P	-1.51682
8.72_353.2328m/z	353.233	8.7176	neg	13,14-Dihydro-15-keto-PGE1	200012	https://cloud.oebiotech.com/#/lm/network/200012	HMDB0244516									CCCCCC(=O)CCC1C(O)CC(=O)C1CCCCCCC(O)=O	CDUVSQMTLOYKTR-UHFFFAOYSA-N	Lipids and lipid-like molecules	Fatty Acyls	Eicosanoids	Level 1	63.4	91.6547	64.8	61.9871, 146.9647, 193.1229, 233.7693, 302.6626, 335.2252, 353.2331	M-H	C20H34O5	-1.64315
1.39_133.0495m/z	133.05	1.38993	neg	5-Deoxy-D-ribose	202097	https://cloud.oebiotech.com/#/lm/network/202097	HMDB0246776							13420529		CC(O)C(O)C(O)C=O	WDRISBUVHBMJEF-UHFFFAOYSA-N	Organic oxygen compounds	Organooxygen compounds	Carbohydrates and carbohydrate conjugates	Level 1	63.2	94.8963	59	87.0071, 89.0236, 102.0418, 111.1077, 115.0020, 128.5266, 131.0069, 132.8666, 133.0127, 133.0497	M-H	C5H10O4	-8.33235
12.50_327.2324m/z	327.232	12.5013	neg	(4E,7E,10Z,13E,16E,19E)-docosa-4,7,10,13,16,19-hexaenoic acid	274668	https://cloud.oebiotech.com/#/lm/network/274668		64830						6433873	25167-62-8	CCC=CCC=CCC=CCC=CCC=CCC=CCCC(=O)O	MBMBGCFOFBJSGT-CHRIZAQASA-N	Lipids and lipid-like molecules	Fatty Acyls	Fatty acids and conjugates	Level 1	63.2	95.1063	71.1	283.2424, 287.3890, 291.2419, 299.2615, 301.7339, 302.6526, 302.6588, 302.7047, 310.0780, 327.2317	M-H	C22H32O2	-1.67613
11.34_480.3093m/z	480.309	11.3448	neg	PE(0:0/18:0)	21199	https://cloud.oebiotech.com/#/lm/network/21199	HMDB0011129	61992	LMGP02050038					53480667	899443-67-5	C(OP(OCCN)(O)=O)[C@]([H])(OC(=O)CCCCCCCCCCCCCCCCC)CO	KIHAGWUUUHJRMS-JOCHJYFZSA-N	Lipids and lipid-like molecules	Glycerophospholipids	Glycerophosphoethanolamines	Level 1	63.1	92.91	88.1	97.9811, 99.7557, 204.1748, 231.4257, 278.1075, 283.2639, 283.2979, 302.7080, 302.7143, 480.3091	M-H	C23H48NO7P	-0.61227
11.89_464.3140m/z	464.314	11.8928	neg	PE(O-18:1/0:0)	21239	https://cloud.oebiotech.com/#/lm/network/21239		46718	LMGP02060004	137157				42607468		[C@](COP(=O)(O)OCCN)([H])(O)COCCCCCCCC/C=C\CCCCCCCC	CDONWGCJDDHTLP-DJYGDJEFSA-N	Lipids and lipid-like molecules	Glycerophospholipids	Glycerophosphoethanolamines	Level 1	63.1	95.8143	64.9	233.9372, 234.1132, 240.9868, 241.0058, 267.2684, 302.6473, 302.6550, 302.7077, 403.2615, 464.3140	M-H	C23H48NO6P	-1.41791
12.71_303.2325m/z	303.232	12.7136	neg	Arachidonic acid	511	https://cloud.oebiotech.com/#/lm/network/511	HMDB0001043	193	LMFA01030001	15843	C00219	gga00590,gga00591,gga01040,gga04216,gga04217,gga04270,gga04912	Arachidonic acid metabolism|Linoleic acid metabolism|Biosynthesis of unsaturated fatty acids|Ferroptosis|Necroptosis|Vascular smooth muscle contraction|GnRH signaling pathway	444899	506-32-1	C(O)(=O)CCC/C=C\C/C=C\C/C=C\C/C=C\CCCCC	YZXBAPSDXZZRGB-DOFZRALJSA-N	Lipids and lipid-like molecules	Fatty Acyls	Fatty acids and conjugates	Level 1	63	97.0999	65.8	240.9256, 249.8543, 259.2429, 271.3993, 285.2244, 291.3351, 302.6537, 302.6975, 302.7077, 303.2330	M-H	C20H32O2	-1.62443
10.89_437.2900n	438.297	10.8942	pos	PE(P-16:0/0:0)	21270	https://cloud.oebiotech.com/#/lm/network/21270	HMDB0011152	46719	LMGP02070001					42607469	174062-72-7	[C@](COP(=O)(O)OCCN)([H])(O)CO/C=C\CCCCCCCCCCCCCC	QYTPGOPLNFESQC-NUTQULCTSA-N	Lipids and lipid-like molecules	Glycerophospholipids	Glycerophosphoethanolamines	Level 1	62.9	94.2157	89.9	266.2843, 266.3266, 284.2942, 299.5409, 341.6562, 364.2597, 395.2567, 420.2874, 438.2369, 438.2980	M+H, M+Na	C21H44NO6P	-1.35606
12.82_264.2447n	282.279	12.8173	pos	2E,13Z-Octadecadienal	6694	https://cloud.oebiotech.com/#/lm/network/6694		46520	LMFA06000234					9903401		C(/C=C/CCCCCCCCC/C=C\CCCC)(=O)[H]	NCFULMZVHNTQOK-RAPDCGKPSA-N	Lipids and lipid-like molecules	Fatty Acyls	Fatty aldehydes	Level 1	62.9	98.0157	91.6	223.9759, 241.9866, 247.2417, 265.0035, 265.1075, 265.1411, 265.1486, 265.1777, 265.1851, 265.2526	M+H, M+NH4, M+H-H2O	C18H32O	-2.15676
4.30_339.0949n	340.102	4.29722	pos	6-Hydroxy-5-methoxyindole glucuronide	50922	https://cloud.oebiotech.com/#/lm/network/50922	HMDB0010362	61676			C03033	gga00040,gga00053	Pentose and glucuronate interconversions|Ascorbate and aldarate metabolism	196513	77463-72-0	COC1=C(O[C@@H]2O[C@@H]([C@@H](O)[C@H](O)[C@H]2O)C(O)=O)C=C2NC=CC2=C1	NECCHCPFFUXUOB-DKBOKBLXSA-N	Organic oxygen compounds	Organooxygen compounds	Carbohydrates and carbohydrate conjugates	Level 1	62.7	96.1464	65.2	229.1743, 229.1920, 229.9002, 230.0814, 232.4625, 280.0490, 302.7431, 304.0810, 322.0916, 340.1024	M+H, M+K, M+Na	C15H17NO8	-1.60461
5.51_261.1127m/z	261.113	5.51245	neg	Armexifolin	59458	https://cloud.oebiotech.com/#/lm/network/59458	HMDB0035596	90873		174461				13918461	64929-15-3	CC1=C2C3OC(=O)C(=C)C3CCC2(C)C(O)CC1=O	QPXLDBMZJNDASA-UHFFFAOYSA-N	Lipids and lipid-like molecules	Prenol lipids	Terpene lactones	Level 1	62.7	86.4548	76.3	199.1122, 217.1228, 227.0705, 227.4673, 227.5105, 227.6669, 227.6955, 243.1020, 259.0972, 261.1128	M-H	C15H18O4	-2.0821
5.25_242.0802n	243.087	5.25118	pos	Lumichrome	208376	https://cloud.oebiotech.com/#/lm/network/208376	HMDB0254199	64742		17781	C01727	gga00740	Riboflavin metabolism	506	1086-80-2	CC1=CC2=NC3=C(N=C2C=C1C)C(=O)NC(=O)N3	ZJTJUVIJVLLGSP-UHFFFAOYSA-N	Organoheterocyclic compounds	Pteridines and derivatives	Alloxazines and isoalloxazines	Level 2	62.6	94.4921	44	233.0100, 233.5994, 233.7352, 234.6232, 236.0059, 238.3219, 240.5910, 240.6872, 240.7502, 243.0877	M+H, M+Na	C12H10N4O2	-0.887829
7.25_401.0871m/z	401.087	7.249	neg	5,2',5'-Trihydroxy-3,7,8-trimethoxyflavone 2'-acetate	33172	https://cloud.oebiotech.com/#/lm/network/33172		51499	LMPK12113087					44259911		C1(OC)=C(OC)C2OC(C3C(CC(O)=O)=CC=C(O)C=3)=C(OC)C(=O)C=2C(O)=C1	QLXHITSYJNILTR-UHFFFAOYSA-N	Phenylpropanoids and polyketides	Flavonoids	O-methylated flavonoids	Level 1	62.6	96.5789	97.4	264.8570, 265.9510, 302.6577, 302.6810, 302.7023, 313.0714, 313.1149, 357.0616, 357.1132, 401.0873	M-H	C20H18O9	-1.66684
1.11_181.0740n	182.081	1.1132	pos	L-Tyrosine	46901	https://cloud.oebiotech.com/#/lm/network/46901	HMDB0000158	34		17895	C00082	gga00130,gga00350,gga00360,gga00400,gga00730,gga00970,gga04916	Ubiquinone and other terpenoid-quinone biosynthesis|Tyrosine metabolism|Phenylalanine metabolism|Phenylalanine, tyrosine and tryptophan biosynthesis|Thiamine metabolism|Aminoacyl-tRNA biosynthesis|Melanogenesis	6057	60-18-4	N[C@@H](CC1=CC=C(O)C=C1)C(O)=O	OUYCCCASQSFEME-QMMMGPOBSA-N	Organic acids and derivatives	Carboxylic acids and derivatives	Amino acids, peptides, and analogues	Level 1	62.1	96.3503	92.9	163.9399, 165.0546, 165.0712, 177.9563, 181.9507, 182.0085, 182.0409, 182.0560, 182.0663, 182.0813	M+H, M+Na	C9H11NO3	0.438587
5.05_185.0810m/z	185.081	5.05488	neg	1,2-Cyclohexanedicarboxylic acid, 4-methyl-	207516	https://cloud.oebiotech.com/#/lm/network/207516	HMDB0253138									CC1CCC(C(C1)C(O)=O)C(O)=O	YWVFNWVZBAWOOY-UHFFFAOYSA-N	Organic acids and derivatives	Carboxylic acids and derivatives	Dicarboxylic acids and derivatives	Level 1	62	95.1913	78.3	160.5355, 167.0699, 167.5118, 170.4661, 172.9755, 175.2146, 178.1422, 184.8762, 184.9128, 185.0805	M-H	C9H14O4	-4.85421
0.70_148.0603m/z	148.06	0.696033	pos	Glutaconic acid	2916	https://cloud.oebiotech.com/#/lm/network/2916	HMDB0000620	5593	LMFA01170109	15670	C02214			5280498	1724-02-3	C(=O)(O)/C=C/CC(=O)O	XVOUMQNXTGKGMA-OWOJBTEDSA-N	Organic acids and derivatives	Carboxylic acids and derivatives	Dicarboxylic acids and derivatives	Level 1	61.8	94.9681	73.2	102.0551, 106.0504, 111.0436, 121.0289, 121.0390, 130.0281, 130.0500, 148.0042, 148.0386, 148.0602	M+NH4	C5H6O4	-0.930559
10.54_495.3318n	496.339	10.5371	pos	PC(16:0/0:0)[rac]	19871	https://cloud.oebiotech.com/#/lm/network/19871	HMDB0256091	102768	LMGP01050113					86554		C(COP(=O)([O-])OCC[N+](C)(C)C)([H])(O)COC(CCCCCCCCCCCCCCC)=O	ASWBNKHCZGQVJV-UHFFFAOYSA-N	Lipids and lipid-like molecules	Glycerophospholipids	Glycerophosphocholines	Level 1	61.8	95.1027	88.4	230.0040, 240.5224, 298.7408, 313.2760, 342.4164, 368.7632, 457.4205, 478.3288, 496.1283, 496.3401	M+H, M+Na	C24H50NO7P	-1.42328
10.40_543.3325n	544.34	10.4027	pos	PC(20:4/0:0)	19889	https://cloud.oebiotech.com/#/lm/network/19889	HMDB0010396	61706	LMGP01050140	86259	C04230	gga00564,gga04148	Glycerophospholipid metabolism|Efferocytosis	53480469		C(OP(OCC[N+](C)(C)C)(=O)[O-])[C@]([H])(O)COC(=O)CCCCCC/C=C\C/C=C\C/C=C\C/C=C\CC	GOMVPVRDBLLHQC-VEJNOCSESA-N	Lipids and lipid-like molecules	Glycerophospholipids	Glycerophosphocholines	Level 1	61.7	93.8285	82.5	184.0734, 206.9245, 223.9867, 228.8542, 236.3178, 240.6791, 242.7370, 253.3525, 526.3262, 544.3389	M+H, M+Na	C28H50NO7P	0.0528867
5.39_203.1281m/z	203.128	5.38717	neg	alpha-methyl butyric Acid	167	https://cloud.oebiotech.com/#/lm/network/167	HMDB0002176	108	LMFA01020072	37070	C18319			8314	116-53-0	C(C)C(C)C(=O)O	WLAMNBDJUVNPJU-UHFFFAOYSA-N	Lipids and lipid-like molecules	Fatty Acyls	Fatty acids and conjugates	Level 1	61.7	98.184	87.1	157.1228, 157.7521, 164.7300, 181.2752, 185.1175, 185.1297, 189.8232, 196.0577, 196.8683, 203.1282	2M-H	C5H10O2	-3.95699
10.59_311.2223m/z	311.222	10.5877	neg	9Z-Octadecenedioic acid	2868	https://cloud.oebiotech.com/#/lm/network/2868		36000	LMFA01170055		C19618			9543674		C(CCCCCCC/C=C\CCCCCCCC(=O)O)(=O)O	SBLKVIQSIHEQOF-UPHRSURJSA-N	Lipids and lipid-like molecules	Fatty Acyls	Fatty acids and conjugates	Level 1	61.5	90.2233	52.4	227.8819, 227.9052, 240.9210, 241.0090, 249.2215, 275.3393, 293.2115, 302.6543, 311.1688, 311.2225	M-H	C18H32O4	-1.40836
4.59_105.0336m/z	105.034	4.5879	pos	p-Hydroxybenzaldehyde	51491	https://cloud.oebiotech.com/#/lm/network/51491	HMDB0011718	62451		17597	C00633			126	123-08-0	OC1=CC=C(C=O)C=C1	RGHHSNMVTDWUBI-UHFFFAOYSA-N	Organic oxygen compounds	Organooxygen compounds	Carbonyl compounds	Level 1	61.5	93.0108	45.4	61.7806, 62.9125, 64.9274, 78.0340, 78.1390, 79.0542, 91.2483, 95.0492, 103.0542, 105.0336	M+H-H2O	C7H6O2	1.12147
11.68_254.2475m/z	254.247	11.6827	pos	6,11-hexadecadienal	6558	https://cloud.oebiotech.com/#/lm/network/6558		75368	LMFA06000093					5283377		C(/C=C/CCCC)CC/C=C/CCCCC([H])=O	UVAAPIIWFSOFFC-RINXSNKBSA-N	Lipids and lipid-like molecules	Fatty Acyls	Fatty aldehydes	Level 1	61.4	96.5323	84.7	227.8492, 228.3999, 228.6048, 228.8674, 229.8919, 231.3297, 231.4209, 237.2215, 254.2164, 254.2478	M+NH4	C16H28O	-1.5372
4.75_163.0391m/z	163.039	4.75255	neg	9-hydroxy-7E-Nonene-3,5-diynoic acid	1145	https://cloud.oebiotech.com/#/lm/network/1145		74318	LMFA01030721					9543628		C(CC#CC#C/C=C/CO)(=O)O	DSMORYZYOBMZIC-GQCTYLIASA-N	Lipids and lipid-like molecules	Fatty Acyls	Fatty acids and conjugates	Level 1	61.4	97.0157	89	141.0565, 141.0890, 142.5632, 143.0083, 153.2968, 155.5645, 156.6255, 162.8924, 163.0032, 163.0392	M-H	C9H8O3	-6.11899
4.83_135.0440m/z	135.044	4.83022	neg	2-Hydroxyacetophenone	200592	https://cloud.oebiotech.com/#/lm/network/200592	HMDB0245150	66603		28341	C07189			68490	582-24-1	OCC(=O)C1=CC=CC=C1	ZWVHTXAYIKBMEE-UHFFFAOYSA-N	Organic oxygen compounds	Organooxygen compounds	Carbonyl compounds	Level 1	61.4	95.2513	79.4	92.0242, 93.0336, 102.4258, 108.0210, 109.8748, 134.4753, 134.8641, 134.8933, 135.0301, 135.0437	M-H	C8H8O2	-8.47574
4.75_173.0810m/z	173.081	4.75255	neg	Suberic acid	2816	https://cloud.oebiotech.com/#/lm/network/2816	HMDB0000893	4243	LMFA01170001	9300	C08278			10457	505-48-6	OC(CCCCCCC(=O)O)=O	TYFQFVWCELRYAO-UHFFFAOYSA-N	Lipids and lipid-like molecules	Fatty Acyls	Fatty acids and conjugates	Level 1	61.3	97.7498	89.5	129.2927, 134.2142, 139.6287, 140.8730, 145.2439, 150.8061, 154.9465, 155.0707, 172.9589, 173.0811	M-H	C8H14O4	-5.32809
4.92_281.1138m/z	281.114	4.92497	neg	N-Acetyl-5-methoxykynuramine	83619	https://cloud.oebiotech.com/#/lm/network/83619	HMDB0062497							390658	52450-39-2	COC1=CC=C(N)C(=C1)C(=O)CCNC(C)=O	RJQIZOKNUKRKTP-UHFFFAOYSA-N	Organic oxygen compounds	Organooxygen compounds	Carbonyl compounds	Level 1	61.3	97.2046	89.7	233.2569, 234.7749, 237.1241, 239.1031, 239.1272, 240.8793, 240.9632, 256.8953, 281.0795, 281.1139	M+FA-H	C12H16N2O3	-1.95539
4.12_192.0655m/z	192.065	4.11848	pos	5-Hydroxyindole-3-acetic acid	47207	https://cloud.oebiotech.com/#/lm/network/47207	HMDB0000763	2975		27823	C05635	gga00380	Tryptophan metabolism	1826	54-16-0	OC(=O)CC1=CNC2=C1C=C(O)C=C2	DUUGKQCEGZLZNO-UHFFFAOYSA-N	Organoheterocyclic compounds	Indoles and derivatives	Indolyl carboxylic acids and derivatives	Level 1	61.1	94.9973	89	119.0491, 124.5551, 132.9009, 145.3235, 146.0601, 161.8452, 162.8044, 164.0597, 168.9402, 192.0656	M+H	C10H9NO3	-0.282392
12.08_301.2168m/z	301.217	12.0841	neg	Eicosapentaenoic Acid	1173	https://cloud.oebiotech.com/#/lm/network/1173	HMDB0001999	6423	LMFA01030759	28364	C06428	gga01040	Biosynthesis of unsaturated fatty acids	446284	10417-94-4	OC(=O)CCC/C=C\C/C=C\C/C=C\C/C=C\C/C=C\CC	JAZBEHYOTPTENJ-JLNKQSITSA-N	Lipids and lipid-like molecules	Fatty Acyls	Fatty acids and conjugates	Level 1	61.1	95.5791	46.3	117.4239, 130.7530, 134.0857, 142.4119, 203.1802, 228.1102, 229.3438, 229.3721, 257.2309, 301.2184	M-H	C20H30O2	-1.63579
0.70_175.1189n	175.119	0.696033	pos	L-argininium(1+)	83774	https://cloud.oebiotech.com/#/lm/network/83774	HMDB0062762			32682				1549073		N[C@@H](CCCNC(N)=[NH2+])C(O)=O	ODKSFYDXXFIFQN-BYPYZUCNSA-O	Organic acids and derivatives	Carboxylic acids and derivatives	Amino acids, peptides, and analogues	Level 1	61	94.4298	46	150.9689, 151.9396, 157.0625, 157.1082, 158.0925, 159.0761, 175.0578, 175.0742, 175.0886, 175.1197	M+, M+NH4	C6H15N4O2+	-3.59925
6.77_277.1076m/z	277.108	6.76857	neg	2beta,9xi-Dihydroxy-8-oxo-1(10),4,11(13)-germacratrien-12,6alpha-olide	60342	https://cloud.oebiotech.com/#/lm/network/60342	HMDB0036662	91704		168308				131752027		C\C1=C\C2OC(=O)C(=C)C2C(O)C(=O)\C(C)=C/C(O)C1	BPDUDXQLWXZOHB-SFECMWDFSA-N	Lipids and lipid-like molecules	Prenol lipids	Terpene lactones	Level 1	61	94.5213	76.2	229.6875, 229.7087, 229.7168, 229.7377, 233.1179, 233.9357, 233.9636, 235.9711, 240.8966, 277.1082	M-H	C15H18O5	-1.88909
5.30_333.0070m/z	333.007	5.29522	neg	5,7,4'-Trihydroxyflavanone 7-sulfate	34503	https://cloud.oebiotech.com/#/lm/network/34503		52811	LMPK12140327					15460423		C1(OS(O)(=O)=O)C=C2OC(C3C=CC(O)=CC=3)CC(=O)C2=C(O)C=1	LCXKYLMSILXZFG-UHFFFAOYSA-N	Phenylpropanoids and polyketides	Flavonoids	Flavans	Level 1	60.8	92.1911	97.5	244.9118, 248.9586, 253.0502, 254.0228, 254.0553, 287.7272, 294.0494, 302.7095, 314.9638, 333.0073	M-H2O-H	C15H12O8S	-1.39149
6.87_188.1069m/z	188.107	6.87275	pos	2,3-Dihydro-5-(5-methyl-2-furanyl)-1H-pyrrolizine	63245	https://cloud.oebiotech.com/#/lm/network/63245	HMDB0040012	94553						86127014		CC1=CC=C(O1)C1=CC=C2CCCN12	SEBQZNHXPWYZSW-UHFFFAOYSA-N	Organoheterocyclic compounds	Pyrrolizines	Unclassified	Level 1	60.8	94.3289	92.7	125.0956, 134.0129, 140.8563, 141.9639, 145.0887, 164.9829, 170.1181, 173.0837, 173.1013, 188.1072	M+H	C12H13NO	-0.565493
7.51_169.0860m/z	169.086	7.51437	neg	2,3-Dimethyl-2-cyclohexen-1-one	55985	https://cloud.oebiotech.com/#/lm/network/55985	HMDB0031414	87665						10887898	1122-20-9	CC1=C(C)C(=O)CCC1	FRJKTQQNQDTORT-UHFFFAOYSA-N	Organic oxygen compounds	Organooxygen compounds	Carbonyl compounds	Level 1	60.7	96.6288	93.5	152.7898, 153.2921, 155.7178, 163.8702, 168.9684, 168.9875, 169.0164, 169.0315, 169.0499, 169.0858	M+FA-H	C8H12O	-8.16787
1.97_247.1285m/z	247.129	1.9654	pos	gamma-Glutamylvaline	51190	https://cloud.oebiotech.com/#/lm/network/51190	HMDB0011172	62020		68848				7015683	2746-34-1	CC(C)[C@H](NC(=O)CC[C@H](N)C(O)=O)C(O)=O	AQAKHZVPOOGUCK-XPUUQOCRSA-N	Organic acids and derivatives	Carboxylic acids and derivatives	Amino acids, peptides, and analogues	Level 1	60.5	93.3686	62.6	240.0354, 240.5570, 240.6118, 240.6300, 240.6385, 240.6944, 246.9454, 247.0439, 247.1064, 247.1294	M+H	C10H18N2O5	-1.31338
0.83_124.0393m/z	124.039	0.833533	pos	Isonicotinic acid	82539	https://cloud.oebiotech.com/#/lm/network/82539	HMDB0060665	849		6032	C07446	gga00983	Drug metabolism - other enzymes	5922	55-22-1	OC(=O)C1=CC=NC=C1	TWBYWOBDOCUKOW-UHFFFAOYSA-N	Organoheterocyclic compounds	Pyridines and derivatives	Pyridinecarboxylic acids and derivatives	Level 1	60.4	97.334	69.9	101.0083, 101.0249, 101.7240, 102.0218, 107.0852, 117.7724, 119.0191, 119.7733, 120.0327, 124.0393	M+H	C6H5NO2	-0.134535
5.37_363.0176m/z	363.018	5.37022	neg	Hesperetin 5-sulfate	197179	https://cloud.oebiotech.com/#/lm/network/197179	HMDB0240524									[H][C@]1(CC(=O)C2=C(O1)C=C(O)C=C2OS(O)(=O)=O)C1=CC(O)=C(OC)C=C1	QRULBSSBAHHSES-ZDUSSCGKSA-N	Phenylpropanoids and polyketides	Flavonoids	O-methylated flavonoids	Level 1	60.4	92.5474	93.3	283.0612, 283.0981, 287.1402, 295.0191, 302.6537, 302.6594, 302.7065, 331.1300, 362.8777, 363.0180	M-H2O-H	C16H14O9S	-1.18397
10.14_459.2722m/z	459.272	10.1397	neg	25-Acetylvulgaroside	64457	https://cloud.oebiotech.com/#/lm/network/64457	HMDB0041365	95770		169802				85163499	172616-88-5	CC(=O)OC1OC(=O)C=C1C(O)CC1C(O)(CO)CCC2C1(C)CCC1C(C)(C)CCCC21C	QNZZHRCSGTYEAW-UHFFFAOYSA-N	Lipids and lipid-like molecules	Prenol lipids	Sesterterpenoids	Level 1	60.2	95.4677	96	302.6654, 323.9073, 373.2737, 391.2848, 395.2536, 406.7241, 409.2958, 410.1607, 413.2646, 459.2722	M-H2O-H	C27H42O7	-6.23227
10.23_285.2067m/z	285.207	10.2307	neg	Hexadecanedioic acid	2837	https://cloud.oebiotech.com/#/lm/network/2837	HMDB0000672	5642	LMFA01170022	73722	C08260			10459	505-54-4	C(CCCCCCCCCCCCCCC(=O)O)(=O)O	QQHJDPROMQRDLA-UHFFFAOYSA-N	Lipids and lipid-like molecules	Fatty Acyls	Fatty acids and conjugates	Level 1	60.2	91.3357	59.8	230.1291, 233.2790, 240.9044, 240.9262, 240.9829, 267.1979, 279.1450, 281.5706, 283.9104, 285.2068	M-H	C16H30O4	-1.44696
11.32_579.2922m/z	579.292	11.3233	pos	(-)-Euphomine	36072	https://cloud.oebiotech.com/#/lm/network/36072		53679	LMPR0104300003					42608243		[C@@]12([H])C=C(C)C(OC(=O)C)CC(OC(=O)C)C(C)(C)C=C[C@H](C)C(OC(=O)C)[C@@]1(O)C[C@H](C)[C@@H]2OC1C=CC=CC=1	KJAZUSMSKFLAQW-LMRGBCEQSA-N	Lipids and lipid-like molecules	Prenol lipids	Diterpenoids	Level 1	60.2	96.5923	84.3	108.2955, 127.5444, 127.6667, 149.8754, 228.4984, 228.5269, 228.5504, 301.1411, 367.4645, 579.1921	M+Na	C32H44O8	-1.15437
13.99_292.2760n	310.31	13.9924	pos	6R,7S-Epoxy-3Z,9Z-eicosadiene	10096	https://cloud.oebiotech.com/#/lm/network/10096		98301	LMFA12000311					56936261		CC/C=C\C[C@@H]1O[C@@H]1C/C=C\CCCCCCCCCC	QBCBDINXYRUHGT-QEZHFABXSA-N	Organoheterocyclic compounds	Epoxides	Unclassified	Level 1	60.2	97.7501	87.6	198.1845, 205.1954, 212.2005, 219.2109, 226.2172, 240.2309, 254.2472, 275.2733, 293.2836, 310.3102	M+H, M+NH4, M+H-H2O	C20H36O	-2.14773
3.84_222.0765m/z	222.077	3.8411	neg	N-Acetyl-L-tyrosine	47268	https://cloud.oebiotech.com/#/lm/network/47268	HMDB0000866	5827		21563	C01657			68310	537-55-3	CC(=O)N[C@@H](CC1=CC=C(O)C=C1)C(O)=O	CAHKINHBCWCHCF-JTQLQIEISA-N	Organic acids and derivatives	Carboxylic acids and derivatives	Amino acids, peptides, and analogues	Level 1	60.2	94.9259	74.3	181.5519, 190.5939, 195.3114, 199.2521, 204.1901, 208.2412, 209.8340, 217.0339, 221.8417, 222.0768	M-H	C11H13NO4	-3.03701
4.41_157.0496m/z	157.05	4.41462	neg	5-ethyl-(3H)-furan-2-one	256729	https://cloud.oebiotech.com/#/lm/network/256729	HMDB0303887							281853		CCC1=CCC(=O)O1	WWAGWEFPCZVKGN-UHFFFAOYSA-N	Organoheterocyclic compounds	Dihydrofurans	Furanones	Level 1	60.2	97.1946	84.1	108.4805, 113.0509, 113.0596, 113.0685, 124.1511, 128.5923, 153.7309, 156.8934, 157.0416, 157.0491	M+FA-H	C6H8O2	-9.54174
4.67_209.0448m/z	209.045	4.67343	neg	Vanilpyruvic acid	51488	https://cloud.oebiotech.com/#/lm/network/51488	HMDB0011714	62448						14124	1081-71-6	COC1=C(O)C=CC(CC(=O)C(O)=O)=C1	YGQHQTMRZPHIBB-UHFFFAOYSA-N	Benzenoids	Benzene and substituted derivatives	Phenylpyruvic acid derivatives	Level 1	60.2	97.8293	72.7	180.9406, 180.9578, 180.9656, 181.0526, 191.0702, 199.0059, 208.4949, 208.9361, 208.9928, 209.0450	M-H	C10H10O5	-3.4329
8.14_207.1019m/z	207.102	8.13822	neg	3,4-Dihydro-6-methoxy-2,2-dimethyl-2H-1-benzopyran-4-ol	64500	https://cloud.oebiotech.com/#/lm/network/64500	HMDB0041411	95810		173602				24252761	65383-71-3	COC1=CC2=C(OC(C)(C)CC2O)C=C1	OGDIMNNYYGBSQY-UHFFFAOYSA-N	Organoheterocyclic compounds	Benzopyrans	1-benzopyrans	Level 1	60.2	96.4226	75.4	163.9282, 177.0539, 177.9394, 179.1069, 179.9350, 192.0788, 195.0156, 198.9168, 206.8971, 207.1021	M-H	C12H16O3	-3.89674
11.08_506.3236m/z	506.324	11.0794	pos	PE(0:0/20:2)	21208	https://cloud.oebiotech.com/#/lm/network/21208	HMDB0011483	62271	LMGP02050047	131692				53480932		C(OP(OCCN)(O)=O)[C@]([H])(OC(=O)CCCCCCCCC/C=C\C/C=C\CCCCC)CO	NHBRVTKHMMOYTG-XBJNFHHOSA-N	Lipids and lipid-like molecules	Glycerophospholipids	Glycerophosphoethanolamines	Level 1	60	93.0185	61.3	233.5636, 261.7644, 291.2693, 334.3097, 365.3050, 397.3939, 420.8628, 426.5659, 488.3132, 506.3255	M+H	C25H48NO7P	-1.07656
13.53_331.2637m/z	331.264	13.5256	neg	4,7,10,13-docosatetraenoic acid	678	https://cloud.oebiotech.com/#/lm/network/678		34845	LMFA01030177					5282843		C(=C/C/C=C/CCCCCCCC)\C/C=C/C/C=C/CCC(=O)O	WSCPRLMTEVITJR-WFYBHXQRSA-N	Lipids and lipid-like molecules	Fatty Acyls	Fatty acids and conjugates	Level 2	60	93.5157	41.6	144.1203, 146.9648, 182.8113, 231.7905, 231.8180, 287.2717, 302.7031, 303.5860, 306.8218, 331.2640	M-H	C22H36O2	-1.53675
7.90_221.0813m/z	221.081	7.89858	neg	Piperonyl isobutyrate	60769	https://cloud.oebiotech.com/#/lm/network/60769	HMDB0037130	92099						62580	5461-08-5	CC(C)C(=O)OCC1=CC2=C(OCO2)C=C1	RQULTIASPCVEFO-UHFFFAOYSA-N	Organoheterocyclic compounds	Benzodioxoles	Unclassified	Level 1	60	94.8815	58.7	177.8853, 178.4732, 187.8421, 188.5372, 198.2965, 198.6044, 200.3665, 206.5176, 219.6508, 221.0816	M-H	C12H14O4	-3.03965
7.16_227.1282m/z	227.128	7.16065	neg	Traumatic acid	2817	https://cloud.oebiotech.com/#/lm/network/2817	HMDB0000933	5882	LMFA01170002	545687	C16308	gga00592	alpha-Linolenic acid metabolism	5283028	6402-36-4	C(CC(=O)O)CCCCCC/C=C/C(=O)O	MAZWDMBCPDUFDJ-VQHVLOKHSA-N	Lipids and lipid-like molecules	Fatty Acyls	Fatty acids and conjugates	Level 1	59.9	95.8417	88.9	77.4159, 87.9370, 130.9823, 130.9879, 158.9775, 165.1275, 183.1382, 193.9871, 207.0060, 227.1284	M-H	C12H20O4	-3.13098
6.02_273.1704m/z	273.17	6.02025	neg	(S)-3-Octanol glucoside	57221	https://cloud.oebiotech.com/#/lm/network/57221	HMDB0032958	88857						22269604	129742-31-0	CCCCCC(CC)OC1OC(CO)C(O)C(O)C1O	UZTJHMFXKSHSMS-UHFFFAOYSA-N	Lipids and lipid-like molecules	Fatty Acyls	Fatty acyl glycosides	Level 1	59.8	95.0271	55.6	193.0855, 193.1582, 212.7525, 228.1116, 228.1392, 229.0535, 233.2915, 255.1586, 273.0435, 273.1706	M-H2O-H	C14H28O6	-1.3573
13.91_327.2536m/z	327.254	13.9137	neg	Ethyl 9-hexadecenoate	7372	https://cloud.oebiotech.com/#/lm/network/7372	HMDB0059871	97323	LMFA07010633					5364759		O=C(CCCCCCC/C=C/CCCCCC)OCC	JELGPLUONQGOHF-MDZDMXLPSA-N	Lipids and lipid-like molecules	Fatty Acyls	Fatty acid esters	Level 1	59.7	93.4811	77.4	240.9110, 240.9293, 240.9376, 240.9512, 255.2320, 255.2582, 268.7813, 302.6547, 327.1912, 327.2519	M+FA-H	C18H34O2	-1.60567
4.27_273.0071m/z	273.007	4.27172	neg	Isoferulic acid 3-sulfate	64806	https://cloud.oebiotech.com/#/lm/network/64806	HMDB0041748	96106						71749556		[H]\C(=C(\[H])C1=CC(OS(O)(=O)=O)=C(OC)C=C1)C(O)=O	DCMKMHVTKFJMAU-HWKANZROSA-N	Phenylpropanoids and polyketides	Cinnamic acids and derivatives	Hydroxycinnamic acids and derivatives	Level 1	59.7	95.9022	94.1	229.9827, 230.0515, 230.2722, 231.5220, 232.8740, 232.8896, 232.9088, 232.9444, 235.3857, 273.0071	M-H	C10H10O7S	-1.226
4.59_171.0653m/z	171.065	4.58757	neg	2-Octenedioic acid	47001	https://cloud.oebiotech.com/#/lm/network/47001	HMDB0000341	5330		89192				6079438	5698-50-0	OC(=O)CCCC\C=C\C(O)=O	BNTPVRGYUHJFHN-HWKANZROSA-N	Lipids and lipid-like molecules	Fatty Acyls	Fatty acids and conjugates	Level 1	59.7	96.2995	89.3	131.6230, 151.4229, 153.0540, 154.5536, 157.4124, 157.8761, 163.8660, 171.0183, 171.0449, 171.0652	M-H	C8H12O4	-5.59231
4.96_171.0653m/z	171.065	4.96035	neg	4-Hydroxy-4-methyl-5-hexenoic acid gamma lactone	56704	https://cloud.oebiotech.com/#/lm/network/56704	HMDB0032333	88370		52939				102550	1073-11-6	CC1(CCC(=O)O1)C=C	QESPSAHXYXIGBG-UHFFFAOYSA-N	Organoheterocyclic compounds	Lactones	Gamma butyrolactones	Level 1	59.7	99.0419	92.1	133.3208, 138.1351, 145.2676, 151.9067, 155.9378, 159.9091, 165.5767, 168.1912, 171.0189, 171.0656	M+FA-H	C7H10O2	-7.49697
2.48_246.1445m/z	246.144	2.4818	pos	Asparaginylisoleucine	53773	https://cloud.oebiotech.com/#/lm/network/53773	HMDB0028734	85649		141421				56991460	438533-59-6	CC[C@H](C)[C@H](NC(=O)[C@@H](N)CC(N)=O)C(O)=O	MQLZLIYPFDIDMZ-HAFWLYHUSA-N	Organic acids and derivatives	Carboxylic acids and derivatives	Amino acids, peptides, and analogues	Level 1	59.5	92.6472	80	234.5717, 234.8150, 235.4078, 236.6847, 240.5596, 240.6666, 240.8014, 246.1037, 246.1435, 246.1491	M+H	C10H19N3O4	-1.5009
1.04_137.0345m/z	137.035	1.03575	neg	2-Pyrimidine Acetic Acid	267218	https://cloud.oebiotech.com/#/lm/network/267218		45029						12367098	66621-73-6	C1=CN=C(N=C1)CC(=O)O	NRRCYZPJUABYHL-UHFFFAOYSA-N	Organoheterocyclic compounds	Diazines	Pyrimidines and pyrimidine derivatives	Level 1	59.4	96.6439	81.8	97.9718, 97.9771, 101.4478, 102.0906, 108.0208, 109.8433, 136.8621, 136.8907, 137.0233, 137.0345	M-H	C6H6N2O2	-8.13109
12.56_255.2558n	256.263	12.5563	pos	Palmitamide	8572	https://cloud.oebiotech.com/#/lm/network/8572	HMDB0012273	62905	LMFA08010009	74475				69421	629-54-9	NC(=O)CCCCCCCCCCCCCCC	HSEMFIZWXHQJAE-UHFFFAOYSA-N	Lipids and lipid-like molecules	Fatty Acyls	Fatty amides	Level 2	59.4	97.7285	12.2	230.0217, 230.0995, 230.1326, 231.1354, 231.4402, 233.8981, 239.1469, 256.1224, 256.2344, 256.2640	M+H, M+Na	C16H33NO	-1.7877
4.86_445.0770m/z	445.077	4.86188	neg	Genistein 7-O-glucuronide	64797	https://cloud.oebiotech.com/#/lm/network/64797	HMDB0041739	96097						15940724		O[C@@H]1[C@@H](O)[C@H](OC2=CC3=C(C(O)=C2)C(=O)C(=CO3)C2=CC=C(O)C=C2)O[C@@H]([C@H]1O)C(O)=O	JIVINIISUDEORF-ZFORQUDYSA-N	Phenylpropanoids and polyketides	Isoflavonoids	Isoflavonoid O-glycosides	Level 1	59.4	93.4589	91.8	229.9117, 236.0743, 240.9280, 264.5152, 269.0454, 286.8263, 308.9166, 406.1481, 437.9298, 445.0774	M-H	C21H18O11	-1.38947
12.48_306.2785m/z	306.279	12.4752	pos	all-trans-13,14-dihydroretinol	37413	https://cloud.oebiotech.com/#/lm/network/37413	HMDB0011618	53828	LMPR01090047	52075	C15492	gga00830	Retinol metabolism	446798	115797-14-3	C1(CCCC(C)=C1/C=C/C(/C)=C/C=C/C(C)CCO)(C)C	OVBOQVAIYMSUDT-HRYGCDPOSA-N	Lipids and lipid-like molecules	Prenol lipids	Retinoids	Level 1	59.3	96.4144	58.1	250.2168, 261.2590, 264.2289, 271.2416, 289.2527, 302.8744, 306.1609, 306.2079, 306.2473, 306.2794	M+NH4	C20H32O	-2.18703
5.45_265.1431m/z	265.143	5.44728	pos	Isoamberboin	58707	https://cloud.oebiotech.com/#/lm/network/58707	HMDB0034719	90160						14589063	30825-69-5	CC1C2C3OC(=O)C(C)C3C(O)CC(=C)C2CC1=O	ZAPNUFCAIXITRW-UHFFFAOYSA-N	Lipids and lipid-like molecules	Prenol lipids	Terpene lactones	Level 1	59.3	94.8736	79.2	232.8936, 240.7097, 247.1034, 247.1328, 256.0015, 265.0049, 265.0433, 265.0793, 265.1052, 265.1431	M+H	C15H20O4	-1.40996
10.48_291.1598m/z	291.16	10.4815	neg	Acetylbalchanolide	60371	https://cloud.oebiotech.com/#/lm/network/60371	HMDB0036693							131752039		CC1C2C(OC1=O)\C=C(C)\CC\C=C(C)\CC2OC(C)=O	MNQOAYZWZSDAKZ-BBYAVRKXSA-N	Lipids and lipid-like molecules	Prenol lipids	Terpene lactones	Level 1	59.1	93.0727	75.4	240.9201, 240.9317, 240.9368, 240.9509, 240.9823, 240.9895, 243.2376, 245.3770, 263.1656, 291.1603	M-H	C17H24O4	-1.44907
4.31_215.0012m/z	215.001	4.31382	neg	3- Acetylphenol sulfate	257670	https://cloud.oebiotech.com/#/lm/network/257670	HMDB0304930							23185081		CC(=O)C1=CC(OS(O)(=O)=O)=CC=C1	CGFRVKXGZRODPA-UHFFFAOYSA-N	Organic oxygen compounds	Organooxygen compounds	Carbonyl compounds	Level 1	59.1	95.3822	93.6	175.0973, 183.5977, 186.8966, 191.9662, 197.0811, 198.4940, 206.3018, 207.8603, 209.1154, 215.0014	M-H	C8H8O5S	-3.33322
1.51_182.0450m/z	182.045	1.51238	neg	4-Pyridoxic acid	46827	https://cloud.oebiotech.com/#/lm/network/46827	HMDB0000017	239		17405	C00847	gga00750	Vitamin B6 metabolism	6723	82-82-6	CC1=NC=C(CO)C(C(O)=O)=C1O	HXACOUQIXZGNBF-UHFFFAOYSA-N	Organoheterocyclic compounds	Pyridines and derivatives	Pyridinecarboxylic acids and derivatives	Level 1	59	97.3487	87.6	137.0207, 138.0550, 138.9061, 140.0086, 152.0338, 153.9217, 181.8972, 181.9168, 181.9346, 182.0451	M-H	C8H9NO4	-4.95133
10.94_293.2118m/z	293.212	10.9401	neg	(9S,13S)-10,11-dihydro-12-oxo-15-phytoenoic acid	3347	https://cloud.oebiotech.com/#/lm/network/3347	HMDB0301805	36059	LMFA02010007		C04780	gga00592	alpha-Linolenic acid metabolism	5280729	204135-86-4	C(CCCCCCC[C@@H]1[C@H](C/C=C\CC)C(=O)CC1)(=O)O	BZXZFDKIRZBJEP-JMTMCXQRSA-N	Lipids and lipid-like molecules	Fatty Acyls	Eicosanoids	Level 2	59	94.0908	7.65	81.4047, 113.0956, 157.0090, 196.7384, 221.1538, 230.1887, 236.1044, 241.2898, 273.5776, 293.2115	M-H	C18H30O3	-1.29694
12.28_271.2274m/z	271.227	12.2772	neg	9-methoxy-pentadecanoic acid	2276	https://cloud.oebiotech.com/#/lm/network/2276		96774	LMFA01080013					15389269		C(CCCCCCCC(OC)CCCCCC)(=O)O	QWMAMXJYEIAKRF-UHFFFAOYSA-N	Lipids and lipid-like molecules	Fatty Acyls	Fatty acids and conjugates	Level 1	59	95.1083	77.6	215.2744, 225.2209, 230.2164, 230.2448, 240.7946, 240.9400, 240.9845, 267.9757, 271.1942, 271.2277	M-H	C16H32O3	-1.56249
3.98_200.9855m/z	200.985	3.98327	neg	Benzoic acid sulfate	197076	https://cloud.oebiotech.com/#/lm/network/197076	HMDB0240374							13048093	72021-45-5	OS(=O)(=O)OC(=O)C1=CC=CC=C1	HGKLFYLYWZXWPO-UHFFFAOYSA-N	Benzenoids	Benzene and substituted derivatives	Benzoic acids and derivatives	Level 1	58.9	92.4911	79.8	173.0462, 177.2054, 183.2042, 184.0060, 188.3511, 195.0362, 195.6095, 198.8738, 200.9037, 200.9855	M-H	C7H6O5S	-4.16889
4.02_172.9905m/z	172.99	4.01568	neg	Phenol sulphate	82031	https://cloud.oebiotech.com/#/lm/network/82031	HMDB0060015			27905	C02180			74426	937-34-8	OS(=O)(=O)OC1=CC=CC=C1	CTYRPMDGLDAWRQ-UHFFFAOYSA-N	Organic acids and derivatives	Organic sulfuric acids and derivatives	Arylsulfates	Level 1	58.8	96.9928	93.7	134.8363, 142.3356, 148.9958, 154.9462, 158.7561, 159.2563, 159.9799, 161.5875, 164.0196, 172.9906	M-H	C6H6O4S	-5.23909
5.87_255.0658m/z	255.066	5.86552	neg	Dihydrodaidzein	29585	https://cloud.oebiotech.com/#/lm/network/29585	HMDB0005760	47951	LMPK12050447	75842				176907	17238-05-0	C1(O)=CC2OCC(C3=CC=C(O)C=C3)C(=O)C=2C=C1	JHYXBPPMXZIHKG-UHFFFAOYSA-N	Phenylpropanoids and polyketides	Isoflavonoids	Isoflavans	Level 1	58.8	96.5779	71.1	233.4650, 233.4938, 233.5854, 233.6135, 235.5465, 235.5741, 237.2007, 253.8723, 255.0352, 255.0659	M-H	C15H12O4	-2.04213
7.92_218.1537m/z	218.154	7.9165	pos	Ethoxyquin	62801	https://cloud.oebiotech.com/#/lm/network/62801	HMDB0039531	44287		77323	C07475			3293	91-53-2	CCOC1=CC2=C(NC(C)(C)C=C2C)C=C1	DECIPOUIJURFOJ-UHFFFAOYSA-N	Organoheterocyclic compounds	Quinolines and derivatives	Quinolones and derivatives	Level 1	58.8	96.1757	78.8	189.1145, 190.1224, 193.0566, 202.1229, 203.1266, 203.1459, 213.0390, 217.1473, 218.1090, 218.1539	M+H	C14H19NO	-1.01322
10.32_525.2854n	526.293	10.3233	pos	PE(22:6/0:0)	21174	https://cloud.oebiotech.com/#/lm/network/21174	HMDB0011526	62310	LMGP02050013	72747				52925132		[C@](COP(=O)(O)OCCN)([H])(O)COC(CC/C=C\C/C=C\C/C=C\C/C=C\C/C=C\C/C=C\CC)=O	XEVRBOQZSXWGQO-PAUXXPOVSA-N	Lipids and lipid-like molecules	Glycerophospholipids	Glycerophosphoethanolamines	Level 1	58.7	92.5904	76.2	135.4734, 187.8704, 229.9604, 240.5288, 385.2735, 426.5918, 465.2290, 483.2364, 508.2836, 526.2921	M+H, M+Na	C27H44NO7P	-0.174326
9.86_310.2369m/z	310.237	9.86052	pos	alpha-Licanic acid	3227	https://cloud.oebiotech.com/#/lm/network/3227		35858	LMFA02000273	28771	C08319			5281118		OC(=O)CCC(=O)CCCC/C=C\C=C\C=C\CCCC	DTRGDWOPRCXRET-WPOADVJFSA-N	Lipids and lipid-like molecules	Fatty Acyls	Lineolic acids and derivatives	Level 1	58.7	92.1216	82.8	261.2661, 275.2013, 292.2263, 293.2123, 302.7466, 302.7860, 302.7937, 310.2073, 310.2340, 310.2416	M+NH4	C18H28O3	-2.68728
4.06_137.0233m/z	137.023	4.05837	neg	4-Hydroxybenzoic acid	47065	https://cloud.oebiotech.com/#/lm/network/47065	HMDB0000500	3263		30763	C00156	gga00130,gga00790	Ubiquinone and other terpenoid-quinone biosynthesis|Folate biosynthesis	135	99-96-7	OC(=O)C1=CC=C(O)C=C1	FJKROLUGYXJWQN-UHFFFAOYSA-N	Benzenoids	Benzene and substituted derivatives	Benzoic acids and derivatives	Level 1	58.6	97.2719	45.9	126.0787, 127.9980, 128.4667, 131.5893, 132.9493, 134.0587, 136.8617, 136.8709, 137.0179, 137.0235	M-H	C7H6O3	-8.13043
4.49_459.0926m/z	459.093	4.48958	neg	Glycitein 7-O-glucuronide	64799	https://cloud.oebiotech.com/#/lm/network/64799	HMDB0041741	96099		168844				45782894		COC1=C(O[C@@H]2O[C@@H]([C@@H](O)[C@H](O)[C@H]2O)C(O)=O)C=C2OC=C(C3=CC=C(O)C=C3)C(=O)C2=C1	HVZUFDAWJOXFQU-SXFAUFNYSA-N	Phenylpropanoids and polyketides	Isoflavonoids	Isoflavonoid O-glycosides	Level 1	58.6	91.1637	83.1	129.9746, 173.9850, 175.0241, 204.7496, 228.7877, 228.8161, 268.0375, 283.0607, 302.6547, 459.0926	M-H	C22H20O11	-1.42183
4.54_172.0969m/z	172.097	4.53852	neg	N-Acetylisoleucine	83272	https://cloud.oebiotech.com/#/lm/network/83272	HMDB0061684			21555				7036275	3077-46-1	CC[C@H](C)[C@H](NC(C)=O)C(O)=O	JDTWZSUNGHMMJM-FSPLSTOPSA-N	Organic acids and derivatives	Carboxylic acids and derivatives	Amino acids, peptides, and analogues	Level 1	58.6	95.8059	94	140.1201, 144.0443, 147.0312, 152.0938, 154.9462, 160.0578, 167.7703, 171.9799, 172.0392, 172.0967	M-H	C8H15NO3	-5.64954
0.59_156.0766m/z	156.077	0.590383	pos	3-Aminopicolinic acid	201216	https://cloud.oebiotech.com/#/lm/network/201216	HMDB0245821	429487						73836		NC1=C(N=CC=C1)C(O)=O	BOOMHTFCWOJWFO-UHFFFAOYSA-N	Organoheterocyclic compounds	Pyridines and derivatives	Pyridinecarboxylic acids and derivatives	Level 1	58.5	92.5831	94.3	111.5568, 113.4286, 128.0197, 129.5441, 138.1029, 139.0866, 140.8765, 149.9624, 156.0423, 156.0769	M+NH4	C6H6N2O2	-0.767194
3.29_384.1141m/z	384.114	3.28812	pos	Succinyladenosine	47295	https://cloud.oebiotech.com/#/lm/network/47295	HMDB0000912	5867		71169				20849086	4542-23-8	OC[C@H]1O[C@H]([C@H](O)[C@@H]1O)N1C=NC2=C(N[C@@H](CC(O)=O)C(O)=O)N=CN=C12	VKGZCEJTCKHMRL-VWJPMABRSA-N	Nucleosides, nucleotides, and analogues	Purine nucleosides	Unclassified	Level 1	58.5	88.1456	85.5	192.0518, 206.0665, 232.7400, 234.0611, 240.6184, 240.6783, 244.2249, 252.0733, 274.3994, 384.1158	M+H	C14H17N5O8	-2.22157
4.05_211.0604m/z	211.06	4.05045	neg	3,4-Dihydroxyphenylacetone	55746	https://cloud.oebiotech.com/#/lm/network/55746	HMDB0031132	1221						2762430	2503-44-8	CC(=O)CC1=CC(O)=C(O)C=C1	JQXBETDGCMQLMK-UHFFFAOYSA-N	Benzenoids	Benzene and substituted derivatives	Phenylpropanes	Level 1	58.5	95.8848	85.4	167.1083, 178.0266, 192.9793, 193.0500, 195.0348, 198.9214, 199.7310, 206.7002, 211.0366, 211.0603	M+FA-H	C9H10O3	-4.77668
3.91_197.1284m/z	197.128	3.90798	pos	alpha-Methylphenylalanine	54208	https://cloud.oebiotech.com/#/lm/network/54208	HMDB0029223	86102						108055		CC(N)(CC1=CC=CC=C1)C(O)=O	HYOWVAAEQCNGLE-UHFFFAOYSA-N	Phenylpropanoids and polyketides	Phenylpropanoic acids	Unclassified	Level 1	58.4	96.622	66.7	161.9964, 162.0910, 165.0440, 171.5025, 174.9852, 179.1066, 180.1018, 197.0601, 197.0788, 197.1290	M+NH4	C10H13NO2	-0.433195
9.82_119.0855m/z	119.085	9.81525	pos	3-Phenyl-2-propenyl	205079	https://cloud.oebiotech.com/#/lm/network/205079	HMDB0250264							10930546		C=C[CH]C1=CC=CC=C1	ICTGSQARZKHWET-UHFFFAOYSA-N	Benzenoids	Benzene and substituted derivatives	Unclassified	Level 1	58.4	94.0945	83.8	109.8685, 110.0606, 111.5179, 113.9594, 115.0542, 116.2934, 117.0702, 119.0495, 119.0601, 119.0857	M+H	C9H10	-0.485784
0.70_131.0694n	132.077	0.696033	pos	Creatine	46852	https://cloud.oebiotech.com/#/lm/network/46852	HMDB0000064	7		16919	C00300	gga00260,gga00330	Glycine, serine and threonine metabolism|Arginine and proline metabolism	586	57-00-1	CN(CC(O)=O)C(N)=N	CVSVTCORWBXHQV-UHFFFAOYSA-N	Organic acids and derivatives	Carboxylic acids and derivatives	Amino acids, peptides, and analogues	Level 1	58.3	95.5252	92.8	109.8601, 109.8673, 114.0666, 115.0502, 125.9613, 126.9244, 126.9613, 131.9300, 131.9677, 132.0768	M+H, M+K, M+Na, M+H-H2O	C4H9N3O2	-0.614161
4.87_220.0608m/z	220.061	4.8698	neg	Methyl dioxindole-3-acetate	62307	https://cloud.oebiotech.com/#/lm/network/62307	HMDB0038991	93598						14033762		COC(=O)CC1(O)C(=O)NC2=CC=CC=C12	BHWUWPHGCCRYBU-UHFFFAOYSA-N	Organoheterocyclic compounds	Indoles and derivatives	Indolyl carboxylic acids and derivatives	Level 1	58.3	94.236	90.9	144.0448, 160.0391, 160.5546, 162.0551, 173.4928, 181.0045, 188.0344, 189.8202, 219.8452, 220.0606	M-H	C11H11NO4	-3.08639
6.52_149.0596m/z	149.06	6.51857	pos	Ethylparaben	56865	https://cloud.oebiotech.com/#/lm/network/56865	HMDB0032573	88534		31575				8434	120-47-8	CCOC(=O)C1=CC=C(O)C=C1	NUVBSKCKDOMJSU-UHFFFAOYSA-N	Benzenoids	Benzene and substituted derivatives	Benzoic acids and derivatives	Level 2	58.2	91.5339	0		M+H-H2O	C9H10O3	-0.413578
12.63_375.2746m/z	375.275	12.6307	neg	MG(16:0/0:0/0:0)	10439	https://cloud.oebiotech.com/#/lm/network/10439	HMDB0011564	3855	LMGL01010009	75542				3084463	32899-41-5	OC[C@]([H])(O)COC(CCCCCCCCCCCCCCC)=O	QHZLMUACJMDIAE-SFHVURJKSA-N	Lipids and lipid-like molecules	Glycerolipids	Monoradylglycerols	Level 2	58	93.2366	0		M+FA-H	C19H38O4	-1.7482
13.13_329.2481m/z	329.248	13.1272	neg	4,8,12,15,19-Docosapentaenoic acid	62434	https://cloud.oebiotech.com/#/lm/network/62434	HMDB0039133							102281	2548-85-8	CCC=CCCC=CCC=CCCC=CCCC=CCCC(O)=O	PIFPCDRPHCQLSJ-UHFFFAOYSA-N	Lipids and lipid-like molecules	Fatty Acyls	Fatty acids and conjugates	Level 1	58	94.0477	62.4	241.0526, 261.2387, 285.2581, 291.3174, 302.6598, 302.6984, 302.7094, 317.0363, 329.2040, 329.2484	M-H	C22H34O2	-1.6692
12.50_255.2315m/z	255.231	12.4962	pos	16:1(5Z)	1265	https://cloud.oebiotech.com/#/lm/network/1265		74390	LMFA01030854					13105360		C(CCC/C=C\CCCCCCCCCC)(=O)O	KVXIRQZWCOAYRD-QXMHVHEDSA-N	Lipids and lipid-like molecules	Fatty Acyls	Fatty acids and conjugates	Level 2	57.9	91.519	0		M+H	C16H30O2	-1.46356
12.83_240.2321m/z	240.232	12.8313	pos	alpha-Triticene	55650	https://cloud.oebiotech.com/#/lm/network/55650	HMDB0030939	87302		172312				131751102	85769-28-4	CCCCCCCCCCC(=C)\C=C/C=O	STNNDCBSPFQUIQ-QBFSEMIESA-N	Lipids and lipid-like molecules	Fatty Acyls	Fatty aldehydes	Level 1	57.9	84.7101	82	167.1435, 195.1218, 205.1949, 223.2057, 228.2468, 228.2753, 233.7993, 233.8271, 240.0920, 240.2322	M+NH4	C15H26O	-0.611643
0.70_146.0448m/z	146.045	0.695667	neg	L-Glutamic acid	46895	https://cloud.oebiotech.com/#/lm/network/46895	HMDB0000148	19		16015	C00025	gga00220,gga00250,gga00330,gga00340,gga00430,gga00470,gga00480,gga00524,gga00630,gga00650,gga00860,gga00910,gga00970,gga02010,gga04068,gga04080,gga04216,gga04540	Arginine biosynthesis|Alanine, aspartate and glutamate metabolism|Arginine and proline metabolism|Histidine metabolism|Taurine and hypotaurine metabolism|D-Amino acid metabolism|Glutathione metabolism|Neomycin, kanamycin and gentamicin biosynthesis|Glyoxylate and dicarboxylate metabolism|Butanoate metabolism|Porphyrin metabolism|Nitrogen metabolism|Aminoacyl-tRNA biosynthesis|ABC transporters|Fox…	33032	56-86-0	N[C@@H](CCC(O)=O)C(O)=O	WHUUTDBJXJRKMK-VKHMYHEASA-N	Organic acids and derivatives	Carboxylic acids and derivatives	Amino acids, peptides, and analogues	Level 1	57.8	93.4554	95.9	120.3935, 125.0968, 127.2393, 128.0343, 129.0183, 131.8568, 135.7572, 141.4419, 146.0361, 146.0447	M-H	C5H9NO4	-7.60755
2.90_218.1027m/z	218.103	2.89573	neg	D-Pantothenic acid	46931	https://cloud.oebiotech.com/#/lm/network/46931	HMDB0000210	241		46905	C00864	gga00410,gga00770	beta-Alanine metabolism|Pantothenate and CoA biosynthesis	6613	79-83-4	CC(C)(CO)[C@@H](O)C(=O)NCCC(O)=O	GHOKWGTUZJEAQD-ZETCQYMHSA-N	Organic oxygen compounds	Organooxygen compounds	Alcohols and polyols	Level 1	57.8	97.0027	87.3	150.9451, 150.9821, 151.0004, 159.8584, 163.8730, 185.6964, 195.0325, 211.9616, 217.8495, 218.1029	M-H	C9H17NO5	-3.11348
12.87_562.2574n	563.265	12.8706	pos	Protoporphyrin IX	46952	https://cloud.oebiotech.com/#/lm/network/46952	HMDB0000241			15430	C02191	gga00860	Porphyrin metabolism		553-12-8	CC1=C(CCC(O)=O)/C2=C/C3=N/C(=C\C4=C(C)C(C=C)=C(N4)/C=C4\N=C(\C=C\1/N\2)C(C=C)=C4C)/C(C)=C3CCC(O)=O	KSFOVUSSGSKXFI-UJJXFSCMSA-N	Organoheterocyclic compounds	Tetrapyrroles and derivatives	Porphyrins	Level 1	57.8	95.747	75.5	489.2249, 489.2377, 490.2340, 503.2466, 503.3233, 504.2501, 545.2515, 545.2591, 562.5106, 563.2658	M+H, M+Na	C34H34N4O4	-1.11057
0.70_162.1123m/z	162.112	0.696033	pos	L-Carnitine	257696	https://cloud.oebiotech.com/#/lm/network/257696	HMDB0000062	52			C00318			2724480	541-15-1	C[N+](C)(C)CC(CC(=O)[O-])O	PHIQHXFUZVPYII-LURJTMIESA-N	Organic nitrogen compounds	Organonitrogen compounds	Quaternary ammonium salts	Level 1	57.8	97.4141	89.6	117.0543, 118.0545, 121.2289, 124.0341, 127.0386, 133.0282, 135.0439, 141.4794, 144.0657, 162.1124	M+H	C7H15NO3	-0.882698
4.59_433.1121m/z	433.112	4.5879	pos	Dihydrodaidzein 7-O-glucuronide	64780	https://cloud.oebiotech.com/#/lm/network/64780	HMDB0041722	96080		176094				101274424		O[C@@H]1[C@@H](O)[C@H](OC2=CC=C3C(=O)C(COC3=C2)C2=CC=C(O)C=C2)O[C@@H]([C@H]1O)C(O)=O	SMUUTIXQVTUCJD-DNPGXZAYSA-N	Phenylpropanoids and polyketides	Isoflavonoids	Isoflavonoid O-glycosides	Level 1	57.8	91.0644	87.1	257.0516, 257.0807, 257.1128, 263.5179, 295.2682, 312.5448, 328.6168, 352.5027, 409.6909, 433.1119	M+H	C21H20O10	-1.79527
5.39_243.1233m/z	243.123	5.38717	neg	Polyethylene, oxidized	56805	https://cloud.oebiotech.com/#/lm/network/56805	HMDB0032472	88485		168411				24847855	68441-17-8	CC(C(O)CCCCC=O)C(=O)CCC(O)=O	AZUZXOSWBOBCJY-UHFFFAOYSA-N	Organic acids and derivatives	Keto acids and derivatives	Medium-chain keto acids and derivatives	Level 2	57.8	94.9655	0		M-H	C12H20O5	-2.20025
6.92_209.1175m/z	209.117	6.92117	neg	Lycocasuarinen acid C	2034	https://cloud.oebiotech.com/#/lm/network/2034			LMFA01050596							C(/C=C/C=C/[C@@H](O)C/C=C/CCC)(=O)O	UFNNEBAWEFZJIU-QXYZXYKKSA-N	Organic acids and derivatives	Hydroxy acids and derivatives	Medium-chain hydroxy acids and derivatives	Level 2	57.8	94.6019	16.2	98.5437, 119.9227, 121.0285, 163.9128, 165.1272, 180.9409, 202.1139, 208.9355, 209.0450, 209.1174	M-H	C12H18O3	-4.00603
0.70_147.0763m/z	147.076	0.696033	pos	L-Glutamine	47136	https://cloud.oebiotech.com/#/lm/network/47136	HMDB0000641	18		18050	C00064	gga00220,gga00230,gga00240,gga00250,gga00470,gga00630,gga00750,gga00910,gga00970,gga02010	Arginine biosynthesis|Purine metabolism|Pyrimidine metabolism|Alanine, aspartate and glutamate metabolism|D-Amino acid metabolism|Glyoxylate and dicarboxylate metabolism|Vitamin B6 metabolism|Nitrogen metabolism|Aminoacyl-tRNA biosynthesis|ABC transporters	5961	56-85-9	N[C@@H](CCC(N)=O)C(O)=O	ZDXPYRJPNDTMRX-VKHMYHEASA-N	Organic acids and derivatives	Carboxylic acids and derivatives	Amino acids, peptides, and analogues	Level 1	57.7	93.8998	90.4	100.3981, 101.0168, 101.0710, 102.0550, 119.0856, 126.1987, 130.0499, 130.0614, 147.0445, 147.0788	M+H	C5H10N2O3	-1.02781
0.59_146.1651m/z	146.165	0.590383	pos	Spermidine	47476	https://cloud.oebiotech.com/#/lm/network/47476	HMDB0001257	254		16610	C00315	gga00330,gga00410,gga00480,gga02010	Arginine and proline metabolism|beta-Alanine metabolism|Glutathione metabolism|ABC transporters	1102	124-20-9	NCCCCNCCCN	ATHGHQPFGPMSJY-UHFFFAOYSA-N	Organic nitrogen compounds	Organonitrogen compounds	Amines	Level 1	57.7	96.1908	88.7	128.0191, 129.1388, 129.8738, 130.0865, 134.9626, 136.9532, 141.9837, 146.0112, 146.0600, 146.1652	M+H	C7H19N3	-0.542631
0.59_309.1651m/z	309.165	0.590383	pos	1-[(5-Amino-5-carboxypentyl)amino]-1-deoxyfructose	58815	https://cloud.oebiotech.com/#/lm/network/58815	HMDB0034879	90267		24109				131751634	21291-40-7	NC(CCCCNCC1(O)OC(CO)C(O)C1O)C(O)=O	ZAWLGBRDVQURAK-UHFFFAOYSA-N	Organic oxygen compounds	Organooxygen compounds	Carbohydrates and carbohydrate conjugates	Level 1	57.7	93.8915	92.3	240.9519, 249.4722, 255.1334, 256.1183, 258.9640, 273.1441, 286.9583, 291.1549, 304.9694, 309.1653	M+H	C12H24N2O7	-1.86274
4.91_187.0062m/z	187.006	4.90978	neg	o-Cresol sulfate	197271	https://cloud.oebiotech.com/#/lm/network/197271	HMDB0240655			133089					3233-56-5	CC1=C(OS(O)(=O)=O)C=CC=C1	CYGSXDXRHXMAOV-UHFFFAOYSA-N	Organic acids and derivatives	Organic sulfuric acids and derivatives	Arylsulfates	Level 1	57.7	94.0839	94.1	125.0961, 143.0713, 158.3364, 170.2671, 176.8565, 184.7428, 185.1054, 186.9301, 186.9769, 187.0062	M-H	C7H8O4S	-4.64936
6.00_287.1250m/z	287.125	6.00072	pos	Abscisic acid	59891	https://cloud.oebiotech.com/#/lm/network/59891	HMDB0036093	91259		62426				5375200	7773-56-0	C\C(\C=C\C1(O)C(C)=CC(=O)CC1(C)C)=C/C(O)=O	JLIDBLDQVAYHNE-WEYXYWBQSA-N	Lipids and lipid-like molecules	Prenol lipids	Sesquiterpenoids	Level 2	57.7	93.2743	0	109.5397, 150.1283, 168.5169, 222.2163, 224.9658, 240.1581, 263.9053, 286.9243, 286.9581, 287.1255	M+Na	C15H20O4	-1.55639
6.45_252.1566m/z	252.157	6.45375	pos	Icaridin	207690	https://cloud.oebiotech.com/#/lm/network/207690	HMDB0253340							125098		CCC(C)OC(=O)N1CCCCC1CCO	QLHULAHOXSSASE-UHFFFAOYSA-N	Organoheterocyclic compounds	Piperidines	Piperidinecarboxylic acids and derivatives	Level 2	57.7	93.9157	41.4	90.9768, 98.9840, 112.9567, 133.2354, 231.8487, 231.8773, 234.1466, 242.9962, 252.0505, 252.1574	M+Na	C12H23NO3	-1.78457
3.63_203.0818m/z	203.082	3.63333	neg	L-Tryptophan	47303	https://cloud.oebiotech.com/#/lm/network/47303	HMDB0000929	33		16828	C00078	gga00260,gga00380,gga00400,gga00970	Glycine, serine and threonine metabolism|Tryptophan metabolism|Phenylalanine, tyrosine and tryptophan biosynthesis|Aminoacyl-tRNA biosynthesis	6305	73-22-3	N[C@@H](CC1=CNC2=C1C=CC=C2)C(O)=O	QIVBCDIJIAJPQS-VIFPVBQESA-N	Organoheterocyclic compounds	Indoles and derivatives	Indolyl carboxylic acids and derivatives	Level 1	57.6	95.9548	86.8	143.1971, 143.5923, 146.1272, 155.7161, 158.0335, 159.0925, 186.0550, 187.8421, 195.9624, 203.0820	M-H	C11H12N2O2	-4.13377
4.88_206.0815m/z	206.081	4.8758	neg	N-Acetyl-L-phenylalanine	47069	https://cloud.oebiotech.com/#/lm/network/47069	HMDB0000512	34536		16259	C03519	gga00360	Phenylalanine metabolism	74839	2018-61-3	CC(=O)N[C@@H](CC1=CC=CC=C1)C(O)=O	CBQJSKKFNMDLON-JTQLQIEISA-N	Organic acids and derivatives	Carboxylic acids and derivatives	Amino acids, peptides, and analogues	Level 1	57.5	96.5462	68.5	162.0915, 162.9823, 164.0707, 164.0871, 165.9993, 166.5008, 167.0071, 178.1070, 205.9778, 206.0816	M-H	C11H13NO3	-3.85662
10.08_374.2542m/z	374.254	10.0782	neg	Commendamide	8905	https://cloud.oebiotech.com/#/lm/network/8905			LMFA08020331					10711444		C(CC(O)CCCCCCCCCCCCC)(=O)NCC(=O)O	MZUHHHSFDVDBCZ-UHFFFAOYSA-N	Organic acids and derivatives	Carboxylic acids and derivatives	Amino acids, peptides, and analogues	Level 2	57.5	97.0539	0		M+FA-H	C18H35NO4	-1.87216
9.82_414.2035n	437.193	9.81525	pos	Clausarinol	64496	https://cloud.oebiotech.com/#/lm/network/64496	HMDB0041407	95806		168278				15293564		CC(C)(C=C)C1=CC2=C(O)C3=C(OC(C)(C)C(O)C3O)C(=C2OC1=O)C(C)(C)C=C	AMSRLBLJHNYGNW-UHFFFAOYSA-N	Phenylpropanoids and polyketides	Coumarins and derivatives	Pyranocoumarins	Level 2	57.5	98.8199	43.4	233.0452, 233.0730, 233.2015, 233.3070, 302.7444, 302.7893, 302.7973, 415.0395, 415.2110, 415.2179	M+H, M+Na, M+NH4, M+H-H2O	C24H30O6	-1.70541
1.04_191.0189m/z	191.019	1.03575	neg	Citric Acid	46867	https://cloud.oebiotech.com/#/lm/network/46867	HMDB0000094	124		30769	C00158	gga00020,gga00250,gga00630	Citrate cycle (TCA cycle)|Alanine, aspartate and glutamate metabolism|Glyoxylate and dicarboxylate metabolism	311	77-92-9	OC(=O)CC(O)(CC(O)=O)C(O)=O	KRKNYBCHXYNGOX-UHFFFAOYSA-N	Organic acids and derivatives	Carboxylic acids and derivatives	Tricarboxylic acids and derivatives	Level 1	57.4	98.6819	86.9	147.0081, 147.0287, 154.9977, 162.8927, 163.8727, 163.9501, 173.0084, 190.9647, 190.9997, 191.0189	M-H	C6H8O7	-4.40731
10.38_568.3398m/z	568.34	10.382	pos	PC(22:6/0:0)	19850	https://cloud.oebiotech.com/#/lm/network/19850	HMDB0010404	40322	LMGP01050056	73873	C04230	gga00564,gga04148	Glycerophospholipid metabolism|Efferocytosis	10415542	162440-05-3	[C@](COP(=O)([O-])OCC[N+](C)(C)C)([H])(O)COC(CC/C=C\C/C=C\C/C=C\C/C=C\C/C=C\C/C=C\CC)=O	LSOWKZULVQWMLY-APPDJCNMSA-N	Lipids and lipid-like molecules	Glycerophospholipids	Glycerophosphocholines	Level 2	57.2	90.666	0		M+H	C30H50NO7P	0.096546
10.82_528.3091m/z	528.309	10.821	neg	PE(0:0/22:4)	21218	https://cloud.oebiotech.com/#/lm/network/21218	HMDB0011493	62281	LMGP02050057					53480942		C(OP(OCCN)(O)=O)[C@]([H])(OC(=O)CCCCC/C=C\C/C=C\C/C=C\C/C=C\CCCCC)CO	VLFJNHPNIOTOOA-YMIVKDKMSA-N	Lipids and lipid-like molecules	Glycerophospholipids	Glycerophosphoethanolamines	Level 1	57.2	90.5776	67.8	144.4909, 191.4132, 231.4555, 238.2690, 241.0323, 255.9222, 323.9094, 331.2641, 391.8992, 528.3090	M-H	C27H48NO7P	-0.780409
0.86_604.0696m/z	604.07	0.855867	neg	Guanosine diphosphate mannose	47424	https://cloud.oebiotech.com/#/lm/network/47424	HMDB0001163	6045		15820	C00096	gga00051,gga00053,gga00510,gga00520	Fructose and mannose metabolism|Ascorbate and aldarate metabolism|N-Glycan biosynthesis|Amino sugar and nucleotide sugar metabolism	18396	3123-67-9	NC1=NC2=C(N=CN2[C@@H]2O[C@H](COP(O)(=O)OP(O)(=O)O[C@H]3O[C@H](CO)[C@@H](O)[C@H](O)[C@@H]3O)[C@@H](O)[C@H]2O)C(=O)N1	MVMSCBBUIHUTGJ-GDJBGNAASA-N	Nucleosides, nucleotides, and analogues	Purine nucleotides	Purine nucleotide sugars	Level 1	57.1	90.1272	93.8	302.6817, 302.7080, 320.9765, 344.0403, 357.0304, 362.0518, 400.9954, 424.0059, 442.0159, 604.0700	M-H	C16H25N5O16P2	-0.477316
4.11_303.0175m/z	303.018	4.11083	neg	5-(3',4',5'-Trihydroxyphenyl)-gamma-valerolactone-4'-O-sulphate	82004	https://cloud.oebiotech.com/#/lm/network/82004	HMDB0059987			88693				124202075		OC1=CC(CC2CCC(=O)O2)=CC(O)=C1OS(O)(=O)=O	NPIMUIQBYBJSBB-UHFFFAOYSA-N	Organic acids and derivatives	Organic sulfuric acids and derivatives	Arylsulfates	Level 1	57.1	91.2909	83	235.3902, 240.8696, 240.9494, 259.0287, 296.6376, 302.6593, 302.6653, 302.6824, 302.7037, 303.0177	M-H	C11H12O8S	-1.60667
5.42_241.0502n	242.057	5.41542	pos	(S)-2-Acetamido-3-(4-chlorophenyl)propanoic acid	199286	https://cloud.oebiotech.com/#/lm/network/199286	HMDB0243712							602662		CC(=O)NC(CC1=CC=C(Cl)C=C1)C(O)=O	HLORMWAKCPDIPU-UHFFFAOYSA-N	Organic acids and derivatives	Carboxylic acids and derivatives	Amino acids, peptides, and analogues	Level 1	57.1	74.2292	94.1	232.2228, 232.6043, 232.9798, 233.9134, 233.9409, 233.9929, 234.1768, 238.3162, 240.5547, 242.0581	M+H, M+K, M+Na, M+H-H2O	C11H12ClNO3	-1.53218
10.40_199.1935n	200.201	10.4027	pos	dodecanamide	8564	https://cloud.oebiotech.com/#/lm/network/8564	HMDB0251566	36671	LMFA08010001	34726	C13831			14256		NC(CCCCCCCCCCC)=O	ILRSCQWREDREME-UHFFFAOYSA-N	Lipids and lipid-like molecules	Fatty Acyls	Fatty amides	Level 1	57	97.3462	67.5	158.1539, 159.9691, 176.9591, 177.9565, 177.9799, 178.9602, 200.1349, 200.1440, 200.1668, 200.2010	M+H, M+Na	C12H25NO	-0.647401
4.54_318.1805m/z	318.181	4.54453	pos	Isoleucyl-Tryptophan	53941	https://cloud.oebiotech.com/#/lm/network/53941	HMDB0028918							9797038		CCC(C)C(N)C(=O)NC(CC1=CNC2=CC=CC=C12)C(O)=O	BVRPESWOSNFUCJ-UHFFFAOYSA-N	Organic acids and derivatives	Carboxylic acids and derivatives	Amino acids, peptides, and analogues	Level 1	57	90.5141	63	188.0708, 205.0975, 233.0950, 240.7508, 256.9879, 272.1761, 281.1235, 318.0940, 318.1361, 318.1809	M+H	C17H23N3O3	-2.25823
5.07_447.0929m/z	447.093	5.07202	neg	Quercetin 3-O-rhamnoside	210790	https://cloud.oebiotech.com/#/lm/network/210790	HMDB0257017							5353915		CC1OC(OC2=C(OC3=CC(O)=CC(O)=C3C2=O)C2=CC(O)=C(O)C=C2)C(O)C(O)C1O	OXGUCUVFOIWWQJ-UHFFFAOYSA-N	Phenylpropanoids and polyketides	Flavonoids	Flavonoid glycosides	Level 2	57	95.7957	0		M-H	C21H20O11	-0.903455
5.64_245.1389m/z	245.139	5.63822	neg	3-hydroxy-dodecanedioic acid	2901	https://cloud.oebiotech.com/#/lm/network/2901	HMDB0000413	5402	LMFA01170089					16663321	34574-69-1	C(=O)(O)CC(O)CCCCCCCCC(=O)O	FYVQCLGZFXHEGL-UHFFFAOYSA-N	Organic acids and derivatives	Hydroxy acids and derivatives	Medium-chain hydroxy acids and derivatives	Level 2	57	94.8322	0		M-H	C12H22O5	-2.142
3.14_153.0183m/z	153.018	3.14025	neg	Protocatechuic acid	47677	https://cloud.oebiotech.com/#/lm/network/47677	HMDB0001856	3277		36062	C00230	gga00400	Phenylalanine, tyrosine and tryptophan biosynthesis	72	99-50-3	OC(=O)C1=CC(O)=C(O)C=C1	YQUVCSBJEUQKSH-UHFFFAOYSA-N	Benzenoids	Benzene and substituted derivatives	Benzoic acids and derivatives	Level 1	56.9	93.2218	78.1	102.5270, 109.0283, 109.0367, 109.0642, 122.8931, 123.2224, 129.3425, 134.7363, 149.5274, 153.0208	M-H	C7H6O4	-6.59171
5.66_327.0845m/z	327.084	5.65535	neg	Enol-phenylpyruvate	51923	https://cloud.oebiotech.com/#/lm/network/51923	HMDB0012225	6098		16815	C02763	gga00360	Phenylalanine metabolism	641637	5801-57-0	OC(=O)C(\O)=C\C1=CC=CC=C1	DEDGUGJNLNLJSR-VURMDHGXSA-N	Benzenoids	Benzene and substituted derivatives	Phenylpyruvic acid derivatives	Level 2	56.9	95.3189	0.00329	217.7475, 228.1554, 228.1842, 228.7784, 228.8071, 259.0976, 277.3714, 291.3298, 302.7088, 327.0857	2M-H	C9H8O3	-8.98706
0.73_300.0389m/z	300.039	0.731083	neg	N-Acetylglucosamine 6-sulfate	47237	https://cloud.oebiotech.com/#/lm/network/47237	HMDB0000814	5778		28132	C04132			440235	10356-99-7	CC(=O)N[C@H]1[C@H](O)O[C@H](COS(O)(=O)=O)[C@@H](O)[C@@H]1O	WJFVEEAIYIOATH-FMDGEEDCSA-N	Organic oxygen compounds	Organooxygen compounds	Carbohydrates and carbohydrate conjugates	Level 1	56.8	94.2795	84.4	230.2142, 230.2421, 230.2562, 230.4928, 231.2299, 232.7540, 233.0966, 263.8517, 282.0294, 300.0390	M-H	C8H15NO9S	-1.83484
4.45_429.0820m/z	429.082	4.44763	neg	naringenin-7-O-glucuronide	54196	https://cloud.oebiotech.com/#/lm/network/54196	HMDB0029209							71772041		OC1C(O)C(OC2=CC(O)=C3C(=O)CC(OC3=C2)C2=CC=C(O)C=C2)OC(C1O)C(O)=O	BDCRTIDKZGEVEN-UHFFFAOYSA-N	Phenylpropanoids and polyketides	Flavonoids	Flavonoid glycosides	Level 1	56.8	95.6344	81.3	232.3435, 240.9573, 253.0501, 253.0816, 302.6570, 302.7053, 302.7108, 336.2480, 347.7828, 429.0825	M-H2O-H	C21H20O11	-1.63535
4.94_177.0546m/z	177.055	4.94373	pos	Isoferulic acid	47316	https://cloud.oebiotech.com/#/lm/network/47316	HMDB0000955	64942		27794	C10470			736186	25522-33-2	COC1=C(O)C=C(\C=C\C(O)=O)C=C1	QURCVMIEKCOAJU-HWKANZROSA-N	Phenylpropanoids and polyketides	Cinnamic acids and derivatives	Hydroxycinnamic acids and derivatives	Level 2	56.8	94.4886	0		M+H-H2O	C10H10O4	-0.188329
5.20_305.1503m/z	305.15	5.20253	neg	Tryptophan butyl ester	212701	https://cloud.oebiotech.com/#/lm/network/212701	HMDB0259307							411386		CCCCOC(=O)C(N)CC1=CNC2=CC=CC=C12	YBWXYSUDFGURNJ-UHFFFAOYSA-N	Organic acids and derivatives	Carboxylic acids and derivatives	Amino acids, peptides, and analogues	Level 1	56.8	95.4561	68.3	102.9559, 120.0445, 126.2418, 174.9547, 191.1182, 231.7568, 236.9130, 261.1604, 305.1070, 305.1503	M+FA-H	C15H20N2O2	-1.63922
0.97_168.0282n	169.035	0.972317	pos	Uric acid	46976	https://cloud.oebiotech.com/#/lm/network/46976	HMDB0000289	88		17775	C00366	gga00230	Purine metabolism	1175	69-93-2	O=C1NC2=C(N1)C(=O)NC(=O)N2	LEHOTFFKMJEONL-UHFFFAOYSA-N	Organoheterocyclic compounds	Imidazopyrimidines	Purines and purine derivatives	Level 1	56.7	93.6862	87.2	146.9817, 151.0259, 151.0587, 151.0755, 151.1060, 151.1120, 152.0091, 168.9404, 169.0091, 169.0356	M+H, M+Na, M+K	C5H4N4O3	-0.788321
0.70_170.0923m/z	170.092	0.696033	pos	1-Methyl-L-histidine	46823	https://cloud.oebiotech.com/#/lm/network/46823	HMDB0000001	3741		50599	C01152	gga00340	Histidine metabolism	92105	332-80-9	CN1C=NC(C[C@H](N)C(O)=O)=C1	BRMWTNUJHUMWMS-LURJTMIESA-N	Organic acids and derivatives	Carboxylic acids and derivatives	Amino acids, peptides, and analogues	Level 1	56.7	92.3562	75.1	126.1025, 128.0194, 128.9497, 129.0203, 145.1559, 147.0312, 147.0507, 153.0661, 161.8933, 170.0924	M+H	C7H11N3O2	-0.883949
9.14_222.0889n	245.078	9.1353	pos	Diethyl phthalic acid	115433	https://cloud.oebiotech.com/#/lm/network/115433	HMDB0094660	69854		34698	C14175			6781	84-66-2	CCOC(=O)C1=CC=CC=C1C(=O)OCC	FLKPEMZONWLCSK-UHFFFAOYSA-N	Benzenoids	Benzene and substituted derivatives	Benzoic acids and derivatives	Level 1	56.7	95.5886	75.1	135.1177, 149.0234, 155.9752, 177.0546, 177.9567, 200.9725, 205.1587, 223.0638, 223.0752, 223.0919	M+H, M+Na	C12H14O4	-1.57271
9.57_390.2763n	435.274	9.56953	neg	6alpha-Hydroxy-3-oxo-5beta-cholan-24-oic Acid	46020	https://cloud.oebiotech.com/#/lm/network/46020		84472	LMST04010158					5283929		C1[C@]2(C)[C@@]3([H])CC[C@]4(C)[C@@]([H])([C@]([H])(C)CCC(O)=O)CC[C@@]4([H])[C@]3([H])C[C@H](O)[C@]2([H])CC(=O)C1	IJKCGHHONSZERK-MOSSOHAFSA-N	Lipids and lipid-like molecules	Steroids and steroid derivatives	Bile acids, alcohols and derivatives	Level 2	56.7	96.2722	0		M-H, M+FA-H	C24H38O4	-1.83688
11.16_312.1355n	335.125	11.1597	pos	Benzyl butyl phthalate	204088	https://cloud.oebiotech.com/#/lm/network/204088	HMDB0249068	44515			C14211			2347	85-68-7	CCCCOC(=O)C1=CC=CC=C1C(=O)OCC1=CC=CC=C1	IRIAEXORFWYRCZ-UHFFFAOYSA-N	Benzenoids	Benzene and substituted derivatives	Benzoic acids and derivatives	Level 2	56.6	96.9934	27.9	240.5275, 240.5550, 240.6612, 240.6761, 240.7503, 255.3408, 291.3790, 302.7433, 312.3602, 312.3663	M+H, M+Na, M+K	C19H20O4	-2.14296
4.28_239.9967m/z	239.997	4.27777	neg	Indole carboxylic acid sulfate	257652	https://cloud.oebiotech.com/#/lm/network/257652	HMDB0304912							129882697		OS(=O)(=O)OC(=O)N1C=CC2=CC=CC=C12	TYOWAVSXBLENBG-UHFFFAOYSA-N	Organoheterocyclic compounds	Indoles and derivatives	Indolecarboxylic acids and derivatives	Level 1	56.6	88.0542	85.3	229.9282, 229.9934, 230.3645, 230.6284, 231.0876, 231.8346, 231.9830, 231.9940, 233.4070, 239.9968	M-H	C9H7NO5S	-2.3451
9.09_616.1760m/z	616.176	9.0948	pos	Pelargonidin 3-sophoroside	57885	https://cloud.oebiotech.com/#/lm/network/57885	HMDB0033679				C16305			131751477	54542-60-8	C[C@H]1[C@H](O[C@H]2[C@H](OC3=CC4=C(C=C(O)C=C4O)[O+]=C3C3=CC=C(O)C=C3)O[C@H](CO)[C@@H](O)[C@@H]2O)O[C@H](CO)[C@@H](O)[C@@H]1O	MJCMQFQZXCYZOU-ZKUUPHCGSA-O	Phenylpropanoids and polyketides	Flavonoids	Flavonoid glycosides	Level 3	56.6	93.9108	89.5	498.1506, 528.1216, 539.1526, 542.1399, 543.1489, 557.1638, 601.1505, 615.1681, 615.9917, 616.1771	M+Na	C28H33O14+	-0.372611
0.66_225.0608m/z	225.061	0.664133	neg	myo-Inositol	257706	https://cloud.oebiotech.com/#/lm/network/257706		144			C00137	gga00052,gga00053,gga00562,gga02010,gga04070	Galactose metabolism|Ascorbate and aldarate metabolism|Inositol phosphate metabolism|ABC transporters|Phosphatidylinositol signaling system	892	87-9-8	C1(C(C(C(C(C1O)O)O)O)O)O	CDAISMWEOUEBRE-UHFFFAOYSA-N	Organic oxygen compounds	Organooxygen compounds	Alcohols and polyols	Level 1	56.5	97.8293	48.2	168.0266, 178.8335, 179.0554, 180.9177, 187.8712, 196.9251, 224.8037, 224.9546, 224.9798, 225.0618	M+FA-H	C6H12O6	-4.16539
13.09_291.2676m/z	291.268	13.0906	pos	Geranylgeraniol	35832	https://cloud.oebiotech.com/#/lm/network/35832		53578	LMPR0104010009	46762	C09094			5281365	24034-73-9	C(/C=C(\C)/CC/C=C(\C)/CC/C=C(\C)/CC/C=C(\C)/C)O	OJISWRZIEWCUBN-QIRCYJPOSA-N	Lipids and lipid-like molecules	Prenol lipids	Diterpenoids	Level 1	56.5	97.7513	57.4	221.1906, 228.1622, 235.2060, 238.2023, 273.2578, 291.1506, 291.1557, 291.1930, 291.2298, 291.2684	M+H	C20H34O	-2.06947
0.68_179.0552m/z	179.055	0.684217	neg	Scyllo-Inositol	48669	https://cloud.oebiotech.com/#/lm/network/48669	HMDB0006088			10642	C06153	gga00562	Inositol phosphate metabolism		488-59-5	O[C@H]1[C@H](O)[C@@H](O)[C@H](O)[C@@H](O)[C@@H]1O	CDAISMWEOUEBRE-CDRYSYESSA-N	Organic oxygen compounds	Organooxygen compounds	Alcohols and polyols	Level 1	56.4	97.5281	50.7	161.8743, 162.8380, 178.8146, 178.8325, 178.8579, 178.8798, 178.8970, 178.9200, 178.9769, 179.0551	M-H	C6H12O6	-5.09137
1.40_375.1140m/z	375.114	1.39877	pos	Succinylaminoimidazole carboxamide riboside	197053	https://cloud.oebiotech.com/#/lm/network/197053	HMDB0240295	837240						54478644	17388-80-6	NC1=C(N=CN1[C@@H]1O[C@H](CO)[C@@H](O)[C@H]1O)C(=O)N[C@@H](CC(O)=O)C(O)=O	XNKLTOHYNRQCLJ-ZZZDFHIKSA-N	Nucleosides, nucleotides, and analogues	Imidazole ribonucleosides and ribonucleotides	1-ribosyl-imidazolecarboxamides	Level 1	56.4	94.2941	82.1	110.0347, 128.0455, 230.2052, 230.2344, 243.072, 375.1129	M+H	C13H18N4O9	-1.67821
3.69_161.0809m/z	161.081	3.68837	neg	Mycarose	209014	https://cloud.oebiotech.com/#/lm/network/209014	HMDB0254966							18534011		CC(O)C(O)C(C)(O)CC=O	JYAQWANEOPJVEY-UHFFFAOYSA-N	Organic oxygen compounds	Organooxygen compounds	Carbonyl compounds	Level 1	56.4	96.0857	72	116.0497, 116.9272, 117.0546, 118.0651, 130.6103, 131.0339, 132.9801, 160.8915, 161.0455, 161.0809	M-H	C7H14O4	-6.44849
5.65_182.0707n	205.06	5.6479	pos	TRIETHYL PHOSPHATE	212593	https://cloud.oebiotech.com/#/lm/network/212593	HMDB0259191	62875		45927				6535	78-40-0	CCOP(=O)(OCC)OCC	DQWPFSLDHJDLRL-UHFFFAOYSA-N	Organic acids and derivatives	Organic phosphoric acids and derivatives	Phosphate esters	Level 3	56.4	98.3107	84.5	161.1320, 167.0332, 176.9724, 177.1274, 181.9526, 187.1117, 187.1480, 190.0504, 194.9832, 205.0603	M+Na, M+K, M+H	C6H15O4P	-0.654493
10.34_315.2534m/z	315.253	10.3424	neg	9,14-dihydroxy-octadecanoic acid	3130	https://cloud.oebiotech.com/#/lm/network/3130		74576	LMFA02000176					5312768		C(CCCCCCCC(O)CCCCC(O)CCCC)(=O)O	UHSVJNCEYVVOCB-UHFFFAOYSA-N	Lipids and lipid-like molecules	Fatty Acyls	Fatty acids and conjugates	Level 2	56.3	91.8445	0		M-H	C18H36O4	-2.17871
3.96_293.1140m/z	293.114	3.96358	neg	Lidofenin	208284	https://cloud.oebiotech.com/#/lm/network/208284	HMDB0254082	314845						42963		CC1=CC=CC(C)=C1N=C(O)CN(CC(O)=O)CC(O)=O	DJQJFMSHHYAZJD-UHFFFAOYSA-N	Organic acids and derivatives	Carboxylic acids and derivatives	Amino acids, peptides, and analogues	Level 1	56.3	93.8752	68	233.2783, 234.3166, 240.8733, 248.3970, 257.0931, 262.6536, 275.1036, 280.1075, 293.0163, 293.1153	M-H	C14H18N2O5	-1.04133
4.33_172.0735m/z	172.074	4.33495	pos	1,2-Cyclohexanedicarboxylic acid	205397	https://cloud.oebiotech.com/#/lm/network/205397	HMDB0250649							15522		OC(=O)C1CCCCC1C(O)=O	QSAWQNUELGIYBC-UHFFFAOYSA-N	Organic acids and derivatives	Carboxylic acids and derivatives	Dicarboxylic acids and derivatives	Level 2	56.3	90.8117	0		M+	C8H12O4	-0.167924
3.68_246.9913m/z	246.991	3.67683	neg	Vanillic acid 4-O-sulfate	64842	https://cloud.oebiotech.com/#/lm/network/64842	HMDB0041788	96140		88847				382946	71235-86-4	COC1=C(OS(O)(=O)=O)C=CC(=C1)C(O)=O	TXRKUXPAEPOCIX-UHFFFAOYSA-N	Benzenoids	Benzene and substituted derivatives	Benzoic acids and derivatives	Level 1	56.2	94.1273	83.7	231.8266, 231.8550, 231.8686, 231.8847, 232.9651, 234.0808, 234.1088, 235.4648, 240.9319, 246.9912	M-H	C8H8O7S	-2.17839
5.07_418.1256n	441.115	5.07453	pos	Equol 7-O-glucuronide	64790	https://cloud.oebiotech.com/#/lm/network/64790	HMDB0041732	96090						29979359		O[C@@H]1[C@@H](O)[C@H](OC2=CC=C3C[C@H](COC3=C2)C2=CC=C(O)C=C2)O[C@@H]([C@H]1O)C(O)=O	XDPLKWRSVXUQBN-LVEHSUOCSA-N	Phenylpropanoids and polyketides	Isoflavonoids	Isoflavonoid O-glycosides	Level 1	56.2	92.7209	66.9	292.8541, 299.5508, 301.1450, 302.7898, 372.2402, 399.4674, 424.2690, 434.0783, 438.7091, 441.1154	M+NH4, M+Na	C21H22O9	-1.76935
0.74_146.0923m/z	146.092	0.7415	pos	4-Guanidinobutanoic acid	48113	https://cloud.oebiotech.com/#/lm/network/48113	HMDB0003464	4155		15728	C01035	gga00330	Arginine and proline metabolism	500	463-00-3	NC(=N)NCCCC(O)=O	TUHVEAJXIMEOSA-UHFFFAOYSA-N	Organic acids and derivatives	Carboxylic acids and derivatives	Amino acids, peptides, and analogues	Level 3	56.1	93.6206	87.4	123.9647, 128.0715, 128.0820, 128.1068, 129.0662, 142.7511, 145.7983, 146.0266, 146.0606, 146.0926	M+H	C5H11N3O2	-0.587366
10.82_270.2191n	271.226	10.8165	pos	(-)-Malyngolide	274751	https://cloud.oebiotech.com/#/lm/network/274751		65417						155655		CCCCCCCCCC1(CCC(C(=O)O1)C)CO	OEXPVULGTKWKEH-ZBFHGGJFSA-N	Lipids and lipid-like molecules	Fatty Acyls	Fatty alcohols	Level 2	56.1	92.8715	11.1	240.6419, 240.6820, 240.7018, 240.8133, 271.1194, 271.1463, 271.1535, 271.1876, 271.1973, 271.2262	M+H, M+Na	C16H30O3	-1.50599
4.02_138.0549m/z	138.055	4.01568	neg	Paramethadione	52941	https://cloud.oebiotech.com/#/lm/network/52941	HMDB0014755	66639		250989	C07411			8280	115-67-3	CCC1(C)OC(=O)N(C)C1=O	VQASKUSHBVDKGU-UHFFFAOYSA-N	Organoheterocyclic compounds	Azolidines	Oxazolidines	Level 1	56.1	95.6494	75.1	63.0958, 81.1293, 84.6331, 102.7529, 108.0206, 123.0314, 123.9983, 131.0429, 138.0186, 138.0549	M-H2O-H	C7H11NO3	-7.1246
0.75_191.0189m/z	191.019	0.746333	neg	Oxoglutaric acid	46929	https://cloud.oebiotech.com/#/lm/network/46929	HMDB0000208	119		30915	C00026	gga00020,gga00040,gga00053,gga00220,gga00250,gga00310,gga00340,gga00430,gga00470,gga00630,gga00650,gga00785	Citrate cycle (TCA cycle)|Pentose and glucuronate interconversions|Ascorbate and aldarate metabolism|Arginine biosynthesis|Alanine, aspartate and glutamate metabolism|Lysine degradation|Histidine metabolism|Taurine and hypotaurine metabolism|D-Amino acid metabolism|Glyoxylate and dicarboxylate metabolism|Butanoate metabolism|Lipoic acid metabolism	51	328-50-7	OC(=O)CCC(=O)C(O)=O	KPGXRSRHYNQIFN-UHFFFAOYSA-N	Organic acids and derivatives	Keto acids and derivatives	Gamma-keto acids and derivatives	Level 1	56	99.1341	84.6	148.8793, 152.4922, 154.6953, 154.9047, 154.9978, 164.1395, 172.6680, 173.0082, 190.8522, 191.0190	M+FA-H	C5H6O5	-5.7163
2.15_164.0706m/z	164.071	2.1504	neg	L-Phenylalanine	46902	https://cloud.oebiotech.com/#/lm/network/46902	HMDB0000159	28		17295	C00079	gga00360,gga00400,gga00470,gga00970	Phenylalanine metabolism|Phenylalanine, tyrosine and tryptophan biosynthesis|D-Amino acid metabolism|Aminoacyl-tRNA biosynthesis	6140	63-91-2	N[C@@H](CC1=CC=CC=C1)C(O)=O	COLNVLDHVKWLRT-QMMMGPOBSA-N	Organic acids and derivatives	Carboxylic acids and derivatives	Amino acids, peptides, and analogues	Level 1	56	95.4947	78.6	121.0282, 123.9449, 136.9314, 142.3614, 147.0312, 147.0447, 147.8276, 163.8953, 164.0350, 164.0706	M-H	C9H11NO2	-6.39121
10.83_319.2272m/z	319.227	10.8327	neg	18-hydroxy-arachidonic acid	4034	https://cloud.oebiotech.com/#/lm/network/4034	HMDB0006245	45979	LMFA03060093	91132				11141754	124411-81-0	C(O)(=O)CCC/C=C\C/C=C\C/C=C\C/C=C\CC[C@H](O)CC	PPCHNRUZQWLEMF-LFFPGIGVSA-N	Lipids and lipid-like molecules	Fatty Acyls	Eicosanoids	Level 2	56	90.1245	0		M-H	C20H32O3	-1.93212
5.30_265.1429m/z	265.143	5.29533	pos	Ridentin B	255636	https://cloud.oebiotech.com/#/lm/network/255636	HMDB0302707							14779601		CC12CCC3C(OC(=O)C3=C)C1C(=C)C(O)CC2O	CXFAEUSGWYVIJU-UHFFFAOYSA-N	Lipids and lipid-like molecules	Prenol lipids	Terpene lactones	Level 1	56	91.767	61.5	240.6502, 242.0081, 247.1329, 248.0959, 264.7599, 265.0039, 265.0744, 265.0977, 265.1043, 265.1411	M+H	C15H20O4	-2.06753
9.78_271.1911m/z	271.191	9.7775	neg	Pentadecanedioic acid	2836	https://cloud.oebiotech.com/#/lm/network/2836		35977	LMFA01170021					160576		C(CCCCCCCCCCCCCC(=O)O)(=O)O	BTZVDPWKGXMQFW-UHFFFAOYSA-N	Lipids and lipid-like molecules	Fatty Acyls	Fatty acids and conjugates	Level 2	56	84.0147	0		M-H	C15H28O4	-1.53242
4.22_143.0703m/z	143.07	4.21822	pos	5-oxo-6-heptenoic acid	595295	https://cloud.oebiotech.com/#/lm/network/595295								423666		C=CC(=O)CCCC(=O)O	ISDUIDRCFYENQN-UHFFFAOYSA-N	Lipids and lipid-like molecules	Fatty Acyls	Fatty acids and conjugates	Level 2	55.9	92.0132	0		M+H	C7H10O3	0.259377
6.88_154.9895m/z	154.989	6.88102	neg	2-Chlorobenzoic acid	200514	https://cloud.oebiotech.com/#/lm/network/200514	HMDB0245065			30793	C02357			8374		OC(=O)C1=CC=CC=C1Cl	IKCLCGXPQILATA-UHFFFAOYSA-N	Benzenoids	Benzene and substituted derivatives	Benzoic acids and derivatives	Level 1	55.9	73.0098	90	109.8486, 110.9996, 111.0085, 111.0443, 111.0802, 122.8401, 126.9029, 141.0853, 154.9481, 154.9895	M-H	C7H5ClO2	-6.79547
10.00_310.2369m/z	310.237	10.0002	pos	12-oxo-PDA	3341	https://cloud.oebiotech.com/#/lm/network/3341	HMDB0301804	63360	LMFA02010001	15560	C01226	gga00592	alpha-Linolenic acid metabolism	5280411	85551-10-6	C(CCCCCCC(=O)O)[C@H]1C=CC(=O)[C@H]1C/C=C\CC	PMTMAFAPLCGXGK-JMTMCXQRSA-N	Lipids and lipid-like molecules	Fatty Acyls	Eicosanoids	Level 1	55.8	92.8316	63.8	240.4986, 245.0773, 247.2055, 275.2003, 278.7432, 292.2277, 292.2467, 293.2113, 310.2035, 310.2400	M+NH4	C18H28O3	-2.512
11.43_283.2629m/z	283.263	11.4261	pos	DL-13-hydroxy stearic acid	3085	https://cloud.oebiotech.com/#/lm/network/3085	HMDB0061662	35443	LMFA02000131	136406				5282911		C(CCCCCCCCCC(O)CCCCC)CC(=O)O	MRWKWISFCDSNQN-UHFFFAOYSA-N	Lipids and lipid-like molecules	Fatty Acyls	Fatty acids and conjugates	Level 2	55.8	92.325	0		M+H-H2O	C18H36O3	-0.879146
0.85_101.0233m/z	101.023	0.8466	neg	Erythrose	47971	https://cloud.oebiotech.com/#/lm/network/47971	HMDB0002649	289		23956	C01796			439574	1758-51-6	[H][C@@]1(O)COC([H])(O)[C@]1([H])O	FMAORJIQYMIRHF-HERZVMAMSA-N	Organic oxygen compounds	Organooxygen compounds	Carbohydrates and carbohydrate conjugates	Level 1	55.7	97.8315	88.6	99.9089, 99.9251, 100.7350, 100.9254, 100.9327, 100.9448, 100.9513, 100.9595, 100.9661, 101.0233	M-H2O-H	C4H8O4	-9.61212
10.28_277.1804m/z	277.18	10.2843	neg	7-hydroxy-10E,16-heptadecadien-8-ynoic acid	1811	https://cloud.oebiotech.com/#/lm/network/1811		35613	LMFA01050258					5312811		C(CCCCCC(O)C#CC/C=C/CCCC=C)(=O)O	SKEXYIDHVDOQQP-VOTSOKGWSA-N	Lipids and lipid-like molecules	Fatty Acyls	Fatty acids and conjugates	Level 2	55.7	93.9615	27.1	233.5365, 238.3001, 240.9090, 240.9167, 240.9253, 240.9362, 240.9833, 273.3286, 277.1460, 277.1807	M-H	C17H26O3	-2.00116
11.80_305.2082m/z	305.208	11.8047	pos	7-methoxy-hexadec-(4E,8E)-dienoic acid	2293	https://cloud.oebiotech.com/#/lm/network/2293			LMFA01080032					137323819		C(CCCC)CC/C=C/C(OC)C/C=C/CCC(=O)O	SDZZDAKRASOOBC-HOJJKJLFSA-N	Lipids and lipid-like molecules	Fatty Acyls	Fatty acids and conjugates	Level 2	55.7	91.8145	0		M+Na	C17H30O3	-1.7952
4.83_134.0599m/z	134.06	4.82962	pos	Oxindole	83419	https://cloud.oebiotech.com/#/lm/network/83419	HMDB0061918	34541		31697	C12312			321710	59-48-3	O=C1CC2=CC=CC=C2N1	JYGFTBXVXVMTGB-UHFFFAOYSA-N	Organoheterocyclic compounds	Indoles and derivatives	Indolines	Level 1	55.7	63.9481	66.2	113.9645, 116.5352, 118.5075, 120.2829, 120.3539, 120.4164, 124.0276, 131.9740, 133.6658, 134.0601	M+H	C8H7NO	-0.936018
4.95_237.0998n	238.107	4.95145	pos	N-Lactoylphenylalanine	83445	https://cloud.oebiotech.com/#/lm/network/83445	HMDB0062175							11075454	183241-73-8	C[C@H](O)C(=O)N[C@@H](CC1=CC=CC=C1)C(O)=O	IIRJJZHHNGABMQ-WPRPVWTQSA-N	Organic acids and derivatives	Carboxylic acids and derivatives	Amino acids, peptides, and analogues	Level 1	55.7	94.8107	68.1	192.1227, 197.1288, 213.9234, 214.9228, 220.0968, 228.5918, 229.8040, 237.9083, 237.9388, 238.1086	M+H, M+Na	C12H15NO4	-1.24432
5.17_286.2007m/z	286.201	5.1698	pos	5-Octenoylcarnitine	198228	https://cloud.oebiotech.com/#/lm/network/198228	HMDB0241702									CCC=CCCCC(=O)OC(CC([O-])=O)C[N+](C)(C)C	RERZFFUJVGADAC-UHFFFAOYSA-N	Lipids and lipid-like molecules	Fatty Acyls	Fatty acid esters	Level 1	55.7	92.8833	72.1	218.4232, 227.1276, 236.0603, 240.5560, 240.7625, 242.0190, 244.3975, 255.5440, 263.9063, 286.2009	M+H	C15H27NO4	-2.14965
0.75_254.9811m/z	254.981	0.746333	neg	Ascorbic acid 2-sulfate	82525	https://cloud.oebiotech.com/#/lm/network/82525	HMDB0060649	65843			C02812			54676864	37627-95-5	[H][C@@]1(OC(=O)C(OS(O)(=O)=O)=C1O)[C@@H](O)CO	XDBMXUKHMOFBPJ-ZAFYKAAXSA-N	Organoheterocyclic compounds	Dihydrofurans	Furanones	Level 1	55.6	92.502	83	227.6779, 228.0876, 228.6075, 228.7753, 229.0384, 229.1258, 229.1555, 234.0531, 234.4564, 254.9816	M-H	C6H8O9S	-1.92493
11.36_450.2986m/z	450.299	11.3584	neg	1-(2-methoxy-14-methyl-pentadecanyl)-sn-glycero-3-phosphoethanolamine	21247	https://cloud.oebiotech.com/#/lm/network/21247			LMGP02060014					137323917		[C@](COP(=O)(O)OCCN)([H])(O)COCC(OC)CCCCCCCCCCCC(C)C	JCYSKRLDWLPBNQ-ZMFCMNQTSA-N	Lipids and lipid-like molecules	Glycerophospholipids	Glycerophosphoethanolamines	Level 3	55.6	92.3459	86.6	58.2353, 64.4559, 78.9577, 83.0987, 132.4681, 140.0104, 196.0364, 253.2537, 450.2984	M-H2O-H	C22H48NO7P	-0.833739
4.85_446.0841n	447.091	4.84812	pos	Apigenin 4'-glucuronide	30443	https://cloud.oebiotech.com/#/lm/network/30443			LMPK12110350					15478939		C1(O)=CC2OC(C3C=CC(O[C@H]4[C@H](O)[C@@H](O)[C@H](O)[C@@H](C(=O)O)O4)=CC=3)=CC(=O)C=2C(O)=C1	NKRGFKAFZUDVES-ZFORQUDYSA-N	Phenylpropanoids and polyketides	Flavonoids	Flavonoid glycosides	Level 1	55.6	91.8373	76.4	302.7881, 310.2513, 352.2833, 361.0285, 362.9098, 367.0232, 404.7677, 431.0818, 431.0896, 447.0921	M+H, M+Na	C21H18O11	-1.72672
1.48_142.0499m/z	142.05	1.47933	neg	N-Acetylthreonine	83653	https://cloud.oebiotech.com/#/lm/network/83653	HMDB0062557	440051		45826				152204	17093-74-2	C[C@@H](O)[C@H](NC(C)=O)C(O)=O	PEDXUVCGOLSNLQ-WUJLRWPWSA-N	Organic acids and derivatives	Carboxylic acids and derivatives	Amino acids, peptides, and analogues	Level 1	55.5	96.6153	85.3	110.7616, 112.9835, 116.0995, 120.3963, 122.8906, 124.5290, 129.6413, 141.8685, 142.0049, 142.0502	M-H2O-H	C6H11NO4	-6.67653
12.60_311.2552m/z	311.255	12.5956	pos	2,4-Dodecadienoic acid, 11-methoxy-3,7,11-trimethyl-, 1-methylethyl ester, (2Z,4E,7S)-	200895	https://cloud.oebiotech.com/#/lm/network/200895	HMDB0245466			39257				38532		COC(C)(C)CCCC(C)CC=CC(C)=CC(=O)OC(C)C	NFGXHKASABOEEW-UHFFFAOYSA-N	Lipids and lipid-like molecules	Prenol lipids	Sesquiterpenoids	Level 2	55.5	90.3377	0		M+H	C19H34O3	-9.15137
13.03_270.2787m/z	270.279	13.0319	pos	cis-6,7-epoxy-9Z-heptadecene	10057	https://cloud.oebiotech.com/#/lm/network/10057		98262	LMFA12000271					56936239		CCCCCC1OC1C/C=C\CCCCCCC	DZBUIPPAEPQLKL-QBFSEMIESA-N	Organoheterocyclic compounds	Epoxides	Unclassified	Level 2	55.5	96.9882	29	233.2554, 233.2967, 233.3797, 233.6842, 233.7202, 233.8443, 234.4894, 235.0015, 236.7350, 270.2792	M+NH4	C17H32O	-1.6972
3.40_216.9805m/z	216.981	3.40178	neg	4-Methylcatechol sulfate	198660	https://cloud.oebiotech.com/#/lm/network/198660	HMDB0242166							129848880		CC1=C2OS(=O)(=O)OC1=C(O)C(O)=C2	AATDNGCLCGOWJE-UHFFFAOYSA-N	Organic acids and derivatives	Organic sulfuric acids and derivatives	Arylsulfates	Level 1	55.5	93.6892	80.1	148.9491, 149.5467, 159.0991, 172.9905, 188.8930, 199.0969, 203.1687, 215.6537, 216.9596, 216.9808	M-H	C7H6O6S	-3.34764
1.06_151.0251m/z	151.025	1.05632	neg	Xanthine	46978	https://cloud.oebiotech.com/#/lm/network/46978	HMDB0000292	82		17712	C00385	gga00230,gga00232	Purine metabolism|Caffeine metabolism	1188	69-89-6	O=C1NC2=C(NC=N2)C(=O)N1	LRFVTYWOQMYALW-UHFFFAOYSA-N	Organoheterocyclic compounds	Imidazopyrimidines	Purines and purine derivatives	Level 1	55.4	93.5037	83.6	126.0298, 133.0136, 134.5201, 136.0153, 139.2449, 141.0986, 141.7177, 141.7528, 149.5446, 151.0252	M-H	C5H4N4O2	-6.78836
1.08_130.0499m/z	130.05	1.0756	pos	Pyroglutamic acid	46966	https://cloud.oebiotech.com/#/lm/network/46966	HMDB0000267	3251		18183	C01879	gga00480	Glutathione metabolism	7405	98-79-3	OC(=O)[C@@H]1CCC(=O)N1	ODHCTXKNWHHXJC-VKHMYHEASA-N	Organic acids and derivatives	Carboxylic acids and derivatives	Amino acids, peptides, and analogues	Level 1	55.4	97.0694	70.8	112.9557, 113.9634, 116.9861, 119.0177, 120.0239, 125.9611, 128.0231, 129.9528, 130.0073, 130.0500	M+H	C5H7NO3	-0.0875701
10.59_419.3148m/z	419.315	10.5874	pos	Dihomocholic acid	46312	https://cloud.oebiotech.com/#/lm/network/46312			LMST04020030					68921349		C1[C@]2(C)[C@@]3([H])C[C@H](O)[C@]4(C)[C@@]([H])([C@]([H])(C)CCCCC(O)=O)CC[C@@]4([H])[C@]3([H])[C@H](O)C[C@]2([H])C[C@H](O)C1	MLGBVVWQFBWIGT-HZAMXZRMSA-N	Lipids and lipid-like molecules	Steroids and steroid derivatives	Hydroxysteroids	Level 2	55.4	87.8296	0		M+H-H2O	C26H44O5	-1.7783
11.32_790.5587m/z	790.559	11.3233	pos	PG(18:1/18:2)	23438	https://cloud.oebiotech.com/#/lm/network/23438	HMDB0010635	61906	LMGP04010960	89404				52927223		[H][C@](O)(CO)COP(OC[C@]([H])(OC(CCCCCCC/C=C\C/C=C\CCCCC)=O)COC(CCCCCCC/C=C\CCCCCCCC)=O)(=O)O	FSVTVWTVWNNIQX-MODZKLJDSA-N	Lipids and lipid-like molecules	Glycerophospholipids	Glycerophosphoglycerols	Level 3	55.4	92.2253	85.6	302.7444, 302.7878, 339.2865, 341.3088, 352.2825, 605.5504, 605.6670, 649.5221, 790.5488, 790.5648	M+NH4	C42H77O10P	-0.788982
12.62_327.2292m/z	327.229	12.6167	pos	Juniperonic acid	885	https://cloud.oebiotech.com/#/lm/network/885		35057	LMFA01030394	82835				5312543		C(CCC/C=C\CCCC/C=C\C/C=C\C/C=C\CC)(=O)O	JDKIKEYFSJUYJZ-OUJQXAOTSA-N	Lipids and lipid-like molecules	Fatty Acyls	Fatty acids and conjugates	Level 2	55.4	79.9672	0		M+Na	C20H32O2	-0.937913
4.13_179.0341m/z	179.034	4.13152	neg	3,4-O-Dimethylgallic acid	64723	https://cloud.oebiotech.com/#/lm/network/64723	HMDB0041662	96023						74709		COC1=CC(=CC(O)=C1OC)C(O)=O	WFIBQVFJXGQICQ-UHFFFAOYSA-N	Benzenoids	Benzene and substituted derivatives	Benzoic acids and derivatives	Level 1	55.4	96.646	73.4	135.0440, 137.0232, 150.9526, 154.9082, 161.0446, 164.6641, 177.1985, 178.8143, 178.9766, 179.0342	M-H2O-H	C9H10O5	-4.51968
5.39_473.1447m/z	473.145	5.38717	neg	Enterolactone 3''-glucuronide	197092	https://cloud.oebiotech.com/#/lm/network/197092	HMDB0240433			176435				155926115		O[C@@H]1[C@@H](O)[C@H](OC2=CC=CC(C[C@@H]3COC(=O)[C@H]3CC3=CC(O)=CC=C3)=C2)O[C@@H]([C@H]1O)C(O)=O	YPASCVZALRQWQG-NBSJFAFNSA-N	Lignans, neolignans and related compounds	Lignan glycosides	Unclassified	Level 1	55.4	93.3955	57.9	296.7653, 297.1130, 302.6526, 302.6968, 302.7102, 345.3414, 431.4842, 463.2978, 473.0683, 473.1456	M-H	C24H26O10	-1.26896
4.21_151.0389m/z	151.039	4.21207	neg	4-Hydroxyphenylacetic acid	46828	https://cloud.oebiotech.com/#/lm/network/46828	HMDB0000020	130		18101	C00642	gga00350,gga00360	Tyrosine metabolism|Phenylalanine metabolism	127	156-38-7	OC(=O)CC1=CC=C(O)C=C1	XQXPVVBIMDBYFF-UHFFFAOYSA-N	Benzenoids	Phenols	1-hydroxy-2-unsubstituted benzenoids	Level 1	55.3	93.263	53.5	129.2169, 131.5349, 136.0152, 139.6208, 141.7243, 142.5337, 146.3568, 150.5419, 150.9841, 151.0388	M-H	C8H8O3	-7.40624
11.27_269.2118m/z	269.212	11.2684	neg	4-keto palmitic acid	2087	https://cloud.oebiotech.com/#/lm/network/2087		35746	LMFA01060052					5282998		C(CCCCCCCCCCC)C(=O)CCC(=O)O	DRZROXXGLBIKCO-UHFFFAOYSA-N	Lipids and lipid-like molecules	Fatty Acyls	Fatty acids and conjugates	Level 2	55.3	91.8708	0.151	64.4004, 74.2353, 82.4035, 87.9336, 97.6647, 112.9041, 116.9281, 269.1309, 269.1669, 269.2116	M-H	C16H30O3	-1.49989
12.87_329.2481m/z	329.248	12.8664	neg	2-Methyl-5-(8,11-pentadecadienyl)-1,3-benzenediol	62237	https://cloud.oebiotech.com/#/lm/network/62237	HMDB0038909	93522						131752491	50423-14-8	CCC\C=C\C\C=C/CCCCCCCC1=CC(O)=C(C)C(O)=C1	IZGYQWUVUWZOPQ-NKEWZBFXSA-N	Benzenoids	Phenols	Benzenediols	Level 2	55.3	88.9956	0	60.867, 61.0197, 82.1933, 136.8519, 206.1433, 227.6701, 244.3812, 302.7094, 310.3437, 329.2492	M-H	C22H34O2	-1.6162
4.46_414.1652m/z	414.165	4.45943	pos	Met-Glu-Ile	265374	https://cloud.oebiotech.com/#/lm/network/265374		22862						145456928		CCC(C)C(C(=O)O)NC(=O)C(CCC(=O)O)NC(=O)C(CCSC)N	CHQWUYSNAOABIP-ZPFDUUQYSA-N	Organic acids and derivatives	Carboxylic acids and derivatives	Amino acids, peptides, and analogues	Level 2	55.3	87.3373	0		M+Na	C16H29N3O6S	-4.37281
12.22_455.2497m/z	455.25	12.2172	neg	Amastatin	203388	https://cloud.oebiotech.com/#/lm/network/203388	HMDB0248277							3237		CC(C)CC(N)C(O)C(=O)NC(C(C)C)C(=O)NC(C(C)C)C(=O)NC(CC(O)=O)C(O)=O	QFAADIRHLBXJJS-UHFFFAOYSA-N	Organic acids and derivatives	Peptidomimetics	Hybrid peptides	Level 3	55.2	93.6901	85.8	69.0951, 72.2045, 77.6105, 112.9842, 181.4695, 184.8672, 231.4532, 391.2331, 409.2437	M-H2O-H	C21H38N4O8	-3.0761
4.92_304.1030n	305.11	4.91608	pos	L-N-(1H-Indol-3-ylacetyl)glutamic acid	280721	https://cloud.oebiotech.com/#/lm/network/280721	HMDB0038665	93322						25200809	57105-48-3	C1=CC=C2C(=C1)C(=CN2)CC(=O)NC(CCC(=O)O)C(=O)O	YRKLGWOHYXIKSF-UHFFFAOYSA-N	Organic acids and derivatives	Carboxylic acids and derivatives	Amino acids, peptides, and analogues	Level 1	55.2	93.5946	51.1	240.6859, 241.0772, 245.1301, 259.1075, 261.1214, 263.9035, 287.1018, 302.7445, 302.7909, 305.1108	M+H, M+Na	C15H16N2O5	-9.64356
5.60_199.0968m/z	199.097	5.59637	neg	(±)-Camphoric acid	58494	https://cloud.oebiotech.com/#/lm/network/58494	HMDB0034491	89970						21491	5394-83-2	CC1(C)C(CCC1(C)C(O)=O)C(O)=O	LSPHULWDVZXLIL-UHFFFAOYSA-N	Organic acids and derivatives	Carboxylic acids and derivatives	Dicarboxylic acids and derivatives	Level 2	55.2	95.7805	0		M-H	C10H16O4	-4.10889
8.45_267.1562m/z	267.156	8.4524	pos	Brassylic acid	2829	https://cloud.oebiotech.com/#/lm/network/2829	HMDB0002327	6622	LMFA01170014	73718				10458	505-52-2	C(CCCCCCCCCCCC(=O)O)(=O)O	DXNCZXXFRKPEPY-UHFFFAOYSA-N	Lipids and lipid-like molecules	Fatty Acyls	Fatty acids and conjugates	Level 2	55.2	85.8786	0		M+Na	C13H24O4	-1.85235
4.38_165.0183m/z	165.018	4.37542	neg	Phthalic acid	47810	https://cloud.oebiotech.com/#/lm/network/47810	HMDB0002107	268522		29069	C01606	gga02010	ABC transporters	1017	88-99-3	OC(=O)C1=CC=CC=C1C(O)=O	XNGIFLGASWRNHJ-UHFFFAOYSA-N	Benzenoids	Benzene and substituted derivatives	Benzoic acids and derivatives	Level 1	55.1	96.5848	76.5	137.9433, 138.0180, 147.0437, 149.0087, 149.9983, 150.0308, 163.8681, 164.8944, 164.9259, 165.0180	M-H	C8H6O4	-6.02981
3.52_242.0123m/z	242.012	3.51662	neg	2-Methoxyacetaminophen sulfate	83650	https://cloud.oebiotech.com/#/lm/network/83650	HMDB0062550			82944					53446-13-2	COC1=CC(OS(O)(=O)=O)=CC=C1NC(C)=O	NZKKXAGORRATJB-UHFFFAOYSA-N	Organic acids and derivatives	Organic sulfuric acids and derivatives	Arylsulfates	Level 1	55.1	94.4078	75	230.7266, 231.7972, 231.8809, 231.9319, 232.0272, 232.5954, 233.4383, 234.4992, 240.8826, 242.0126	M-H2O-H	C9H11NO6S	-2.16496
4.33_416.1809m/z	416.181	4.33495	pos	Ile-Phe-Asp	264371	https://cloud.oebiotech.com/#/lm/network/264371		21828						145456233		CCC(C)C(C(=O)NC(CC1=CC=CC=C1)C(=O)NC(CC(=O)O)C(=O)O)N	IIWQTXMUALXGOV-PCBIJLKTSA-N	Organic acids and derivatives	Peptidomimetics	Hybrid peptides	Level 2	55.1	92.9262	0.166	285.1555, 302.1497, 318.0204, 319.2263, 341.2197, 354.4061, 390.5581, 398.2381, 416.1224, 416.1815	M+Na	C19H27N3O6	4.39419
4.34_212.0015m/z	212.002	4.3352	neg	Indoxyl sulfate	47156	https://cloud.oebiotech.com/#/lm/network/47156	HMDB0000682	253		43355				10258	487-94-5	OS(=O)(=O)OC1=CNC2=CC=CC=C12	BXFFHSIDQOFMLE-UHFFFAOYSA-N	Organic acids and derivatives	Organic sulfuric acids and derivatives	Arylsulfates	Level 1	55.1	93.8705	75.1	167.5088, 167.6871, 187.8692, 195.0276, 196.8597, 200.4032, 202.1937, 203.5791, 206.9650, 212.0015	M-H	C8H7NO4S	-3.54234
4.40_401.1810m/z	401.181	4.40298	neg	Sibrafiban	211839	https://cloud.oebiotech.com/#/lm/network/211839	HMDB0258287							12007083		CCOC(=O)COC1CCN(CC1)C(=O)C(C)NC(=O)C1=CC=C(C=C1)C(N)=NO	WBNUCLPUOSXSNJ-UHFFFAOYSA-N	Benzenoids	Benzene and substituted derivatives	Benzoic acids and derivatives	Level 2	55.1	91.202	0		M-H2O-H	C20H28N4O6	-4.88326
5.66_261.1117m/z	261.112	5.65567	pos	Achimilic acid	60911	https://cloud.oebiotech.com/#/lm/network/60911	HMDB0037325	92266		174657				131752170	110732-04-2	CC(=O)CCC(\C=C1/C(=O)C=CC1(C)O)C(=C)C(O)=O	ARZDSTJTDVJYCF-XYOKQWHBSA-N	Organic acids and derivatives	Keto acids and derivatives	Medium-chain keto acids and derivatives	Level 1	55.1	95.2805	47.1	201.0913, 205.0498, 215.1072, 225.0908, 226.2890, 233.1308, 233.1583, 237.9077, 243.1017, 261.1082	M+H-H2O	C15H18O5	-1.44555
0.85_606.0742m/z	606.074	0.8466	neg	UDP-GlcNAc	37557	https://cloud.oebiotech.com/#/lm/network/37557	HMDB0000290	5281	LMSL01010002	16264	C00043	gga00520,gga00524	Amino sugar and nucleotide sugar metabolism|Neomycin, kanamycin and gentamicin biosynthesis	445675	528-04-1	O(P(O)(=O)OC[C@@H]1[C@@H](O)[C@@H](O)[C@H](N2C(=O)NC(=O)C=C2)O1)P(O[C@H]1O[C@@H]([C@H]([C@@H]([C@H]1NC(C)=O)O)O)CO)(=O)O	LFTYTUAZOPRMMI-CFRASDGPSA-N	Nucleosides, nucleotides, and analogues	Pyrimidine nucleotides	Pyrimidine nucleotide sugars	Level 1	55	88.4846	84.7	300.0452, 302.7086, 323.0274, 357.0312, 362.0056, 380.2697, 384.9845, 402.9944, 532.5833, 606.0743	M-H	C17H27N3O17P2	-0.20737
0.69_143.0338m/z	143.034	0.691683	neg	1-Rhamnono-1,4-lactone	255735	https://cloud.oebiotech.com/#/lm/network/255735	HMDB0302823							242516		CC(O)C1OC(=O)C(O)C1O	VASLEPDZAKCNJX-UHFFFAOYSA-N	Organoheterocyclic compounds	Lactones	Gamma butyrolactones	Level 1	55	94.5608	83.6	114.9192, 115.0397, 116.8239, 121.1824, 124.5947, 124.9707, 125.0231, 132.7400, 142.9144, 143.0338	M-H2O-H	C6H10O5	-7.18309
10.47_181.1586m/z	181.159	10.4662	pos	11-Dodecanolide	7779	https://cloud.oebiotech.com/#/lm/network/7779		97395	LMFA07040038					543499		C1(OC(C)CCCCCCCCC1)=O	IBLSRZGJYAOPLB-UHFFFAOYSA-N	Phenylpropanoids and polyketides	Macrolides and analogues	Unclassified	Level 2	55	95.1952	0		M+H-H2O	C12H22O2	-0.462023
10.04_292.2256m/z	292.226	10.0381	pos	6-[5]-ladderane-hexanoic acid	2525	https://cloud.oebiotech.com/#/lm/network/2525		74890	LMFA01140003					10333573		C1C2C3C4C5CC(CCCCCC(=O)O)C5C4C3C2C1	FWADMOZVPHIBNO-UHFFFAOYSA-N	Lipids and lipid-like molecules	Fatty Acyls	Fatty acids and conjugates	Level 1	54.9	90.2473	68.5	240.6199, 240.6422, 240.6479, 249.6830, 252.4256, 257.1882, 275.2003, 284.4973, 292.1933, 292.2251	M+NH4	C18H26O2	-5.39306
4.27_193.0495m/z	193.05	4.27172	neg	Scytalone	274805	https://cloud.oebiotech.com/#/lm/network/274805		65532			C00779			3477029	49598-85-8	C1C(CC(=O)C2=C1C=C(C=C2O)O)O	RTWVXIIKUFSDJB-UHFFFAOYSA-N	Benzenoids	Tetralins	Unclassified	Level 1	54.9	96.6679	74.9	137.0234, 139.0393, 149.0598, 150.0315, 164.9627, 167.5394, 178.0264, 191.5226, 192.8896, 193.0498	M-H	C10H10O4	-5.72861
11.76_269.2118m/z	269.212	11.763	neg	3S,7,11-Trimethyl-6E,10-dodecadien-1-ol	6129	https://cloud.oebiotech.com/#/lm/network/6129		46103	LMFA05000152					11160445		OCC[C@@H](C)CC/C=C(\C)/CC/C=C(\C)/C	OOOOFOPLSIWRAR-HNRFISLBSA-N	Lipids and lipid-like molecules	Prenol lipids	Sesquiterpenoids	Level 2	54.8	94.018	0		M+FA-H	C15H28O	-1.96596
3.31_312.1296m/z	312.13	3.30557	pos	N2,N2-Dimethylguanosine	48319	https://cloud.oebiotech.com/#/lm/network/48319	HMDB0004824	7086		19289				92919	2140-67-2	CN(C)C1=NC(=O)C2=C(N1)N(C=N2)[C@@H]1O[C@H](CO)[C@@H](O)[C@H]1O	RSPURTUNRHNVGF-IOSLPCCCSA-N	Nucleosides, nucleotides, and analogues	Purine nucleosides	Unclassified	Level 1	54.8	91.4475	80.1	231.1446, 234.0363, 235.5715, 240.6180, 240.6552, 240.6932, 240.7313, 302.7469, 311.9917, 312.1299	M+H	C12H17N5O5	-2.12491
4.15_245.0119m/z	245.012	4.15483	neg	3-[4-(sulfooxy)phenyl]propanoic acid	144383	https://cloud.oebiotech.com/#/lm/network/144383	HMDB0125171							49844036		OC(=O)CCC1=CC=C(OS(O)(=O)=O)C=C1	YKAVCSNFDHAGEG-UHFFFAOYSA-N	Organic acids and derivatives	Organic sulfuric acids and derivatives	Arylsulfates	Level 2	54.8	88.6488	0		M-H	C9H10O6S	-2.39219
4.99_425.1447m/z	425.145	4.9946	neg	Gibberellin A86	61837	https://cloud.oebiotech.com/#/lm/network/61837	HMDB0038450	93141						101663489	138703-93-2	[H][C@@]12C[C@H](O)[C@]3(O)C[C@]1([C@H](O)C3=C)[C@@H](C(O)=O)[C@]1([H])[C@@]3(C)[C@@H](O)CC[C@@]21OC3=O	JMGSTZUVIHCAAA-VXURTKDUSA-N	Lipids and lipid-like molecules	Prenol lipids	Diterpenoids	Level 2	54.8	93.8948	0		M+FA-H	C19H24O8	-1.71343
5.28_439.1603m/z	439.16	5.27815	neg	Gibberellin A39	58964	https://cloud.oebiotech.com/#/lm/network/58964	HMDB0035045							21596346	57672-81-8	[H][C@@]12C[C@H](O)[C@@H]3C[C@]1(CC3=C)[C@@H](C(O)=O)[C@@]1([H])[C@]2(CC[C@H](O)[C@@]1(C)C(O)=O)C(O)=O	LKLDZCIWUDJQCF-OZPHONOWSA-N	Lipids and lipid-like molecules	Prenol lipids	Diterpenoids	Level 1	54.8	97.7395	45.4	231.8564, 232.6873, 232.9168, 233.6559, 262.1207, 263.1292, 302.6814, 302.7047, 438.9753, 439.1595	M+FA-H	C20H26O8	-1.72975
4.10_437.0862m/z	437.086	4.10287	neg	Flavin mononucleotide	47629	https://cloud.oebiotech.com/#/lm/network/47629	HMDB0001520	6295		17621	C00061	gga00190,gga00740	Oxidative phosphorylation|Riboflavin metabolism	643976	146-17-8	CC1=CC2=C(C=C1C)N(C[C@H](O)[C@H](O)[C@H](O)COP(O)(O)=O)C1=NC(=O)NC(=O)C1=N2	FVTCRASFADXXNN-SCRDCRAPSA-N	Nucleosides, nucleotides, and analogues	Flavin nucleotides	Unclassified	Level 2	54.7	89.5055	0		M-H2O-H	C17H21N4O9P	-1.17964
1.34_132.1019m/z	132.102	1.34147	pos	L-Isoleucine	2489	https://cloud.oebiotech.com/#/lm/network/2489	HMDB0000172	23	LMFA01100047	17191	C00407	gga00280,gga00290,gga00970	Valine, leucine and isoleucine degradation|Valine, leucine and isoleucine biosynthesis|Aminoacyl-tRNA biosynthesis	6306	73-32-5	C([C@@H](N)[C@@H](C)CC)(=O)O	AGPKZVBTJJNPAG-WHFBIAKZSA-N	Organic acids and derivatives	Carboxylic acids and derivatives	Amino acids, peptides, and analogues	Level 1	54.7	98.0897	59.5	125.9665, 126.9247, 126.9558, 126.9619, 129.0118, 131.9295, 131.9683, 132.0772, 132.0835, 132.1019	M+H	C6H13NO2	-0.346769
4.67_199.0968m/z	199.097	4.67343	neg	delta-Valerolactone	205658	https://cloud.oebiotech.com/#/lm/network/205658	HMDB0250981	65736		16545	C02240			10953	542-28-9	O=C1CCCCO1	OZJPLYNZGCXSJM-UHFFFAOYSA-N	Organoheterocyclic compounds	Lactones	Delta valerolactones	Level 2	54.7	98.1809	0		2M-H	C5H8O2	-4.00731
5.09_237.0399m/z	237.04	5.08542	neg	Benzoylmalic acid	62769	https://cloud.oebiotech.com/#/lm/network/62769	HMDB0039494	94064		174225				13953341	22138-51-8	OC(=O)CC(OC(=O)C1=CC=CC=C1)C(O)=O	NVPJTXMOQCANSN-UHFFFAOYSA-N	Benzenoids	Benzene and substituted derivatives	Benzoic acids and derivatives	Level 1	54.7	95.8439	62.7	102.9554, 115.0024, 121.0284, 137.0961, 170.8411, 175.1127, 186.9348, 231.6631, 231.6914, 236.5096	M-H	C11H10O6	-2.32232
11.78_219.1747m/z	219.175	11.7811	neg	(2-trans,6-trans)-farnesal	35476	https://cloud.oebiotech.com/#/lm/network/35476	HMDB0060356	44756	LMPR0103010012	15894	C03461	gga00900	Terpenoid backbone biosynthesis	5280598	502-67-0	C(=C(/C)\CC/C=C(\C)/CC/C=C(\C)/C)/C=O	YHRUHBBTQZKMEX-YFVJMOTDSA-N	Lipids and lipid-like molecules	Prenol lipids	Sesquiterpenoids	Level 2	54.6	92.8809	0		M-H	C15H24O	-3.43519
0.71_142.0742n	143.081	0.710533	pos	Ectoine	197266	https://cloud.oebiotech.com/#/lm/network/197266	HMDB0240650	43384		27592	C06231	gga00260	Glycine, serine and threonine metabolism	126041	96702-03-3	CC1=NCC[C@H](N1)C(O)=O	WQXNXVUDBPYKBA-YFKPBYRVSA-N	Organic acids and derivatives	Carboxylic acids and derivatives	Amino acids, peptides, and analogues	Level 3	54.6	96.666	76.6	116.9724, 119.0189, 125.0235, 125.0714, 126.0555, 127.4391, 131.1127, 142.9390, 143.0343, 143.0816	M+H, M+Na, M+K	C6H10N2O2	-0.281495
10.96_277.2137m/z	277.214	10.9579	pos	17-Hydroxylinolenic acid	51152	https://cloud.oebiotech.com/#/lm/network/51152	HMDB0011108	61976		80463	C16346	gga00592	alpha-Linolenic acid metabolism	10708957		CC(O)\C=C/C\C=C/C\C=C/CCCCCCCC(O)=O	PSQSSLVXOIJSMX-XAFOFORCSA-N	Lipids and lipid-like molecules	Fatty Acyls	Lineolic acids and derivatives	Level 2	54.6	88.0495	0		M+H-H2O	C18H30O3	-8.4857
5.09_343.1393m/z	343.139	5.08542	neg	8-Epiiridotrial glucoside	35316	https://cloud.oebiotech.com/#/lm/network/35316		41168	LMPR0102070023	2320	C11652			155942		O([C@@H]1OC=C(C=O)[C@@]2([H])CC[C@@H](C)[C@]21[H])[C@H]1[C@H](O)[C@H]([C@H](O)[C@H](O1)CO)O	MRIFZKMKTDPBHR-XLOWEYQUSA-N	Lipids and lipid-like molecules	Prenol lipids	Terpene glycosides	Level 2	54.6	91.7702	37.5	163.0598, 202.8407, 206.8971, 228.1403, 228.1692, 282.0273, 286.3598, 297.1338, 302.7073, 343.0844	M-H	C16H24O8	-1.67831
0.70_90.0550m/z	90.055	0.696033	pos	Sarcosine	46967	https://cloud.oebiotech.com/#/lm/network/46967	HMDB0000271	51		15611	C00213	gga00260,gga00330	Glycine, serine and threonine metabolism|Arginine and proline metabolism	1088	107-97-1	CNCC(O)=O	FSYKKLYZXJSNPZ-UHFFFAOYSA-N	Organic acids and derivatives	Carboxylic acids and derivatives	Amino acids, peptides, and analogues	Level 2	54.5	95.9413	35	79.3794, 84.0358, 84.3888, 84.7110, 87.0041, 87.4513, 87.9564, 89.8151, 90.0374, 90.0551	M+H	C3H7NO2	0.221577
0.71_244.0788m/z	244.079	0.714417	pos	(2R,5S)-5-Amino-1,2,6,7-tetrahydroxyoctane-3,4-dione	209321	https://cloud.oebiotech.com/#/lm/network/209321	HMDB0255319							76090650		CC(O)C(O)C(N)C(=O)C(=O)C(O)CO	KFTDHDXFEXLYOC-UHFFFAOYSA-N	Organic oxygen compounds	Organooxygen compounds	Carbohydrates and carbohydrate conjugates	Level 1	54.5	92.0067	74.6	228.9246, 228.9689, 229.0476, 229.5118, 229.5347, 229.9775, 230.0428, 230.9236, 244.0327, 244.0789	M+Na	C8H15NO6	-1.53235
10.32_277.1792m/z	277.179	10.3233	pos	Cyclandelate	53623	https://cloud.oebiotech.com/#/lm/network/53623	HMDB0015586	3970		3988				2893	456-59-7	CC1CC(CC(C)(C)C1)OC(=O)C(O)C1=CC=CC=C1	WZHCOOQXZCIUNC-UHFFFAOYSA-N	Benzenoids	Benzene and substituted derivatives	Unclassified	Level 2	54.5	94.4451	0		M+H	C17H24O3	-2.08053
4.27_333.0279m/z	333.028	4.27172	neg	5-(3',4',5'-Trihydroxyphenyl)-gamma-valerolactone-O-methyl-O-sulphate	82043	https://cloud.oebiotech.com/#/lm/network/82043	HMDB0060029			89551				124202100		OC1=CC(CC2CCC(=O)O2)=CC(OCOS(O)(=O)=O)=C1O	KDFRMSXAKYPTNJ-UHFFFAOYSA-N	Benzenoids	Phenols	Benzenediols	Level 2	54.5	86.6285	0		M-H	C12H14O9S	-2.07509
4.78_263.1496m/z	263.15	4.7837	neg	2-Hydroxyhexanoic acid	1657	https://cloud.oebiotech.com/#/lm/network/1657	HMDB0001624	6332	LMFA01050011	86542				99824	6064-63-7	C(CCC)C(O)C(=O)O	NYHNVHGFPZAZGA-UHFFFAOYSA-N	Lipids and lipid-like molecules	Fatty Acyls	Fatty acids and conjugates	Level 2	54.5	98.6717	0.0929	228.3463, 228.3745, 235.0721, 235.0990, 245.1396, 262.9859, 263.0547, 263.0648, 263.0937, 263.1501	2M-H	C6H12O3	-1.71068
0.61_203.2229m/z	203.223	0.6121	pos	Spermine	47475	https://cloud.oebiotech.com/#/lm/network/47475	HMDB0001256	255		15746	C00750	gga00330,gga00410,gga00480,gga00770	Arginine and proline metabolism|beta-Alanine metabolism|Glutathione metabolism|Pantothenate and CoA biosynthesis	1103	71-44-3	NCCCNCCCCNCCCN	PFNFFQXMRSDOHW-UHFFFAOYSA-N	Organic nitrogen compounds	Organonitrogen compounds	Amines	Level 1	54.4	94.7166	72.5	180.9554, 184.4525, 192.9866, 195.0468, 198.0014, 203.0527, 203.1073, 203.1440, 203.1808, 203.2232	M+H	C10H26N4	-0.412344
1.04_158.0448m/z	158.045	1.03575	neg	(2R,4S)-Pyrrolidine-2,4-dicarboxylic acid	199003	https://cloud.oebiotech.com/#/lm/network/199003	HMDB0242583							3868		OC(=O)C1CNC(C1)C(O)=O	NRSBQSJHFYZIPH-UHFFFAOYSA-N	Organic acids and derivatives	Carboxylic acids and derivatives	Amino acids, peptides, and analogues	Level 2	54.4	92.4645	0		M-H	C6H9NO4	-6.52525
8.95_325.2011m/z	325.201	8.94595	neg	12,17	3622	https://cloud.oebiotech.com/#/lm/network/3622			LMFA03000025					101070489		C(CCCCCCC/C=C\CC1C2OC(C)(O1)C(O)CC2)(=O)O	AXRADOFMFPTYAS-VURMDHGXSA-N	Lipids and lipid-like molecules	Fatty Acyls	Fatty acids and conjugates	Level 2	54.4	95.7197	0		M-H	C18H30O5	-2.78178
8.87_408.2868n	431.276	8.87143	pos	Cholic Acid	45864	https://cloud.oebiotech.com/#/lm/network/45864	HMDB0000619	206	LMST04010001	16359	C00695	gga00120	Primary bile acid biosynthesis	221493	81-25-4	[C@]12([C@H](O)C[C@]3([H])C[C@H](O)CC[C@]3(C)[C@@]1([H])C[C@H](O)[C@]1(C)[C@@]([H])([C@@](C)([H])CCC(O)=O)CC[C@@]21[H])[H]	BHQCQFFYRZLCQQ-OELDTZBJSA-N	Lipids and lipid-like molecules	Steroids and steroid derivatives	Bile acids, alcohols and derivatives	Level 2	54.3	96.9864	28.6	306.7075, 319.2422, 336.3603, 337.2596, 355.2645, 363.2147, 373.2722, 391.2829, 426.2188, 426.3193	M+NH4, M+Na	C24H40O5	-1.96817
5.68_362.2067m/z	362.207	5.68083	pos	18-Hydroxycorticosterone	44986	https://cloud.oebiotech.com/#/lm/network/44986	HMDB0000319	41867	LMST02030091	16485	C01124	gga00140	Steroid hormone biosynthesis	11222	561-65-9	[C@]12(CO)C[C@@H]([C@]3([H])[C@@]4(C)CCC(=O)C=C4CC[C@@]3([H])[C@]1([H])CC[C@@H]2C(CO)=O)O	HFSXHZZDNDGLQN-ZVIOFETBSA-N	Lipids and lipid-like molecules	Steroids and steroid derivatives	Hydroxysteroids	Level 2	54.3	94.4115	0	240.7034, 251.0867, 264.0981, 274.7425, 277.9212, 326.4527, 344.1989, 362.1202, 362.1268, 362.2073	M+	C21H30O5	-7.40548
15.09_401.3405m/z	401.341	15.087	pos	3-Hydroxycholest-5-en-7-one	201275	https://cloud.oebiotech.com/#/lm/network/201275	HMDB0245895							287664		CC(C)CCCC(C)C1CCC2C3C(CCC12C)C1(C)CCC(O)CC1=CC3=O	YIKKMWSQVKJCOP-UHFFFAOYSA-N	Lipids and lipid-like molecules	Steroids and steroid derivatives	Cholestane steroids	Level 1	54.3	90.2331	57.2	214.4288, 229.0667, 229.0911, 238.2684, 344.1065, 352.6807, 365.3212, 383.3307, 393.2871, 401.3414	M+H	C27H44O2	-2.16675
1.34_267.0731m/z	267.073	1.3358	neg	Inosine	46924	https://cloud.oebiotech.com/#/lm/network/46924	HMDB0000195	84		17596	C00294	gga00230	Purine metabolism	6021	58-63-9	OC[C@H]1O[C@H]([C@H](O)[C@@H]1O)N1C=NC2=C(O)N=CN=C12	UGQMRVRMYYASKQ-KQYNXXCUSA-N	Nucleosides, nucleotides, and analogues	Purine nucleosides	Unclassified	Level 1	54.2	96.1594	63.9	232.7030, 232.8565, 233.0735, 233.0926, 233.2065, 233.2766, 233.6476, 233.8494, 240.8761, 267.0735	M-H	C10H12N4O5	-1.47139
1.50_168.0628m/z	168.063	1.50148	pos	4-Acetamidobutanoic acid	48158	https://cloud.oebiotech.com/#/lm/network/48158	HMDB0003681	44719		17645	C02946	gga00330	Arginine and proline metabolism	18189	3025-96-5	CC(=O)NCCCC(O)=O	UZTFMUBKZQVKLK-UHFFFAOYSA-N	Organic acids and derivatives	Carboxylic acids and derivatives	Amino acids, peptides, and analogues	Level 2	54.2	93.4482	0		M+Na	C6H11NO3	-2.38596
0.73_136.0617m/z	136.062	0.728617	pos	N-(4,6-diaminopyrimidin-5-yl)formamide	48313	https://cloud.oebiotech.com/#/lm/network/48313	HMDB0004816	7080		27983	C06502			114926	5122-36-1	NC1=NC=NC(N)=C1NC=O	MVYUVUOSXNYQLL-UHFFFAOYSA-N	Organoheterocyclic compounds	Diazines	Pyrimidines and pyrimidine derivatives	Level 1	54.2	93.3138	53.2	116.9720, 117.0707, 118.0652, 118.9675, 119.0354, 119.0492, 131.0192, 135.9271, 136.0221, 136.0618	M+H-H2O	C5H7N5O	-0.64111
10.82_322.2711m/z	322.271	10.8165	pos	(+)-Serradiol	35984	https://cloud.oebiotech.com/#/lm/network/35984		53642	LMPR0104150006					42608226		CC1(CCCC2(C1CCC34C2CC(C=C3)C(C4)(CO)O)C)C	YLPLMBSVCFKOSP-IYTRGPQLSA-N	Lipids and lipid-like molecules	Prenol lipids	Diterpenoids	Level 2	54.2	91.7796	0	291.8683, 299.0619, 302.7344, 302.7421, 302.7880, 314.6150, 322.1341, 322.2059, 322.2354, 322.2732	M+NH4	C20H32O2	-9.80816
2.38_227.9966m/z	227.997	2.37503	neg	HHPAA sulfate	197082	https://cloud.oebiotech.com/#/lm/network/197082	HMDB0240380									OCC(=O)NC1=CC=CC=C1OS(O)(=O)=O	DJBPGIGCPUYIGS-UHFFFAOYSA-N	Organic acids and derivatives	Organic sulfuric acids and derivatives	Arylsulfates	Level 1	54.2	94.0173	76.5	182.9533, 184.0218, 200.0014, 227.5176, 227.5469, 227.6751, 227.7551, 227.7848, 227.8135, 227.9970	M-H2O-H	C8H9NO6S	-2.46261
3.88_381.2082m/z	381.208	3.8775	pos	Leu-Val-Gln	262712	https://cloud.oebiotech.com/#/lm/network/262712		20089						145456559		CC(C)CC(C(=O)NC(C(C)C)C(=O)NC(CCC(=O)N)C(=O)O)N	MVJRBCJCRYGCKV-GVXVVHGQSA-N	Organic acids and derivatives	Carboxylic acids and derivatives	Amino acids, peptides, and analogues	Level 2	54.2	81.7021	0		M+Na	C16H30N4O5	-7.45145
3.98_333.1551m/z	333.155	3.97768	pos	Ala-Gly-Trp	262253	https://cloud.oebiotech.com/#/lm/network/262253		19608						54307078		CC(C(=O)NCC(=O)NC(CC1=CNC2=CC=CC=C21)C(=O)O)N	SIGTYDNEPYEXGK-ZANVPECISA-N	Organic acids and derivatives	Carboxylic acids and derivatives	Amino acids, peptides, and analogues	Level 1	54.2	94.4335	70.9	240.6784, 270.1245, 274.5428, 287.1541, 302.7452, 302.7838, 309.8699, 315.1449, 316.1294, 333.1557	M+H	C16H20N4O4	-1.78088
5.60_256.1691m/z	256.169	5.59643	pos	Diphenhydramine	47717	https://cloud.oebiotech.com/#/lm/network/47717	HMDB0001927	2312		4636	C06960			3100	147-24-0	CN(C)CCOC(C1=CC=CC=C1)C1=CC=CC=C1	ZZVUWRFHKOJYTH-UHFFFAOYSA-N	Benzenoids	Benzene and substituted derivatives	Diphenylmethanes	Level 3	54.2	98.0557	75.3	195.3277, 227.8342, 228.6211, 229.6214, 230.4874, 232.9289, 235.9893, 240.5430, 240.6297, 256.0941	M+H	C17H21NO	-1.91798
0.75_138.0429n	139.05	0.7549	pos	Urocanic acid	46985	https://cloud.oebiotech.com/#/lm/network/46985	HMDB0000301	298		30817	C00785	gga00340	Histidine metabolism	736715	104-98-3	OC(=O)\C=C\C1=CNC=N1	LOIYMIARKYCTBW-OWOJBTEDSA-N	Organoheterocyclic compounds	Azoles	Imidazoles	Level 1	54.1	94.8536	73.2	72.0036, 75.4348, 91.0542, 93.0448, 93.0700, 101.2441, 111.0555, 112.0403, 119.7427, 121.0397	M+H-H2O, M+H	C6H6N2O2	-0.476957
1.02_124.9903m/z	124.99	1.01545	neg	Ethyl hydrogen sulfate	55832	https://cloud.oebiotech.com/#/lm/network/55832	HMDB0031233	87510						6004	540-82-9	CCOS(O)(=O)=O	KIWBPDUYBMNFTB-UHFFFAOYSA-N	Organic acids and derivatives	Organic sulfuric acids and derivatives	Sulfuric acid esters	Level 1	54.1	92.6865	82.8	97.9784, 97.9981, 104.8774, 111.0466, 112.7732, 118.2009, 119.2132, 122.5113, 124.8898, 124.9900	M-H	C2H6O4S	-8.93524
5.05_197.0811m/z	197.081	5.05488	neg	2,6,6-Trimethyl-2-cyclohexene-1,4-dione	63426	https://cloud.oebiotech.com/#/lm/network/63426	HMDB0040216	94747						62374	1125-21-9	CC1=CC(=O)CC(C)(C)C1=O	AYJXHIDNNLJQDT-UHFFFAOYSA-N	Organic oxygen compounds	Organooxygen compounds	Carbonyl compounds	Level 2	54.1	97.1969	0		M+FA-H	C9H12O2	-5.56442
6.35_530.2787m/z	530.279	6.34895	neg	Dhesn	205761	https://cloud.oebiotech.com/#/lm/network/205761	HMDB0251109							12800620		CC(C)CC1N2C(=O)C(C)(NC(=O)C3CC4C(CC5=CNC6=CC=CC4=C56)N(C)C3)OC2(O)C2CCCN2C1=O	XWMMZDZUHSYSPU-UHFFFAOYSA-N	Alkaloids and derivatives	Ergoline and derivatives	Lysergic acids and derivatives	Level 2	54.1	87.4254	0		M-H2O-H	C30H39N5O5	2.57803
8.33_207.1019m/z	207.102	8.32703	neg	2-Phenoxyethyl isobutyrate	63428	https://cloud.oebiotech.com/#/lm/network/63428	HMDB0040218	94749						61005	103-60-6	CC(C)C(=O)OCCOC1=CC=CC=C1	MJTPMXWJHPOWGH-UHFFFAOYSA-N	Benzenoids	Phenol ethers	Unclassified	Level 2	54.1	87.0954	0		M-H	C12H16O3	-3.90665
0.91_223.0451m/z	223.045	0.910533	neg	Uracil	46984	https://cloud.oebiotech.com/#/lm/network/46984	HMDB0000300	258		17568	C00106	gga00240,gga00410,gga00770	Pyrimidine metabolism|beta-Alanine metabolism|Pantothenate and CoA biosynthesis	1174	66-22-8	O=C1NC=CC(=O)N1	ISAKRJDGNUQOIC-UHFFFAOYSA-N	Organoheterocyclic compounds	Diazines	Pyrimidines and pyrimidine derivatives	Level 2	54	93.2786	0		2M-H	C4H4N2O2	-9.7184
5.70_229.1439m/z	229.144	5.69555	neg	Cladosporacid B	2020	https://cloud.oebiotech.com/#/lm/network/2020			LMFA01050582							C(/C=C/CCCCCC(O)CC(C)O)(=O)O	QOIUJZNTHOTPEI-SOFGYWHQSA-N	Organic acids and derivatives	Hydroxy acids and derivatives	Medium-chain hydroxy acids and derivatives	Level 2	54	92.7517	37.9	127.1119, 149.1327, 160.9754, 167.1434, 182.9533, 185.9252, 211.1339, 228.4975, 228.5271, 229.1439	M-H	C12H22O4	-2.70337
6.02_349.0018m/z	349.002	6.02025	neg	Apigenin 7-sulfate	30524	https://cloud.oebiotech.com/#/lm/network/30524	HMDB0037851	48862	LMPK12110431					14016776	56857-56-8	C1(OS(O)(=O)=O)=CC2OC(C3C=CC(O)=CC=3)=CC(=O)C=2C(O)=C1	UQUHXFINOFUDCC-UHFFFAOYSA-N	Phenylpropanoids and polyketides	Flavonoids	Flavones	Level 3	53.9	92.3824	79	229.9564, 229.9856, 230.1460, 233.2856, 233.6676, 269.0453, 302.7035, 316.7339, 339.2892, 349.0019	M-H	C15H10O8S	-1.60287
7.41_229.1438m/z	229.144	7.41233	neg	Dodecanedioic acid	2824	https://cloud.oebiotech.com/#/lm/network/2824	HMDB0000623	5596	LMFA01170009	4676	C02678			12736	693-23-2	C(CCCCCCCCCCC(=O)O)(=O)O	TVIDDXQYHWJXFK-UHFFFAOYSA-N	Lipids and lipid-like molecules	Fatty Acyls	Fatty acids and conjugates	Level 1	53.9	95.4479	64.6	227.6265, 227.6544, 227.6845, 228.4391, 228.4450, 228.4685, 229.0320, 229.0532, 229.0621, 229.1441	M-H	C12H22O4	-2.9745
9.61_239.1283m/z	239.128	9.6115	neg	Cucujolide IV	7777	https://cloud.oebiotech.com/#/lm/network/7777		97393	LMFA07040036					56936046		C1(O[C@H](C)CCCC=CCC=CC1)=O	FAMIQKMUIARKKU-GTHUGJSGSA-N	Phenylpropanoids and polyketides	Macrolides and analogues	Unclassified	Level 2	53.9	98.2729	25.1	123.9956, 132.6357, 154.0643, 155.0659, 168.1479, 180.1107, 183.9127, 190.7872, 195.1384, 196.1419	M+FA-H	C12H18O2	-3.22492
12.09_295.2272m/z	295.227	12.0902	neg	8,11-Heptadecadienal	64427	https://cloud.oebiotech.com/#/lm/network/64427	HMDB0041334							131753110	56797-42-3	CCCCC\C=C/C\C=C\CCCCCCC=O	JEBIMSVVDVTZIY-IXWMQOLASA-N	Lipids and lipid-like molecules	Fatty Acyls	Fatty aldehydes	Level 2	53.8	96.1495	0		M+FA-H	C17H30O	-2.60027
13.45_350.3046m/z	350.305	13.4508	pos	5Z,13Z,16Z,19Z-Docosatetraenoic acid	4890	https://cloud.oebiotech.com/#/lm/network/4890			LMFA04000087					131840333		C(CCC/C=C\CCCCCC/C=C\C/C=C\C/C=C\CC)(=O)O	GESHZLPHPMXQLQ-UBUOEUCZSA-N	Lipids and lipid-like molecules	Fatty Acyls	Fatty acids and conjugates	Level 2	53.8	91.7179	0		M+NH4	C22H36O2	-2.40108
4.09_194.0450m/z	194.045	4.08573	neg	2-Hydroxy-6,7-dimethoxybenzoxazole	55476	https://cloud.oebiotech.com/#/lm/network/55476	HMDB0030726	87153						10987158		COC1=CC=C2NC(=O)OC2=C1OC	FODHHOASVRMOPW-UHFFFAOYSA-N	Organoheterocyclic compounds	Benzoxazoles	Benzoxazolones	Level 2	53.8	97.3513	0		M-H	C9H9NO4	-4.38187
8.25_193.0861m/z	193.086	8.25493	neg	BENZYLACETONE	538579	https://cloud.oebiotech.com/#/lm/network/538579									2550-26-7	O=C(C)CCC=1C=CC=CC1	AKGGYBADQZYZPD-UHFFFAOYSA-N	Benzenoids	Benzene and substituted derivatives	Unclassified	Level 2	53.8	98.3924	0		M+FA-H	C10H12O	-6.03641
10.29_233.1897m/z	233.19	10.2892	pos	SCHEMBL22360314	595699	https://cloud.oebiotech.com/#/lm/network/595699								14923766		COc1cc(C(C)(C)C)c(OC)c(C(C)(C)C)c1	NNKODSVQEJJWIJ-UHFFFAOYSA-N	Benzenoids	Benzene and substituted derivatives	Methoxybenzenes	Level 2	53.7	94.4786	0		M+H-H2O	C16H26O2	-0.975601
12.14_299.2587m/z	299.259	12.14	neg	DL-4-hydroxy stearic acid	3076	https://cloud.oebiotech.com/#/lm/network/3076		35434	LMFA02000122					5282908		C(C(O)CCCCCCCCCCCCCC)CC(=O)O	VSRRGPPFTIJBJG-UHFFFAOYSA-N	Lipids and lipid-like molecules	Fatty Acyls	Fatty acids and conjugates	Level 2	53.6	91.3043	0		M-H	C18H36O3	-1.64086
14.20_439.3200m/z	439.32	14.1975	pos	(6R)-6,19-epidioxy-6,19-dihydrovitamin D3 / (6R)-6,19-epidioxy-6,19-dihydrocholecalciferol	45418	https://cloud.oebiotech.com/#/lm/network/45418		42185	LMST03020248					9547430		[C@@H]1(O)CC2[C@H](OOCC=2CC1)/C=C1/[C@]2([H])CC[C@@]([C@@](C)([H])CCCC(C)C)([H])[C@@]2(C)CCC/1	WPWVACZRAWXVOS-DMKNHAEJSA-N	Lipids and lipid-like molecules	Steroids and steroid derivatives	Vitamin D and derivatives	Level 2	53.6	87.8491	0		M+Na	C27H44O3	4.24226
4.50_164.0703m/z	164.07	4.49543	pos	N-Hydroxymethyl-3,4,5,6-tetrahydrophthalimide	595943	https://cloud.oebiotech.com/#/lm/network/595943								78597		O=C1C2=C(CCCC2)C(=O)N1CO	QQHOVRKETYPQHY-UHFFFAOYSA-N	Organoheterocyclic compounds	Isoindoles and derivatives	Isoindolines	Level 2	53.6	94.0599	0		M+H-H2O	C9H11NO3	-1.80911
4.72_133.0647m/z	133.065	4.71747	pos	4-Coumaryl alcohol	48153	https://cloud.oebiotech.com/#/lm/network/48153	HMDB0003654	6971		64555	C02646			5280535	20649-40-5	OC\C=C\C1=CC=C(O)C=C1	PTNLHDGQWUGONS-OWOJBTEDSA-N	Phenylpropanoids and polyketides	Cinnamyl alcohols	Unclassified	Level 2	53.6	90.2721	0		M+H-H2O	C9H10O2	-0.586441
6.52_271.0608m/z	271.061	6.51868	neg	Quinone A	210820	https://cloud.oebiotech.com/#/lm/network/210820	HMDB0257051									CC1OC(C)C2=C(C1O)C(=O)C1=CC(O)=CC(O)=C1C2=O	LJEROUHPDCFEGJ-UHFFFAOYSA-N	Phenylpropanoids and polyketides	Isochromanequinones	Benzoisochromanequinones	Level 1	53.6	95.9436	63.5	229.2428, 231.0258, 231.0545, 233.3268, 233.8626, 240.8662, 240.9118, 247.5529, 271.0304, 271.0610	M-H2O-H	C15H14O6	-1.37012
0.70_182.0787n	205.068	0.696033	pos	D-Sorbitol	46956	https://cloud.oebiotech.com/#/lm/network/46956	HMDB0000247	143		17924	C00794	gga00051,gga00052,gga02010	Fructose and mannose metabolism|Galactose metabolism|ABC transporters	5780	50-70-4	OC[C@H](O)[C@@H](O)[C@H](O)[C@H](O)CO	FBPFZTCFMRRESA-JGWLITMVSA-N	Organic oxygen compounds	Organooxygen compounds	Carbohydrates and carbohydrate conjugates	Level 1	53.5	97.3809	54.9	160.0416, 162.9912, 164.0919, 167.0338, 177.1274, 187.0793, 187.1092, 188.0923, 188.1280, 205.0704	M+Na, M+K	C6H14O6	-1.69725
3.88_190.0498m/z	190.05	3.88352	pos	Kynurenic acid	47176	https://cloud.oebiotech.com/#/lm/network/47176	HMDB0000715	5683		18344	C01717	gga00380	Tryptophan metabolism	3845	492-27-3	OC(=O)C1=CC(=O)C2=CC=CC=C2N1	HCZHHEIFKROPDY-UHFFFAOYSA-N	Organoheterocyclic compounds	Quinolines and derivatives	Quinoline carboxylic acids	Level 1	53.5	95.7072	56.3	162.0957, 166.7281, 166.9427, 166.9871, 167.0558, 172.0376, 176.9894, 189.9606, 190.0039, 190.0498	M+H	C10H7NO3	-0.433315
0.86_132.1018m/z	132.102	0.861167	pos	N,N-Diethylglycine	278879	https://cloud.oebiotech.com/#/lm/network/278879		71280			C16647			74151		CCN(CC)CC(=O)O	SGXDXUYKISDCAZ-UHFFFAOYSA-N	Organic acids and derivatives	Carboxylic acids and derivatives	Amino acids, peptides, and analogues	Level 1	53.5	96.6618	61.5	114.0658, 115.0499, 125.9607, 126.9241, 128.1112, 130.9666, 131.9298, 131.9690, 132.0768, 132.1019	M+H	C6H13NO2	-0.726444
11.14_271.2275m/z	271.227	11.1371	neg	9-Hydroxyhexadecanoic acid	132608	https://cloud.oebiotech.com/#/lm/network/132608	HMDB0112187							15569772	17833-52-2	CCCCCCCC(O)CCCCCCCC(O)=O	LMLPQXIASCHLIF-UHFFFAOYSA-N	Lipids and lipid-like molecules	Fatty Acyls	Fatty acids and conjugates	Level 2	53.5	93.9211	24.2	230.7343, 230.8462, 240.8761, 240.9351, 241.0042, 257.2348, 259.4146, 259.7118, 271.1376, 271.2278	M-H	C16H32O3	-1.53615
3.46_206.0450m/z	206.045	3.45997	neg	N-(3-Hydroxy-4-methoxybenzoyl)glycine	440193	https://cloud.oebiotech.com/#/lm/network/440193		821877						46183397		COC1=C(C=C(C=C1)C(=O)NCC(=O)O)O	HOZJFFMWTLPBCS-UHFFFAOYSA-N	Benzenoids	Benzene and substituted derivatives	Benzoic acids and derivatives	Level 2	53.5	88.2893	0		M-H2O-H	C10H11NO5	-3.90927
4.67_217.1074m/z	217.107	4.67343	neg	3-Hydroxysebacic acid	47004	https://cloud.oebiotech.com/#/lm/network/47004	HMDB0000350							124350389	446881-43-2	O[C@H](CCCCCCC(O)=O)CC(O)=O	OQYZCCKCJQWHIE-MRVPVSSYSA-N	Organic acids and derivatives	Hydroxy acids and derivatives	Medium-chain hydroxy acids and derivatives	Level 2	53.5	97.069	0		M-H	C10H18O5	-3.35128
6.07_387.1841m/z	387.184	6.06938	neg	[2-(2-Methylphenyl)-1,3-dioxolan-4-yl]methanol	81959	https://cloud.oebiotech.com/#/lm/network/81959	HMDB0059940							55250550		CC1=CC=CC=C1C1OCC(CO)O1	SZESZZKBJJPMKG-UHFFFAOYSA-N	Benzenoids	Benzene and substituted derivatives	Toluenes	Level 2	53.5	93.7994	0.195	228.8060, 229.6627, 229.6913, 302.6602, 302.7093, 317.5522, 320.1927, 328.1066, 341.7523, 387.1844	2M-H	C11H14O3	7.104
4.34_129.0546m/z	129.055	4.3352	neg	4-Methyl-2-oxopentanoic acid	47163	https://cloud.oebiotech.com/#/lm/network/47163	HMDB0000695	121		48430	C00233	gga00280,gga00290,gga00785	Valine, leucine and isoleucine degradation|Valine, leucine and isoleucine biosynthesis|Lipoic acid metabolism	70	816-66-0	CC(C)CC(=O)C(O)=O	BKAJNAXTPSGJCU-UHFFFAOYSA-N	Organic acids and derivatives	Keto acids and derivatives	Short-chain keto acids and derivatives	Level 2	53.4	97.974	0		M-H	C6H10O3	-8.47559
1.02_381.0293m/z	381.029	1.01545	neg	2-carboxy-L-xylonolactone	256889	https://cloud.oebiotech.com/#/lm/network/256889	HMDB0304063							90658445		OCC1OC(=O)C(O)(C1O)C([O-])=O	ZNJUNWARRIXWAA-UHFFFAOYSA-M	Organic oxygen compounds	Organooxygen compounds	Carbohydrates and carbohydrate conjugates	Level 1	53.4	89.4164	79.6	283.0336, 297.9785, 301.0195, 302.6592, 312.8745, 323.0287, 345.0100, 363.0193, 368.7305, 381.0308	2M-H	C6H7O7-	-4.62238
10.98_271.2274m/z	271.227	10.9831	neg	15-hydroxy-hexadecanoic acid	1762	https://cloud.oebiotech.com/#/lm/network/1762		74565	LMFA01050187	83935				5312759		C(CCCCCCCCCCCCCC(O)C)(=O)O	WQPQDBIUAFINBH-UHFFFAOYSA-N	Lipids and lipid-like molecules	Fatty Acyls	Fatty acids and conjugates	Level 2	53.4	90.5804	0		M-H	C16H32O3	-1.65888
11.07_293.2118m/z	293.212	11.0738	neg	15,16-Epoxy-9,12-octadecadienoic acid	468031	https://cloud.oebiotech.com/#/lm/network/468031	HMDB0030950	87311						14212253		CCC1C(O1)CC=CCC=CCCCCCCCC(=O)O	HKSDVVJONLXYKL-QGCGKJESSA-N	Lipids and lipid-like molecules	Fatty Acyls	Fatty acids and conjugates	Level 2	53.4	92.9212	0	70.9336, 99.6786, 104.7728, 144.5018, 221.1546, 234.5085, 236.1051, 246.7814, 293.1759, 293.2113	M-H	C18H30O3	-1.31883
5.06_239.1276m/z	239.128	5.06137	pos	2-[4-(3-Hydroxypropyl)-2-methoxyphenoxy]-1,3-propanediol	63535	https://cloud.oebiotech.com/#/lm/network/63535	HMDB0040352	94866						10264377		COC1=CC(CCCO)=CC=C1OC(CO)CO	WAPGRPJEBCULTQ-UHFFFAOYSA-N	Benzenoids	Phenol ethers	Anisoles	Level 2	53.4	94.7252	0		M+H-H2O	C13H20O5	-0.564397
5.30_151.0754m/z	151.075	5.29533	pos	SCHEMBL9862160	595925	https://cloud.oebiotech.com/#/lm/network/595925								20071186		COc1cc(O)ccc1C(C)O	QJMHXHBLKGGRQM-UHFFFAOYSA-N	Benzenoids	Phenols	Methoxyphenols	Level 2	53.4	93.4957	0		M+H-H2O	C9H12O3	0.0347626
5.60_167.0854m/z	167.085	5.59643	pos	(3E,5Z)-1,3,5-Tridecatriene-7,9,11-triyne	62411	https://cloud.oebiotech.com/#/lm/network/62411	HMDB0039104	93705						5322029	126381-91-7	CC#CC#CC#C\C=C\C=C\C=C	AJWRNFIZKHPOHC-JEGFTUTRSA-N	Hydrocarbons	Unsaturated hydrocarbons	Enynes	Level 3	53.4	97.7149	70.4	141.0703, 143.9670, 143.9967, 145.0097, 149.0230, 151.1442, 152.0622, 165.0701, 166.0779, 167.0856	M+H	C13H10	-0.785149
10.50_277.1440m/z	277.144	10.5012	neg	6-[(3,4-Methylenedioxy)phenyl]-3,3-dimethyl-1-hexene	55530	https://cloud.oebiotech.com/#/lm/network/55530	HMDB0030790	87198						71361317	30310-56-6	CC(C)(CCCC1=CC2=C(OCO2)C=C1)C=C	IHMNTQCUAJQGEX-UHFFFAOYSA-N	Organoheterocyclic compounds	Benzodioxoles	Unclassified	Level 2	53.3	96.524	39.9	233.1556, 240.8730, 240.9317, 240.9387, 240.9650, 240.9765, 240.9865, 240.9925, 241.0038, 277.1447	M+FA-H	C15H20O2	-2.44104
2.74_225.0874m/z	225.087	2.74167	neg	2-(Prop-2-ynylamino)acetic acid	202278	https://cloud.oebiotech.com/#/lm/network/202278	HMDB0246989							185909		OC(=O)CNCC#C	XSJLQGMTIHCDSS-UHFFFAOYSA-N	Organic acids and derivatives	Carboxylic acids and derivatives	Amino acids, peptides, and analogues	Level 1	53.3	98.7435	60.3	103.9192, 104.9269, 141.9116, 145.0476, 179.0563, 180.9188, 181.0976, 196.9256, 224.8028, 225.0878	2M-H	C5H7NO2	-3.21722
3.66_226.1677n	249.157	3.66102	pos	1,8-Diazacyclotetradecane-2,9-dione	275170	https://cloud.oebiotech.com/#/lm/network/275170		66151			C04277			16		C1CCC(=O)NCCCCCC(=O)NCC1	HERSSAVMHCMYSQ-UHFFFAOYSA-N	Phenylpropanoids and polyketides	Macrolactams	Unclassified	Level 1	53.3	91.5607	55.9	206.3546, 208.9440, 208.9659, 209.1654, 210.0537, 221.9061, 226.9543, 227.0775, 227.1253, 227.1754	M+H, M+Na	C12H22N2O2	-1.72703
6.96_294.1461n	277.143	6.96005	pos	Tocopheronic acid	55349	https://cloud.oebiotech.com/#/lm/network/55349	HMDB0030555	87057		172913				67764516	1948-76-1	CC1=C(C)C(=O)C(CCC(C)(O)CCC(O)=O)=C(C)C1=O	LRYFTDGIIUTFFA-UHFFFAOYSA-N	Lipids and lipid-like molecules	Prenol lipids	Sesquiterpenoids	Level 1	53.2	94.9434	52.8	60.634, 67.4372, 99.128, 119.4087, 232.4573, 299.1261, 317.0026, 317.1362	M+H-H2O, M+Na	C16H22O5	-1.96947
9.94_500.2764m/z	500.276	9.94345	pos	PE(20:5/0:0)	21188	https://cloud.oebiotech.com/#/lm/network/21188	HMDB0011519	62303	LMGP02050027					52925146		[C@](COP(=O)(O)OCCN)([H])(O)COC(CCC/C=C\C/C=C\C/C=C\C/C=C\C/C=C\CC)=O	KCWGBXXAJHVZNN-KOYQJJOGSA-N	Lipids and lipid-like molecules	Glycerophospholipids	Glycerophosphoethanolamines	Level 3	53.2	86.8737	80.9	65.2386, 103.9856, 111.0464, 158.7946, 177.3948, 240.5434, 287.3412, 359.2595, 482.2660, 500.2783	M+H	C25H42NO7P	-1.5475
1.08_244.0690n	243.062	1.07618	neg	Uridine	46982	https://cloud.oebiotech.com/#/lm/network/46982	HMDB0000296	90		16704	C00299	gga00240	Pyrimidine metabolism	6029	58-96-8	OC[C@H]1O[C@H]([C@H](O)[C@@H]1O)N1C=CC(=O)NC1=O	DRTQHJPVMGBUCF-XVFCMESISA-N	Nucleosides, nucleotides, and analogues	Pyrimidine nucleosides	Unclassified	Level 1	53.1	97.6388	54.6	230.2116, 230.2896, 230.3327, 230.7014, 230.7286, 230.7908, 230.9157, 231.1977, 242.8755, 243.0620	M-H, M+FA-H	C9H12N2O6	-2.26709
2.08_298.1141m/z	298.114	2.08468	pos	Nelarabine	53475	https://cloud.oebiotech.com/#/lm/network/53475	HMDB0015401	316204		63612				3011155	121032-29-9	COC1=NC(N)=NC2=C1N=CN2[C@@H]1O[C@H](CO)[C@@H](O)[C@@H]1O	IXOXBSCIXZEQEQ-UHTZMRCNSA-N	Nucleosides, nucleotides, and analogues	Purine nucleosides	Unclassified	Level 1	53.1	91.1983	71.5	240.6333, 240.6673, 240.6854, 240.7405, 247.3584, 268.5551, 275.8451, 282.9497, 297.8570, 297.8729	M+H	C11H15N5O5	-1.70685
3.92_171.0653m/z	171.065	3.91715	neg	but-2-enoic acid	1333	https://cloud.oebiotech.com/#/lm/network/1333			LMFA01030925	17217				19499		OC(C=CC)=O	LDHQCZJRKDOVOX-UHFFFAOYSA-N	Lipids and lipid-like molecules	Fatty Acyls	Fatty acids and conjugates	Level 2	53.1	95.2753	0		2M-H	C4H6O2	-5.61225
5.98_284.0679n	285.075	5.97593	pos	Geraldone	30136	https://cloud.oebiotech.com/#/lm/network/30136	HMDB0133330	48479	LMPK12110043	5326	C10047			5281618		C1(O)=CC2OC(C3C=C(OC)C(O)=CC=3)=CC(=O)C=2C=C1	OUMMPAFEQHTYIZ-UHFFFAOYSA-N	Phenylpropanoids and polyketides	Flavonoids	O-methylated flavonoids	Level 2	53.1	95.7325	38.9	229.9009, 232.0026, 232.0316, 235.5961, 240.6803, 259.5335, 261.8929, 270.0530, 284.9608, 285.0757	M+H, M+Na	C16H12O5	-1.92196
12.72_305.2454m/z	305.245	12.7208	pos	trans-2-oleic acid	571	https://cloud.oebiotech.com/#/lm/network/571		34749	LMFA01030062	50572				5282750		C(CCCCCCCC)CCCCCC/C=C/C(=O)O	LKOVPWSSZFDYPG-WUKNDPDISA-N	Lipids and lipid-like molecules	Fatty Acyls	Fatty acids and conjugates	Level 2	53	92.8602	0		M+Na	C18H34O2	1.10311
15.20_369.3005m/z	369.301	15.2044	neg	12Z-heneicosenoic acid	889	https://cloud.oebiotech.com/#/lm/network/889		35061	LMFA01030398					5312547		C(CCCCCCCCCC/C=C\CCCCCCCC)(=O)O	VXCUECWODRDENC-KTKRTIGZSA-N	Lipids and lipid-like molecules	Fatty Acyls	Fatty acids and conjugates	Level 2	53	91.6994	0		M+FA-H	C21H40O2	-1.59327
3.53_343.1972m/z	343.197	3.53077	pos	Gln-Val-Pro	261395	https://cloud.oebiotech.com/#/lm/network/261395		18711						145455278		CC(C)C(C(=O)N1CCCC1C(=O)O)NC(=O)C(CCC(=O)N)N	VYOILACOFPPNQH-UMNHJUIQSA-N	Organic acids and derivatives	Carboxylic acids and derivatives	Amino acids, peptides, and analogues	Level 2	53	82.6217	0		M+H	C15H26N4O5	-1.16267
9.07_294.2422m/z	294.242	9.07347	pos	17beta-hydroxy-5beta-estran-3-one	83724	https://cloud.oebiotech.com/#/lm/network/83724	HMDB0062677			87333						[H][C@]1(O)CC[C@@]2([H])[C@]3([H])CC[C@]4([H])CC(=O)CC[C@]4([H])[C@@]3([H])CC[C@]12C	RHVBIEJVJWNXBU-XZVKZCCLSA-N	Lipids and lipid-like molecules	Steroids and steroid derivatives	Estrane steroids	Level 2	53	86.8118	0		M+NH4	C18H28O2	-2.06607
0.63_189.1597m/z	189.16	0.63175	pos	N6,N6,N6-Trimethyl-L-lysine	47518	https://cloud.oebiotech.com/#/lm/network/47518	HMDB0001325	6161		17311	C03793	gga00310	Lysine degradation	440120	19253-88-4	C[N+](C)(C)CCCC[C@H](N)C([O-])=O	MXNRLFUSFKVQSK-QMMMGPOBSA-N	Organic acids and derivatives	Carboxylic acids and derivatives	Amino acids, peptides, and analogues	Level 1	52.9	95.0839	63.1	171.0766, 171.1137, 172.0046, 172.0971, 189.0194, 189.0365, 189.0741, 189.0882, 189.1239, 189.1599	M+H	C9H20N2O2	-0.452949
1.84_298.1141m/z	298.114	1.8413	pos	1-Methylguanosine	47654	https://cloud.oebiotech.com/#/lm/network/47654	HMDB0001563	6324		19062	C04545			96373	2140-65-0	CN1C(N)=NC2=C(N=CN2[C@@H]2O[C@H](CO)[C@@H](O)[C@H]2O)C1=O	UTAIYTHAJQNQDW-KQYNXXCUSA-N	Nucleosides, nucleotides, and analogues	Purine nucleosides	Unclassified	Level 1	52.9	90.6517	69.6	240.7207, 240.7381, 245.7408, 287.8909, 290.1709, 291.3715, 296.3331, 297.0801, 297.8746, 298.1151	M+H	C11H15N5O5	-1.77048
5.40_199.0398n	200.047	5.40212	pos	4-Chloro-L-phenylalanine	200093	https://cloud.oebiotech.com/#/lm/network/200093	HMDB0244605	44308						4652	7424-00-2	NC(CC1=CC=C(Cl)C=C1)C(O)=O	NIGWMJHCCYYCSF-UHFFFAOYSA-N	Organic acids and derivatives	Carboxylic acids and derivatives	Amino acids, peptides, and analogues	Level 3	52.9	72.6765	92.7	146.9613, 148.9775, 154.0417, 158.9614, 165.0098, 169.9780, 176.9578, 176.9756, 183.0212, 200.0473	M+H-H2O, M+H	C9H10ClNO2	-0.951157
6.19_364.2257m/z	364.226	6.1947	neg	1-(1-Acetyl-piperidin-4-yl)-3-adamantan-1-yl-urea	212809	https://cloud.oebiotech.com/#/lm/network/212809	HMDB0259461									CC(=O)N1CCC(CC1)NC(=O)NC12CC3CC(CC(C3)C1)C2	HUDQLWBKJOMXSZ-UHFFFAOYSA-N	Organoheterocyclic compounds	Piperidines	N-acylpiperidines	Level 2	52.9	93.7203	0		M+FA-H	C18H29N3O2	4.60699
9.90_313.2380m/z	313.238	9.89853	neg	7S,10S-diHOME	3015	https://cloud.oebiotech.com/#/lm/network/3015		96879	LMFA02000060					14951704		C(CCCCC[C@H](O)/C=C/[C@@H](O)CCCCCCCC)(=O)O	IPRLELFMTNDNMN-WLFRDLTRSA-N	Lipids and lipid-like molecules	Fatty Acyls	Fatty acids and conjugates	Level 2	52.9	89.6329	0		M-H	C18H34O4	-1.45508
0.71_178.0708m/z	178.071	0.714417	pos	2-Amino-2-deoxy-D-gluconic acid	205480	https://cloud.oebiotech.com/#/lm/network/205480	HMDB0250755							235915		NC(C(O)C(O)C(O)CO)C(O)=O	UFYKDFXCZBTLOO-UHFFFAOYSA-N	Organic acids and derivatives	Carboxylic acids and derivatives	Amino acids, peptides, and analogues	Level 2	52.8	92.0034	33.7	136.0376, 142.0507, 150.0257, 155.9343, 160.0610, 160.0739, 160.9826, 178.0100, 178.0571, 178.0710	M+H-H2O	C6H13NO6	-0.953994
11.12_269.2118m/z	269.212	11.1174	neg	8-keto palmitic acid	2090	https://cloud.oebiotech.com/#/lm/network/2090	HMDB0030972	35749	LMFA01060055					5283001	2777-52-8	C(CCC(=O)CCCCCCCC)CCCC(=O)O	SEWAOKNHYLYQEL-UHFFFAOYSA-N	Lipids and lipid-like molecules	Fatty Acyls	Fatty acids and conjugates	Level 2	52.8	91.9238	0		M-H	C16H30O3	-1.63483
2.30_203.0012m/z	203.001	2.3026	neg	O-methoxycatechol-O-sulphate	82029	https://cloud.oebiotech.com/#/lm/network/82029	HMDB0060013			133460				22473		COC1=CC=CC=C1OS(O)(=O)=O	AQTYXAPIHMXAAV-UHFFFAOYSA-N	Organic acids and derivatives	Organic sulfuric acids and derivatives	Arylsulfates	Level 3	52.8	94.988	73.6	126.3897, 139.0771, 144.3604, 147.0718, 170.0939, 172.9898, 190.4535, 202.2439, 202.9803, 203.0014	M-H	C7H8O5S	-3.96285
7.26_353.2328m/z	353.233	7.25688	neg	5alpha-Androstane-3beta,7alpha,17beta-triol	202296	https://cloud.oebiotech.com/#/lm/network/202296	HMDB0247012							623296		CC12CCC3C(C1CCC2O)C(O)CC1CC(O)CCC31C	UFGLFVVFQFFPSV-UHFFFAOYSA-N	Lipids and lipid-like molecules	Steroids and steroid derivatives	Androstane steroids	Level 1	52.8	93.6667	48.3	71.307, 75.2868, 189.324, 235.7929, 309.207, 353.2333	M+FA-H	C19H32O3	-1.66032
1.37_85.0528n	86.0601	1.37413	pos	2-Pyrrolidinone	47775	https://cloud.oebiotech.com/#/lm/network/47775	HMDB0002039	6452		36592	C11118			12025	616-45-5	O=C1CCCN1	HNJBEVLQSNELDL-UHFFFAOYSA-N	Organoheterocyclic compounds	Pyrrolidines	Pyrrolidones	Level 3	52.7	97.8237	66.3	72.5603, 77.3895, 77.5001, 78.6788, 80.4105, 82.4746, 86.0060, 86.0236, 86.0503, 86.0601	M+H, M+Na	C4H7NO	0.611132
10.04_249.1823m/z	249.182	10.0381	pos	Tetranor-12(R)-HETE	266288	https://cloud.oebiotech.com/#/lm/network/266288		35513						5423	135271-51-1	CCCCCC=CCC(C=CC=CCCC(=O)O)O	KBOVKDIBOBQLRS-UHFFFAOYSA-N	Lipids and lipid-like molecules	Fatty Acyls	Fatty acids and conjugates	Level 2	52.7	94.2611	0	229.2843, 229.5299, 229.7963, 230.1860, 230.2043, 249.1098, 249.1220, 249.1474, 249.1541, 249.1823	M+H-H2O	C16H26O3	-9.73663
11.33_219.1747m/z	219.175	11.3286	neg	Humuladienone	61636	https://cloud.oebiotech.com/#/lm/network/61636	HMDB0038208	92940						101297706	24405-90-1	CC1C\C=C/C(C)(C)C\C=C(C)/CCC1=O	XWFINABYEHNSEP-CGBKSYCJSA-N	Lipids and lipid-like molecules	Prenol lipids	Sesquiterpenoids	Level 2	52.7	94.0291	0		M-H	C15H24O	-3.46994
1.33_86.0965m/z	86.0965	1.33008	pos	Piperidine	58346	https://cloud.oebiotech.com/#/lm/network/58346	HMDB0034301	64457		18049	C01746			8082	110-89-4	C1CCNCC1	NQRYJNQNLNOLGT-UHFFFAOYSA-N	Organoheterocyclic compounds	Piperidines	Unclassified	Level 1	52.6	98.4159	54.3	68.0496, 69.0336, 69.0700, 71.0732, 72.9376, 82.4713, 86.0059, 86.0237, 86.0601, 86.0965	M+H	C5H11N	0.403264
7.92_349.2015m/z	349.202	7.92408	neg	8-iso-15-keto-PGE2	47916	https://cloud.oebiotech.com/#/lm/network/47916	HMDB0002341							53477750	914804-63-0	CCCCCC(=O)\C=C\[C@H]1C(O)CC(=O)[C@H]1C\C=C/CCCC(O)=O	YRTJDWROBKPZNV-LSAJIUQUSA-N	Lipids and lipid-like molecules	Fatty Acyls	Eicosanoids	Level 2	52.6	95.363	0		M-H	C20H30O5	-1.49438
4.40_137.0233m/z	137.023	4.40298	neg	3-Hydroxybenzoic acid	47947	https://cloud.oebiotech.com/#/lm/network/47947	HMDB0002466	3262		30764	C00587	gga00400	Phenylalanine, tyrosine and tryptophan biosynthesis	7420	99-06-9	OC(=O)C1=CC(O)=CC=C1	IJFXRHURBJZNAO-UHFFFAOYSA-N	Benzenoids	Benzene and substituted derivatives	Benzoic acids and derivatives	Level 2	52.5	95.2581	24.9	92.2426, 93.0333, 97.9742, 108.0204, 108.7556, 118.7382, 127.8948, 129.6271, 136.8618, 137.0230	M-H	C7H6O3	-8.26737
1.12_188.0556m/z	188.056	1.11955	neg	N-Acetyl-L-glutamic acid	47415	https://cloud.oebiotech.com/#/lm/network/47415	HMDB0001138	3325		17533	C00624	gga00220,gga00470	Arginine biosynthesis|D-Amino acid metabolism	70914	1188-37-0	CC(=O)N[C@@H](CCC(O)=O)C(O)=O	RFMMMVDNIPUKGG-YFKPBYRVSA-N	Organic acids and derivatives	Carboxylic acids and derivatives	Amino acids, peptides, and analogues	Level 1	52.5	95.3833	66.5	155.6255, 157.8624, 159.8780, 159.8923, 161.9679, 170.0450, 187.8586, 188.0016, 188.0171, 188.0564	M-H	C7H11NO5	-4.60789
0.71_342.1156n	325.112	0.714417	pos	D-(+)-Trehalose	47326	https://cloud.oebiotech.com/#/lm/network/47326	HMDB0000975	5913		16551	C01083	gga00500,gga02010	Starch and sucrose metabolism|ABC transporters	7427	99-20-7	OC[C@H]1O[C@H](O[C@H]2O[C@H](CO)[C@@H](O)[C@H](O)[C@H]2O)[C@H](O)[C@@H](O)[C@@H]1O	HDTRYLNUVZCQOY-LIZSDCNHSA-N	Organic oxygen compounds	Organooxygen compounds	Carbohydrates and carbohydrate conjugates	Level 1	52.5	94.4836	59.6	233.7643, 234.2483, 234.7153, 248.7824, 250.7798, 250.9556, 266.9301, 325.0453, 325.1062, 325.1125	M+H-H2O, M+Na, M+H, M+NH4	C12H22O11	-1.78333
13.11_760.5580m/z	760.558	13.1069	neg	AS 1-5	57111	https://cloud.oebiotech.com/#/lm/network/57111	HMDB0032843	88763						131751332		CCCCCCCCCCCCCCC(O)C(=O)NC(COC1OC(CO)C(O)C(O)C1O)C(O)\C=C\CCCCCCCCCCCCC	FMRHRMJAYYLKAI-BYCLXTJYSA-N	Lipids and lipid-like molecules	Sphingolipids	Glycosphingolipids	Level 3	52.5	87.1635	75.4	394.7047, 408.2945, 437.0291, 534.4854, 570.6989, 649.7914, 650.3502, 714.5529, 716.9402, 760.5162	M+FA-H	C40H77NO9	-0.0457632
6.52_273.0752m/z	273.075	6.52453	pos	Dihydronorwogonin	34825	https://cloud.oebiotech.com/#/lm/network/34825	HMDB0130173	53134	LMPK12140657					42608113		C1(O)=C(O)C2OC(C3C=CC=CC=3)CC(=O)C=2C(O)=C1	DWNSJXRFYCRZQD-UHFFFAOYSA-N	Phenylpropanoids and polyketides	Flavonoids	Flavans	Level 2	52.5	95.0105	0	233.8754, 233.9237, 240.5631, 240.5858, 240.6543, 243.5097, 245.0803, 247.0367, 255.0652, 273.0757	M+H	C15H12O5	-1.92783
10.44_273.1092m/z	273.109	10.4442	pos	Di-n-propylphthalate	277936	https://cloud.oebiotech.com/#/lm/network/277936		70086			C14469			8559	131-16-8	CCCOC(=O)C1=CC=CC=C1C(=O)OCCC	MQHNKCZKNAJROC-UHFFFAOYSA-N	Benzenoids	Benzene and substituted derivatives	Benzoic acids and derivatives	Level 2	52.4	92.0809	0		M+Na	C14H18O4	-2.12675
10.84_204.1382m/z	204.138	10.8355	pos	(E)-2-Tridecene-4,6,8-triyn-1-ol	55644	https://cloud.oebiotech.com/#/lm/network/55644	HMDB0030931	87296		173890				101412523		CCCCC#CC#CC#C\C=C\CO	FMSLWOPQZBZTPK-VAWYXSNFSA-N	Lipids and lipid-like molecules	Fatty Acyls	Fatty alcohols	Level 1	52.4	89.6597	50.5	173.5452, 180.9557, 182.4621, 183.3944, 188.1082, 189.1145, 198.9660, 199.8608, 203.9751, 204.1385	M+NH4	C13H14O	-0.330081
14.01_88.0757m/z	88.0757	14.0129	pos	L-Threoninol	208160	https://cloud.oebiotech.com/#/lm/network/208160	HMDB0253919							5068681		CC(O)C(N)CO	MUVQIIBPDFTEKM-UHFFFAOYSA-N	Organic nitrogen compounds	Organonitrogen compounds	Amines	Level 3	52.4	97.9283	64.5	80.6468, 80.6518, 81.2342, 81.6627, 87.9517, 87.9575, 88.0216, 88.0394, 88.0655, 88.0757	M+H-H2O	C4H11NO2	0.37831
14.22_240.2318m/z	240.232	14.2178	pos	Humulol	61641	https://cloud.oebiotech.com/#/lm/network/61641	HMDB0038213	92944						14093951	24405-58-1	C\C1=C/CC(C)(C)\C=C\CC(C)(O)CCC1	ZLMAVMBYWKVCLV-IMWXLZLDSA-N	Lipids and lipid-like molecules	Prenol lipids	Sesquiterpenoids	Level 3	52.4	93.3706	70.4	167.1433, 170.1536, 176.9588, 184.1698, 195.1225, 205.1952, 223.2056, 230.8961, 230.9254, 240.2321	M+NH4	C15H26O	-1.539
5.14_229.0170m/z	229.017	5.14278	neg	4-Allylpyrocatechol sulfate	257674	https://cloud.oebiotech.com/#/lm/network/257674	HMDB0304934							155342006		OC1=C(OS(O)(=O)=O)C=CC(CC=C)=C1	USWXDXYEVISELK-UHFFFAOYSA-N	Organic acids and derivatives	Organic sulfuric acids and derivatives	Arylsulfates	Level 1	52.4	92.0125	65.8	182.6905, 182.9545, 185.1675, 185.9256, 188.5327, 189.0013, 190.8257, 228.3405, 228.5116, 229.0171	M-H	C9H10O5S	-2.71343
5.41_395.0046m/z	395.005	5.41392	neg	Genistein 7-sulfate	197177	https://cloud.oebiotech.com/#/lm/network/197177	HMDB0240522							10291508		OC1=CC=C(C=C1)C1=COC2=CC(OS(O)(=O)=O)=CC(O)=C2C1=O	DKEIWIJUHWVGRC-UHFFFAOYSA-N	Phenylpropanoids and polyketides	Isoflavonoids	Isoflav-2-enes	Level 2	52.4	84.13	0		M+FA-H	C15H10O8S	-9.23915
4.57_186.1127m/z	186.113	4.56703	neg	7-oxo-8-amino-nonanoic acid	2162	https://cloud.oebiotech.com/#/lm/network/2162			LMFA01060168	15830	C01092	gga00780	Biotin metabolism	173		C(CCCCC(=O)O)C(=O)C(N)C	GUAHPAJOXVYFON-UHFFFAOYSA-N	Lipids and lipid-like molecules	Fatty Acyls	Fatty acids and conjugates	Level 3	52.3	97.7657	69.1	142.0952, 142.1230, 143.0694, 168.1023, 169.0860, 185.9102, 185.9957, 186.0559, 186.0936, 186.1128	M-H	C9H17NO3	-4.65757
3.71_217.0166m/z	217.017	3.7052	neg	2-(2-Hydroxyethyl)phenyl hydrogen sulfate	257648	https://cloud.oebiotech.com/#/lm/network/257648	HMDB0304908							71366878		OCCC1=CC=CC=C1OS(O)(=O)=O	YSUPYJPCFRZHTJ-UHFFFAOYSA-N	Organic acids and derivatives	Organic sulfuric acids and derivatives	Arylsulfates	Level 1	52.3	95.084	55.1	149.0413, 151.5518, 172.9906, 181.0847, 187.3421, 187.8390, 199.0969, 216.9803, 216.9940, 217.0173	M-H	C8H10O5S	-4.56431
8.40_240.0666n	223.063	8.39587	pos	Propyl 1-(propylsulfinyl)propyl disulfide	57333	https://cloud.oebiotech.com/#/lm/network/57333	HMDB0033071	88963		174238				85752107		CCCSSC(CC)S(=O)CCC	NIBWKLISDHVING-UHFFFAOYSA-N	Organosulfur compounds	Sulfoxides	Unclassified	Level 2	52.3	82.7121	0	181.1599, 187.1472, 197.0425, 197.7473, 200.9725, 205.1231, 205.1589, 207.0321, 209.0104, 223.0634	M+H-H2O, M+Na	C9H20OS3	-4.10309
14.61_324.3255m/z	324.325	14.612	pos	6R,7S-Epoxy-3Z,9Z-heneicosadiene	10107	https://cloud.oebiotech.com/#/lm/network/10107		98312	LMFA12000322					56936264		CC/C=C\C[C@@H]1O[C@@H]1C/C=C\CCCCCCCCCCC	JZOOOEAWXPHPCD-LIDFVZESSA-N	Organoheterocyclic compounds	Epoxides	Unclassified	Level 3	52.2	96.5331	66.6	227.6483, 240.2335, 254.2483, 268.2620, 289.2891, 302.7445, 307.2997, 324.2669, 324.2727, 324.3260	M+NH4	C21H38O	-1.95085
3.61_324.0719m/z	324.072	3.61205	neg	HHPAA glucuronide	197081	https://cloud.oebiotech.com/#/lm/network/197081	HMDB0240379									OCC(=O)NC1=CC=CC=C1O[C@@H]1O[C@@H]([C@@H](O)[C@H](O)[C@H]1O)C(O)=O	FGIQLOOXJCVVDO-BYNIDDHOSA-N	Organic oxygen compounds	Organooxygen compounds	Carbohydrates and carbohydrate conjugates	Level 2	52.2	91.4202	0		M-H2O-H	C14H17NO9	-1.63452
5.17_245.1389m/z	245.139	5.17387	neg	Hexyl glucoside	56170	https://cloud.oebiotech.com/#/lm/network/56170	HMDB0031688	87864		165499				4462283	59080-45-4	CCCCCCOC1OC(CO)C(O)C(O)C1O	JVAZJLFFSJARQM-UHFFFAOYSA-N	Lipids and lipid-like molecules	Fatty Acyls	Fatty acyl glycosides	Level 2	52.2	95.1846	33.4	227.1282, 228.1048, 229.2710, 229.2997, 229.5260, 229.5551, 245.0133, 245.0476, 245.0925, 245.1388	M-H2O-H	C12H24O6	-2.04691
0.74_97.0760m/z	97.076	0.7415	pos	3-Amino-2-piperidinone	46995	https://cloud.oebiotech.com/#/lm/network/46995	HMDB0000323	5312		76341				5200225	1892-22-4	NC1CCCNC1=O	YCCMTCQQDULIFE-UHFFFAOYSA-N	Organic acids and derivatives	Carboxylic acids and derivatives	Amino acids, peptides, and analogues	Level 2	52.1	93.7519	0		M+H-H2O	C5H10N2O	0.0763082
10.06_350.2293m/z	350.229	10.0589	pos	(9Z,11S,16S)-1-Acetoxy-9,17-octadecadiene-12,14-diyne-11,16-diol	62284	https://cloud.oebiotech.com/#/lm/network/62284	HMDB0038966	93575						71307305	52691-49-3	CC(=O)OCCCCCCCC\C=C\C(O)C#CC#CC(O)C=C	VVURZXYIXNNJCG-XNTDXEJSSA-N	Lipids and lipid-like molecules	Fatty Acyls	Fatty alcohols	Level 2	52.1	86.4974	0		M+NH4	C20H28O4	-9.74486
10.99_313.2380m/z	313.238	10.993	neg	Octadecanedioic acid	2844	https://cloud.oebiotech.com/#/lm/network/2844	HMDB0000782	5748	LMFA01170029	133086				70095	871-70-5	C(CCCCCCCCCCCCCCCCC(=O)O)(=O)O	BNJOQKFENDDGSC-UHFFFAOYSA-N	Lipids and lipid-like molecules	Fatty Acyls	Fatty acids and conjugates	Level 2	52.1	90.042	0		M-H	C18H34O4	-1.51192
0.75_268.0802n	307.043	0.7549	pos	Fructose lactate	206973	https://cloud.oebiotech.com/#/lm/network/206973	HMDB0252491									CC(O)C(=O)OC1OC(O)(CO)C(O)C(O)C1O	ZMDXTLMYXHWJFS-UHFFFAOYSA-N	Organic oxygen compounds	Organooxygen compounds	Carbohydrates and carbohydrate conjugates	Level 1	52	97.952	61.8	232.9236, 233.0260, 234.0525, 236.9025, 252.9559, 256.0141, 273.0569, 273.1497, 290.8799, 291.0703	M+Na, M+K	C9H16O9	2.7883
1.31_282.0839m/z	282.084	1.31282	neg	Isoguanosine	542557	https://cloud.oebiotech.com/#/lm/network/542557								223996	1818-71-9	OC=1N=C(N)C=2N=CN(C2N1)C3OC(CO)C(O)C3O	MIKUYHXYGGJMLM-UHFFFAOYSA-N	Nucleosides, nucleotides, and analogues	Purine nucleosides	Unclassified	Level 2	52	95.3283	0	231.2014, 231.4150, 231.5722, 233.1969, 233.3127, 263.9743, 281.8539, 281.9927, 282.0295, 282.0837	M-H	C10H13N5O5	-1.56836
11.11_462.2986m/z	462.299	11.1075	neg	LysoPE(P-18:1/0:0)	197243	https://cloud.oebiotech.com/#/lm/network/197243	HMDB0240599								1425046-04-3	CCCCCCCC\C=C/CCCCCC\C=C/OC[C@@H](O)COP(O)(=O)OCCN	URGVIWXYPWWBQO-UWEYSURVSA-N	Lipids and lipid-like molecules	Glycerophospholipids	Glycerophosphoethanolamines	Level 2	52	90.9856	34.2	140.0107, 148.3530, 191.5329, 196.0373, 228.1080, 265.2536, 265.4870, 302.6528, 305.0224, 462.2989	M-H	C23H46NO6P	-0.862283
11.30_434.2067m/z	434.207	11.3026	pos	Belotecan	203964	https://cloud.oebiotech.com/#/lm/network/203964	HMDB0248935							9824190		CCC1(O)C(=O)OCC2=C1C=C1N(CC3=C(CCNC(C)C)C4=CC=CC=C4N=C13)C2=O	LNHWXBUNXOXMRL-UHFFFAOYSA-N	Alkaloids and derivatives	Camptothecins	Unclassified	Level 3	52	92.7937	69.2	358.1555, 359.1618, 373.1799, 374.1872, 386.1518, 404.1599, 404.2247, 416.1968, 419.1839, 434.2075	M+H	C25H27N3O4	-1.73847
12.76_241.2168m/z	241.217	12.7555	neg	Pentadecanoic acid	62	https://cloud.oebiotech.com/#/lm/network/62	HMDB0000826	4205	LMFA01010015	42504	C16537			13849	1002-84-2	C(CCCCC)CCCCCCCCC(=O)O	WQEPLUUGTLDZJY-UHFFFAOYSA-N	Lipids and lipid-like molecules	Fatty Acyls	Fatty acids and conjugates	Level 2	52	94.579	0		M-H	C15H30O2	-2.27339
3.54_145.0496m/z	145.05	3.53565	neg	Adipic acid	2861	https://cloud.oebiotech.com/#/lm/network/2861	HMDB0000448	115	LMFA01170048	30832	C06104			196	124-04-9	C(CCCCC(=O)O)(=O)O	WNLRTRBMVRJNCN-UHFFFAOYSA-N	Lipids and lipid-like molecules	Fatty Acyls	Fatty acids and conjugates	Level 2	52	96.4303	0		M-H	C6H10O4	-7.17876
0.75_104.0706m/z	104.071	0.7549	pos	METHACRYLIC ACID	208621	https://cloud.oebiotech.com/#/lm/network/208621	HMDB0254514			25219						CC(=C)C(O)=O	CERQOIWHTDAKMF-UHFFFAOYSA-N	Organic acids and derivatives	Carboxylic acids and derivatives	Carboxylic acids	Level 1	51.9	94.0298	61.7	92.6464, 93.8117, 94.2642, 95.0496, 96.3113, 102.0310, 103.0544, 104.0044, 104.0502, 104.0711	M+NH4	C4H6O2	0.0111111
12.93_241.2167m/z	241.217	12.9255	neg	4-methyltetradecanoic acid	595672	https://cloud.oebiotech.com/#/lm/network/595672								23454322		CCCCCCCCCCC(C)CCC(=O)O	NFOBWBPFHRTVJQ-UHFFFAOYSA-N	Lipids and lipid-like molecules	Fatty Acyls	Fatty acids and conjugates	Level 2	51.9	93.1518	0		M-H	C15H30O2	-2.42701
4.40_350.1716m/z	350.172	4.40298	neg	Ser-Val-Phe	266036	https://cloud.oebiotech.com/#/lm/network/266036		23559						145457938		CC(C)C(C(=O)NC(CC1=CC=CC=C1)C(=O)O)NC(=O)C(CO)N	HNDMFDBQXYZSRM-IHRRRGAJSA-N	Organic acids and derivatives	Carboxylic acids and derivatives	Amino acids, peptides, and analogues	Level 2	51.9	92.2605	0		M-H	C17H25N3O5	-1.54522
4.92_388.2091n	411.198	4.92378	pos	Icariside B8	60518	https://cloud.oebiotech.com/#/lm/network/60518	HMDB0036846	91855		175107				14539953	126176-78-1	CC(=O)CCC1=C(C)C(O)C(CC1(C)C)OC1OC(CO)C(O)C(O)C1O	LYZQCLMNFAUXJA-UHFFFAOYSA-N	Lipids and lipid-like molecules	Prenol lipids	Terpene glycosides	Level 2	51.9	93.5517	0	302.7897, 317.4416, 335.5609, 349.5945, 364.2443, 374.4055, 394.2773, 404.5314, 411.0979, 411.1985	M+H, M+Na	C19H32O8	-1.63283
8.72_377.2292m/z	377.229	8.72	pos	13,14-Dihydro-lipoxin A4	3954	https://cloud.oebiotech.com/#/lm/network/3954	HMDB0012563		LMFA03050024					53481469		C(CCC[C@@H](O)[C@H](O)/C=C/C=C/C=C\CC[C@H](O)CCCCC)(=O)O	WRFBDEURXXFJRY-WYMHFOEZSA-N	Lipids and lipid-like molecules	Fatty Acyls	Eicosanoids	Level 2	51.9	92.545	0		M+Na	C20H34O5	-1.89432
6.86_120.0444m/z	120.044	6.85893	pos	2-Aminobenzoic acid	47405	https://cloud.oebiotech.com/#/lm/network/47405	HMDB0001123	317		30754	C00108	gga00380,gga00400	Tryptophan metabolism|Phenylalanine, tyrosine and tryptophan biosynthesis	227	118-92-3	NC1=CC=CC=C1C(O)=O	RWZYAGGXGHYGMB-UHFFFAOYSA-N	Benzenoids	Benzene and substituted derivatives	Benzoic acids and derivatives	Level 3	51.8	97.0041	62	61.6920, 65.0388, 67.0263, 67.1423, 67.8753, 78.9306, 92.0496, 93.0698, 110.0599, 120.0446	M+H-H2O	C7H7NO2	-0.0239684
11.80_303.2291m/z	303.229	11.8047	pos	(Z)-Stellettic acid B	3328	https://cloud.oebiotech.com/#/lm/network/3328			LMFA02000377					10914199		C([C@@H](OC)CCC#C/C=C\CCCC(C)CCCCC=C)(=O)O	KHBWVVURFCWYNT-YAALGORWSA-N	Lipids and lipid-like molecules	Fatty Acyls	Fatty acids and conjugates	Level 2	51.8	91.3759	0		M+H-H2O	C20H32O3	-8.59948
13.29_210.1618n	228.196	13.2929	pos	9-tridecynoic acid	1087	https://cloud.oebiotech.com/#/lm/network/1087		74259	LMFA01030602					5312723		C(CCCCCCCC#CCCC)(=O)O	IRTOCVRQBHTLDD-UHFFFAOYSA-N	Lipids and lipid-like molecules	Fatty Acyls	Fatty acids and conjugates	Level 3	51.8	96.7851	63.3	151.1482, 155.1068, 165.1644, 175.1481, 176.1533, 193.1588, 210.1842, 211.1694, 228.1206, 228.1959	M+H, M+NH4	C13H22O2	-0.66699
13.53_381.2756m/z	381.276	13.5332	pos	12-[5]-ladderane-dodecanoic acid	2537	https://cloud.oebiotech.com/#/lm/network/2537		45897	LMFA01140015					42607296		C1C2C3C4C5CC(CCCCCCCCCCCC(=O)O)C5C4C3C2C1	ZPDCFDULRXOVLT-UHFFFAOYSA-N	Lipids and lipid-like molecules	Fatty Acyls	Fatty acids and conjugates	Level 2	51.8	80.4594	0	86.7627, 123.9405, 125.9392, 165.2513, 227.9612, 230.4579, 256.7997, 289.2727, 340.3572, 381.2761	M+Na	C24H38O2	-2.2632
15.40_706.4947m/z	706.495	15.395	pos	Cer(d17:1/LTE4)	243006	https://cloud.oebiotech.com/#/lm/network/243006	HMDB0289906									CCCCCCCCCCCC\C=C\[C@@H](O)[C@H](CO)NC(=O)[C@@H](N)CS[C@H](\C=C\C=C\C=C/C\C=C/CCCCC)[C@@H](O)CCCC(O)=O	HCHPJRWDAXBWHL-DDCHMOMFSA-N	Lipids and lipid-like molecules	Fatty Acyls	Eicosanoids	Level 3	51.8	83.6155	76.8	439.2036, 495.2661, 495.9485, 512.4288, 551.3298, 597.4927, 607.3914, 663.4540, 663.5884, 706.4980	M+	C40H70N2O6S	-1.03727
3.69_188.9854m/z	188.985	3.68837	neg	2,5-Dihydroxybenzenesulfonic Acid	200927	https://cloud.oebiotech.com/#/lm/network/200927	HMDB0245498			71157				17507		OC1=CC(=C(O)C=C1)S(O)(=O)=O	IKQCSJBQLWJEPU-UHFFFAOYSA-N	Benzenoids	Benzene and substituted derivatives	Benzenesulfonic acids and derivatives	Level 3	51.8	94.4592	69.9	144.8967, 144.9416, 144.9597, 145.0481, 156.8404, 157.0133, 158.7151, 160.8920, 188.9673, 188.9856	M-H	C6H6O5S	-4.61964
10.36_546.2566m/z	546.257	10.3649	pos	Dutasteride	53349	https://cloud.oebiotech.com/#/lm/network/53349	HMDB0015258	85470		521033				6918296	164656-23-9	[H][C@@]1(CC[C@@]2([H])[C@]3([H])CC[C@@]4([H])NC(=O)C=C[C@]4(C)[C@@]3([H])CC[C@]12C)C(=O)NC1=CC(=CC=C1C(F)(F)F)C(F)(F)F	JWJOTENAMICLJG-QWBYCMEYSA-N	Lipids and lipid-like molecules	Steroids and steroid derivatives	Androstane steroids	Level 3	51.7	90.722	71.4	240.7478, 265.0466, 302.7503, 302.7934, 457.2053, 485.2040, 485.2866, 521.2880, 537.1909, 546.2568	M+NH4	C27H30F6N2O2	3.01717
10.68_326.0701n	327.077	10.6796	pos	TRIPHENYL PHOSPHATE	212661	https://cloud.oebiotech.com/#/lm/network/212661	HMDB0259262	69897		35033	C14235			8289	115-86-6	O=P(OC1=CC=CC=C1)(OC1=CC=CC=C1)OC1=CC=CC=C1	XZZNDPSIHUTMOC-UHFFFAOYSA-N	Organic acids and derivatives	Organic phosphoric acids and derivatives	Phosphate esters	Level 3	51.7	96.7209	64.4	233.8535, 234.4344, 235.6396, 240.6752, 250.9997, 251.0462, 302.7497, 302.7938, 326.3416, 327.0778	M+H, M+Na, M+K	C18H15O4P	-2.04217
11.00_419.1823m/z	419.182	10.996	pos	Fleminone	34682	https://cloud.oebiotech.com/#/lm/network/34682		52991	LMPK12140509					42608040		C12OC(C)(C)C=CC=1C1OC(C3C(O)=CC(OC)=CC=3)CC(=O)C=1C(O)=C2C/C=C(\C)/C	BCGZYQZPALWTAY-UHFFFAOYSA-N	Phenylpropanoids and polyketides	Flavonoids	Flavans	Level 2	51.7	88.056	0		M+H-H2O	C26H28O6	-6.81243
11.48_568.3618m/z	568.362	11.478	neg	PC(0:0/18:0)	19860	https://cloud.oebiotech.com/#/lm/network/19860	HMDB0011128	40342	LMGP01050076	76076				24779491	4421-58-3	[C@](COP(=O)([O-])OCC[N+](C)(C)C)([H])(OC(CCCCCCCCCCCCCCCCC)=O)CO	IQGPMZRCLCCXAG-RUZDIDTESA-N	Lipids and lipid-like molecules	Glycerophospholipids	Glycerophosphocholines	Level 2	51.7	90.6234	0		M+FA-H	C26H54NO7P	-0.321513
12.02_198.1851m/z	198.185	12.0172	pos	12-amino-dodecanoic acid	2456	https://cloud.oebiotech.com/#/lm/network/2456		35924	LMFA01100005	42025				69661		C(CCCCCCCCCCCN)(=O)O	PBLZLIFKVPJDCO-UHFFFAOYSA-N	Lipids and lipid-like molecules	Fatty Acyls	Fatty acids and conjugates	Level 3	51.7	92.002	67.6	158.6362, 163.1481, 170.0282, 175.9854, 181.1586, 187.2810, 198.0904, 198.1295, 198.1507, 198.1855	M+H-H2O	C12H25NO2	-0.664556
3.71_227.1031m/z	227.103	3.7052	neg	Alaptide	203259	https://cloud.oebiotech.com/#/lm/network/203259	HMDB0248111	351987						541931		CC1NC(=O)C2(CCCC2)NC1=O	LTRSPDHUDXWHRY-UHFFFAOYSA-N	Organic acids and derivatives	Carboxylic acids and derivatives	Amino acids, peptides, and analogues	Level 1	51.7	94.0064	60.5	170.8193, 172.6873, 183.1133, 188.1350, 197.8991, 205.4837, 206.7137, 210.0756, 225.4750, 227.1035	M+FA-H	C9H14N2O2	-3.47062
4.05_220.0642m/z	220.064	4.05045	neg	Boc-L-cysteine	204297	https://cloud.oebiotech.com/#/lm/network/204297	HMDB0249330							5053163		CC(C)(C)OC(=O)NC(CS)C(O)=O	ATVFTGTXIUDKIZ-UHFFFAOYSA-N	Organic acids and derivatives	Carboxylic acids and derivatives	Amino acids, peptides, and analogues	Level 1	51.7	92.1516	48.4	84.1279, 128.0703, 129.3632, 169.3041, 172.0606, 176.0732, 177.5390, 193.4871, 219.8450, 220.0645	M-H	C8H15NO4S	-3.29871
12.83_212.2008m/z	212.201	12.8313	pos	13-amino-tridecanoic acid	2457	https://cloud.oebiotech.com/#/lm/network/2457		74859	LMFA01100006					5182019		C(CCCCCCCCCCCCN)(=O)O	YHNQOXAUNKFXNZ-UHFFFAOYSA-N	Lipids and lipid-like molecules	Fatty Acyls	Fatty acids and conjugates	Level 3	51.6	87.9232	70.3	153.1640, 156.1379, 170.1912, 177.1639, 177.1821, 195.1412, 195.1743, 212.0528, 212.1238, 212.2012	M+H-H2O	C13H27NO2	-0.197733
10.55_522.2832m/z	522.283	10.5464	neg	PS(18:1/0:0)	22433	https://cloud.oebiotech.com/#/lm/network/22433	HMDB0240603	40829	LMGP03050001	52649				9547099	89319-60-8	C(O)(=O)[C@@]([H])(N)COP(OC[C@]([H])(O)COC(CCCCCCC/C=C\CCCCCCCC)=O)(=O)O	JZWNYZVVZXZRRH-YFKVPUFHSA-N	Lipids and lipid-like molecules	Glycerophospholipids	Glycerophosphoserines	Level 3	51.5	88.5765	70	209.0478, 227.5575, 227.8977, 248.9570, 264.5651, 302.6520, 435.2505, 435.6590, 438.5128, 522.2816	M-H	C24H46NO9P	-1.09415
4.10_305.0332m/z	305.033	4.10287	neg	4-Hydroxy-5-(dihydroxyphenyl)-valeric acid-O-sulphate	81996	https://cloud.oebiotech.com/#/lm/network/81996	HMDB0059978							131769796		OC(CCC(=O)OS(O)(=O)=O)CC1=CC(O)=C(O)C=C1	VVUTYASUIRQDDR-UHFFFAOYSA-N	Benzenoids	Phenols	Benzenediols	Level 1	51.5	90.753	63	230.3973, 230.4266, 232.7039, 235.1078, 258.6667, 264.5998, 274.1180, 288.7559, 302.7067, 305.0333	M-H	C11H14O8S	-1.66742
5.44_263.1284m/z	263.128	5.43898	neg	3-Epiarmefolin	59927	https://cloud.oebiotech.com/#/lm/network/59927	HMDB0036135	91291		172036				13944253	293313-26-5	CC1=C2C3OC(=O)C(=C)C3CCC2(C)C(O)CC1O	VRHFGDDYTIJYIX-UHFFFAOYSA-N	Lipids and lipid-like molecules	Prenol lipids	Terpene lactones	Level 1	51.5	95.0088	49	229.8652, 229.8932, 231.8134, 231.8412, 231.9933, 240.8128, 245.0779, 256.8813, 263.0937, 263.1292	M-H	C15H20O4	-1.89983
6.26_230.1749m/z	230.175	6.25637	pos	12-hydroxy-3Z,6Z-dodecadienoic acid	1746	https://cloud.oebiotech.com/#/lm/network/1746		74549	LMFA01050171					5312748		C(C/C=C\C/C=C\CCCCCO)(=O)O	BSWDOBLGMLCOJP-NGNAIVRQSA-N	Organic acids and derivatives	Hydroxy acids and derivatives	Medium-chain hydroxy acids and derivatives	Level 3	51.5	91.3418	67.1	102.4271, 122.2066, 136.4921, 149.1329, 163.9065, 164.3907, 166.1592, 195.0499, 202.6061, 212.1649	M+NH4	C12H20O3	-0.840518
3.24_138.0549m/z	138.055	3.2418	pos	4-Aminobenzoic acid	47557	https://cloud.oebiotech.com/#/lm/network/47557	HMDB0001392	3261		30753	C00568	gga00790	Folate biosynthesis	978	150-13-0	NC1=CC=C(C=C1)C(O)=O	ALYNCZNDIQEVRV-UHFFFAOYSA-N	Benzenoids	Benzene and substituted derivatives	Benzoic acids and derivatives	Level 2	51.4	95.5976	0		M+H	C7H7NO2	-0.464915
6.29_265.1792m/z	265.179	6.28837	pos	12-Oxo-2,3-dinor-10,15-phytodienoic acid	56539	https://cloud.oebiotech.com/#/lm/network/56539	HMDB0032090	88174		138775				131751254	197247-23-7	CC\C=C\CC1C(CCCCCC(O)=O)C=CC1=O	SZVNKXCDJUBPQO-HWKANZROSA-N	Lipids and lipid-like molecules	Fatty Acyls	Eicosanoids	Level 3	51.4	96.5844	63.1	151.0752, 187.1474, 201.1642, 219.1746, 229.0292, 229.0368, 229.0586, 247.1691, 265.1416, 265.1792	M+H	C16H24O3	-2.25477
0.73_229.0881n	268.051	0.728617	pos	Ergothioneine	48019	https://cloud.oebiotech.com/#/lm/network/48019	HMDB0003045	53		4828	C05570	gga00340	Histidine metabolism	5351619	497-30-3	C[N+](C)(C)[C@@H](CC1=CNC(=S)N1)C([O-])=O	SSISHJJTAXXQAX-ZETCQYMHSA-N	Organic acids and derivatives	Carboxylic acids and derivatives	Amino acids, peptides, and analogues	Level 1	51.3	96.6472	56.2	233.9376, 233.9663, 234.0867, 240.6465, 241.9719, 245.0375, 247.5694, 255.9530, 263.0033, 268.0506	M+H, M+K, M+Na	C9H15N3O2S	-1.89016
12.27_251.0465m/z	251.046	12.267	pos	Diphenyl phosphate	206071	https://cloud.oebiotech.com/#/lm/network/206071	HMDB0251449	320267						13282		OP(=O)(OC1=CC=CC=C1)OC1=CC=CC=C1	ASMQGLCHMVWBQR-UHFFFAOYSA-N	Organic acids and derivatives	Organic phosphoric acids and derivatives	Phosphate esters	Level 3	51.3	96.9612	61.2	230.0272, 230.1339, 230.6567, 231.2041, 231.2713, 231.4848, 232.0516, 232.7164, 233.0361, 251.0465	M+H	C12H11O4P	-1.21963
5.90_201.1124m/z	201.112	5.90408	neg	Sebacic Acid	2821	https://cloud.oebiotech.com/#/lm/network/2821	HMDB0000792	4240	LMFA01170006	41865	C08277			5192	111-20-6	C(CCCCCCCCC(=O)O)(=O)O	CXMXRPHRNRROMY-UHFFFAOYSA-N	Lipids and lipid-like molecules	Fatty Acyls	Fatty acids and conjugates	Level 2	51.3	96.6349	42.4	183.1018, 188.4100, 191.8276, 193.4316, 195.0149, 200.9037, 201.0218, 201.0789, 201.0912, 201.1125	M-H	C10H18O4	-4.14482
4.52_221.0448m/z	221.045	4.51732	neg	(1R,6R)-6-hydroxy-2-succinylcyclohexa-2,4-diene-1-carboxylate	256784	https://cloud.oebiotech.com/#/lm/network/256784	HMDB0303951	63986		39564	C05817	gga00130	Ubiquinone and other terpenoid-quinone biosynthesis	5287432		[H][C@@]1(O)C=CC=C(C(=O)CCC(O)=O)[C@@]1([H])C(O)=O	QJYRAJSESKVEAE-PSASIEDQSA-N	Organic acids and derivatives	Keto acids and derivatives	Gamma-keto acids and derivatives	Level 3	51.2	96.8997	62.8	177.0899, 180.5303, 180.6199, 181.0044, 190.6062, 201.1688, 203.0344, 208.1304, 213.6184, 221.0452	M-H2O-H	C11H12O6	-2.98785
12.06_321.2396m/z	321.24	12.0568	pos	5R,6R-epoxy-9E-eicosen-7-ynoic acid	2256	https://cloud.oebiotech.com/#/lm/network/2256			LMFA01070046					137323810		C([C@H]1O[C@@H]1C#C/C=C/CCCCCCCCCC)CCC(O)=O	AKIUOASIMQPHHW-MCBHFWOFSA-N	Lipids and lipid-like molecules	Fatty Acyls	Fatty acids and conjugates	Level 2	51.2	79.7769	0		M+H	C20H32O3	-8.95563
14.80_114.0913m/z	114.091	14.7994	pos	Epsilon-caprolactam	83778	https://cloud.oebiotech.com/#/lm/network/83778	HMDB0062769	44753		28579	C06593			7768	105-60-2	O=C1CCCCCN1	JBKVHLHDHHXQEQ-UHFFFAOYSA-N	Organoheterocyclic compounds	Lactams	Caprolactams	Level 3	51.2	97.1867	58.8	100.0055, 108.9582, 109.8648, 109.8700, 113.9639, 114.0107, 114.0375, 114.0548, 114.0670, 114.0914	M+H	C6H11NO	0.0219117
3.76_259.1295m/z	259.129	3.76268	neg	gamma-Glutamylleucine	51189	https://cloud.oebiotech.com/#/lm/network/51189	HMDB0011171	23750		68433				151023	2566-39-4	CC(C)C[C@H](NC(=O)CC[C@H](N)C(O)=O)C(O)=O	MYFMARDICOWMQP-YUMQZZPRSA-N	Organic acids and derivatives	Carboxylic acids and derivatives	Amino acids, peptides, and analogues	Level 1	51.2	93.5066	55	228.4009, 228.8283, 228.8570, 234.2700, 235.0658, 240.9016, 240.9503, 241.1180, 258.9913, 259.1295	M-H	C11H20N2O5	-1.76636
10.88_247.1698m/z	247.17	10.8847	neg	4,8,12,16-hexadecatetraenoic acid	669	https://cloud.oebiotech.com/#/lm/network/669		34835	LMFA01030165					5282833		C(/C=C/CCC=C)/C=C/CC/C=C/CCC(=O)O	PPFXXOXUWGSHRC-JULSWDIZSA-N	Lipids and lipid-like molecules	Fatty Acyls	Fatty acids and conjugates	Level 2	51.1	94.1953	0	56.4475, 56.4785, 59.5739, 63.3313, 66.7228, 127.022, 141.271, 178.957, 228.1341, 247.1694	M-H	C16H24O2	-2.09574
14.18_383.3512m/z	383.351	14.1768	pos	MG(0:0/21:0/0:0)	93692	https://cloud.oebiotech.com/#/lm/network/93692	HMDB0072868							131779650		[H]C(CO)(CO)OC(=O)CCCCCCCCCCCCCCCCCCCC	CIPMITAXICEYOT-UHFFFAOYSA-N	Lipids and lipid-like molecules	Glycerolipids	Monoradylglycerols	Level 2	51.1	88.8556	0	240.7125, 300.5580, 302.7348, 327.0788, 358.6894, 371.2616, 383.1433, 383.2043, 383.2244, 383.3137	M+H-H2O	C24H48O4	-1.82975
5.38_163.0751m/z	163.075	5.37742	pos	3-(4-Hydroxy-3-methoxyphenyl)propanal	595417	https://cloud.oebiotech.com/#/lm/network/595417								529899		COc1cc(CCC=O)ccc1O	KIEATOGEYUWTSR-UHFFFAOYSA-N	Benzenoids	Phenols	Methoxyphenols	Level 2	51.1	92.2195	0		M+H-H2O	C10H12O3	-1.65413
6.96_227.1281m/z	227.128	6.96003	neg	3Z-dodecenedioic acid	2938	https://cloud.oebiotech.com/#/lm/network/2938			LMFA01170137					24041568		C(C/C=C\CCCCCCCC(O)=O)(=O)O	KOJGUMRURQVAIH-ALCCZGGFSA-N	Lipids and lipid-like molecules	Fatty Acyls	Fatty acids and conjugates	Level 2	51.1	94.9886	0		M-H	C12H20O4	-3.21626
4.58_187.1208n	170.117	4.58197	pos	7-Keto-8-aminopelargonic acid	2503	https://cloud.oebiotech.com/#/lm/network/2503	HMDB0240687	3322	LMFA01100065	149468	C01092	gga00780	Biotin metabolism	448124	682799-71-9	C(CCCCCC(=O)[C@@H](N)C)(=O)O	GUAHPAJOXVYFON-ZETCQYMHSA-N	Lipids and lipid-like molecules	Fatty Acyls	Fatty acids and conjugates	Level 3	51	97.2551	58.6	146.9613, 146.9811, 147.0066, 152.1065, 153.0911, 165.0175, 169.9772, 170.0368, 170.0962, 170.1175	M+H-H2O, M+H, M+K	C9H17NO3	-0.487046
0.73_309.1058n	348.069	0.728617	pos	N-Acetylneuraminic acid	46946	https://cloud.oebiotech.com/#/lm/network/46946	HMDB0000230			45744	C19910			445063	19342-33-7	[H][C@]1(O[C@@](O)(C[C@H](O)[C@H]1NC(C)=O)C(O)=O)[C@H](O)[C@H](O)CO	SQVRNKJHWKZAKO-PFQGKNLYSA-N	Organic oxygen compounds	Organooxygen compounds	Carbohydrates and carbohydrate conjugates	Level 1	51	86.4346	63.6	267.0166, 269.0362, 274.0920, 274.1493, 287.0468, 292.0476, 292.1013, 292.1581, 292.9948, 310.1104	M+H, M+K	C11H19NO9	-0.497557
12.50_786.5995m/z	786.6	12.4962	pos	PC(19:0/17:2)	18996	https://cloud.oebiotech.com/#/lm/network/18996		76017	LMGP01011737					52922953		[C@](COP(=O)([O-])OCC[N+](C)(C)C)([H])(OC(CCCCCCC/C=C\C/C=C\CCCC)=O)COC(CCCCCCCCCCCCCCCCCC)=O	QXYCOSSNZHGBQM-SAEGERMGSA-N	Lipids and lipid-like molecules	Glycerophospholipids	Glycerophosphocholines	Level 2	51	80.5914	0		M+H	C44H84NO8P	-1.51857
14.82_129.1021m/z	129.102	14.8201	pos	Amino (2S)-2-amino-4-methylpentanoate	211552	https://cloud.oebiotech.com/#/lm/network/211552	HMDB0257947							23297545		CC(C)CC(N)C(=O)ON	PVTLMCWEBPLDDB-UHFFFAOYSA-N	Organic acids and derivatives	Carboxylic acids and derivatives	Amino acids, peptides, and analogues	Level 3	51	94.654	61.4	109.8689, 112.0756, 112.0837, 120.3992, 120.4222, 124.0260, 124.0354, 128.9531, 129.0686, 129.1025	M+H-H2O	C6H14N2O2	-0.696133
14.96_388.2534m/z	388.253	14.9648	pos	Octaethylene glycol	115446	https://cloud.oebiotech.com/#/lm/network/115446	HMDB0094680	332404		44794				78798		OCCOCCOCCOCCOCCOCCOCCOCCO	GLZWNFNQMJAZGY-UHFFFAOYSA-N	Organic oxygen compounds	Organooxygen compounds	Ethers	Level 3	51	91.2901	66.1	283.1749, 302.7388, 302.7439, 302.7862, 302.7947, 327.2008, 371.2269, 388.2493, 388.2545, 388.2608	M+NH4	C16H34O9	-1.99566
5.01_217.9758m/z	217.976	5.01232	neg	4-Nitrophenyl sulfate	48744	https://cloud.oebiotech.com/#/lm/network/48744	HMDB0006492	58427		35422				80349	1080-04-2	OS(=O)(=O)OC1=CC=C(C=C1)[N+]([O-])=O	JBGHTSSFSSUKLR-UHFFFAOYSA-N	Organic acids and derivatives	Organic sulfuric acids and derivatives	Arylsulfates	Level 3	51	90.5251	68.5	50.3324, 77.2499, 104.8776, 121.7452, 135.4515, 138.0186, 217.9765	M-H	C6H5NO6S	-3.28985
6.20_294.2422m/z	294.242	6.19732	pos	Bolandiol	204304	https://cloud.oebiotech.com/#/lm/network/204304	HMDB0249338							25440		CC12CCC3C(CCC4=CC(O)CCC34)C1CCC2O	CMXKUJNZWYTFJN-UHFFFAOYSA-N	Lipids and lipid-like molecules	Steroids and steroid derivatives	Estrane steroids	Level 3	51	93.8069	63.3	231.1994, 232.8500, 233.2154, 233.5888, 241.1955, 259.2051, 276.2332, 277.2162, 294.1737, 294.2430	M+NH4	C18H28O2	-1.87957
0.75_324.0352n	325.043	0.7549	pos	Uridine 5'-monophosphate	46975	https://cloud.oebiotech.com/#/lm/network/46975	HMDB0000288			16695	C00105	gga00240	Pyrimidine metabolism	6030	58-97-9	O[C@H]1[C@@H](O)[C@@H](O[C@@H]1COP(O)(O)=O)N1C=CC(=O)NC1=O	DJJCXFVJDGTHFX-XVFCMESISA-N	Nucleosides, nucleotides, and analogues	Pyrimidine nucleotides	Pyrimidine ribonucleotides	Level 1	50.9	91.9845	58.2	236.9638, 240.6701, 240.6880, 240.7126, 266.9296, 267.0578, 278.9744, 289.0423, 325.0444, 325.0496	M+K, M+H	C9H13N2O9P	-1.92308
14.76_456.2053n	457.213	14.7568	pos	Sudan black B	212044	https://cloud.oebiotech.com/#/lm/network/212044	HMDB0258556	326868		88216				61336		CC1(C)NC2=CC=CC3=C(C=CC(N1)=C23)N=NC1=CC=C(N=NC2=CC=CC=C2)C2=CC=CC=C12	YCUVUDODLRLVIC-UHFFFAOYSA-N	Benzenoids	Naphthalenes	1,1'-azonaphthalenes	Level 3	50.9	96.4005	60.8	394.7470, 401.2245, 414.9560, 432.2015, 432.5147, 440.1855, 441.1934, 441.6145, 442.1870, 457.2134	M+, M+H	C29H24N6	-2.06608
5.41_289.1653m/z	289.165	5.41392	neg	ascr#14	10301	https://cloud.oebiotech.com/#/lm/network/10301			LMFA13040036	78905				86289672		O([C@@H](CCCCCC(=O)O)C)[C@H]1[C@H](O)C[C@@H](O)[C@H](C)O1	HRHMWTOQBKRTTG-CYRBOEJBSA-N	Lipids and lipid-like molecules	Fatty Acyls	Fatty acids and conjugates	Level 2	50.9	93.4565	34.3	85.0285, 96.9592, 101.3374, 125.0961, 146.9651, 230.2386, 230.2672, 271.1532, 289.1118, 289.1657	M-H	C14H26O6	-1.23635
7.07_139.1117m/z	139.112	7.07012	pos	5-Isopropylbicyclo[3.1.0]hexan-2-one	59119	https://cloud.oebiotech.com/#/lm/network/59119	HMDB0035229	90543						92784	513-20-2	CC(C)C12CC1C(=O)CC2	MDDYCNAAAZKNAJ-UHFFFAOYSA-N	Organic oxygen compounds	Organooxygen compounds	Carbonyl compounds	Level 3	50.9	96.5488	58.6	121.1013, 123.0809, 128.4494, 130.8363, 134.5640, 138.8694, 138.9949, 139.0492, 139.0757, 139.1118	M+H	C9H14O	-0.61643
9.80_295.1897m/z	295.19	9.79698	pos	Nordihydrocapsiate	58751	https://cloud.oebiotech.com/#/lm/network/58751	HMDB0034779	90201						9817607		COC1=C(O)C=CC(COC(=O)CCCCCC(C)C)=C1	BXBVPYSHEOQGHP-UHFFFAOYSA-N	Benzenoids	Phenols	Methoxyphenols	Level 2	50.9	87.6597	0		M+H	C17H26O4	-2.35283
9.99_314.2450n	337.234	9.99228	pos	9,10-DiHOME	596429	https://cloud.oebiotech.com/#/lm/network/596429								25320858		CCCCC/C=C\C[C@H](O)[C@@H](O)CCCCCCCC(=O)O	XEBKSQSGNGRGDW-CJWPDFJNSA-N	Lipids and lipid-like molecules	Fatty Acyls	Fatty acids and conjugates	Level 2	50.9	93.2094	0	80.8600, 86.1414, 87.7815, 87.9564, 137.1380, 184.8869, 230.6932, 230.7213, 270.9287, 337.2327	M+Na, M+K	C18H34O4	-2.36293
0.73_188.1282m/z	188.128	0.728617	pos	H-HoArg-OH	47150	https://cloud.oebiotech.com/#/lm/network/47150	HMDB0000670	5640		27747	C01924			9085	156-86-5	N[C@@H](CCCCNC(N)=N)C(O)=O	QUOGESRFPZDMMT-YFKPBYRVSA-N	Organic acids and derivatives	Carboxylic acids and derivatives	Amino acids, peptides, and analogues	Level 2	50.8	90.8334	0		M+	C7H16N4O2	4.55026
10.16_256.1913m/z	256.191	10.1636	neg	N-lauroyl glycine	8835	https://cloud.oebiotech.com/#/lm/network/8835	HMDB0013272		LMFA08020261	74441				346152		CCCCCCCCCCCC(=O)NCC(=O)O	JWGGSJFIGIGFSQ-UHFFFAOYSA-N	Organic acids and derivatives	Carboxylic acids and derivatives	Amino acids, peptides, and analogues	Level 2	50.8	92.7241	0		M-H	C14H27NO3	-1.97465
4.03_252.0872m/z	252.087	4.03327	neg	3-Phenylpropionylglycine	47777	https://cloud.oebiotech.com/#/lm/network/47777	HMDB0002042	426699						1608346	20989-69-9	OC(=O)CNCCC(=O)C1=CC=CC=C1	XHSURMJJKAFELI-UHFFFAOYSA-N	Organic oxygen compounds	Organooxygen compounds	Carbonyl compounds	Level 2	50.8	95.6712	37.3	194.3034, 195.7838, 208.0978, 213.9703, 215.9094, 230.3041, 231.6540, 240.9460, 242.0635, 252.0879	M+FA-H	C11H13NO3	-2.87386
4.47_228.0272m/z	228.027	4.46652	neg	7-Amino-4-(trifluoromethyl)coumarin	205261	https://cloud.oebiotech.com/#/lm/network/205261	HMDB0250491			51772				100641		NC1=CC2=C(C=C1)C(=CC(=O)O2)C(F)(F)F	JBNOVHJXQSHGRL-UHFFFAOYSA-N	Phenylpropanoids and polyketides	Coumarins and derivatives	Unclassified	Level 3	50.8	96.7729	60.4	72.2995, 76.0518, 92.9270, 159.9790, 160.0394, 160.4389, 172.8596, 174.1679, 182.9521, 188.0131	M-H	C10H6F3NO2	-2.59709
4.48_199.0968m/z	199.097	4.48168	neg	5-Hydroxysebacate	54184	https://cloud.oebiotech.com/#/lm/network/54184	HMDB0029189			169023				131750807		OC(CCCCC(O)=O)CCCC(O)=O	QDRVFLVAMSWLBA-UHFFFAOYSA-N	Organic acids and derivatives	Hydroxy acids and derivatives	Medium-chain hydroxy acids and derivatives	Level 2	50.8	94.2083	0		M-H2O-H	C10H18O5	-3.70406
9.58_372.2658n	373.273	9.57755	pos	(22E)-3beta-Hydroxy-5alpha-chola-7,22-dien-24-oic Acid	46147	https://cloud.oebiotech.com/#/lm/network/46147		84600	LMST04010287	137786				5284040		C1[C@]2(C)[C@@]3([H])CC[C@]4(C)[C@@]([H])([C@]([H])(C)/C=C/C(O)=O)CC[C@@]4([H])C3=CC[C@@]2([H])C[C@@H](O)C1	NNOXLBZOLJVTCY-DKFALFPQSA-N	Lipids and lipid-like molecules	Steroids and steroid derivatives	Hydroxysteroids	Level 3	50.8	94.4291	61.9	230.4726, 241.1586, 245.1901, 269.8665, 285.0094, 302.7413, 319.2444, 337.2523, 355.0698, 355.2635	M+H-H2O, M+H	C24H36O3	-1.81974
0.75_283.0912n	284.098	0.7549	pos	Guanosine	46890	https://cloud.oebiotech.com/#/lm/network/46890	HMDB0000133	87		16750	C00387	gga00230	Purine metabolism	6802	118-00-3	NC1=NC2=C(N=CN2[C@@H]2O[C@H](CO)[C@@H](O)[C@H]2O)C(=O)N1	NYHBQMYGNKIUIF-UUOKFMHZSA-N	Nucleosides, nucleotides, and analogues	Purine nucleosides	Unclassified	Level 3	50.7	96.5237	59.1	243.0048, 248.0319, 260.9694, 261.0132, 278.9808, 284.0484, 284.0534, 284.0864, 284.0946, 284.1013	M+H, M+Na, M+K	C10H13N5O5	-1.69993
0.71_367.1045m/z	367.105	0.711967	neg	4'-O-Glucopyranosylsinapic acid	256617	https://cloud.oebiotech.com/#/lm/network/256617	HMDB0303764							6121909		COC1=CC(\C=C\C(O)=O)=CC(OC)=C1OC1OC(CO)C(O)C(O)C1O	KKLWTTVTWMTNBP-ONEGZZNKSA-N	Organic oxygen compounds	Organooxygen compounds	Carbohydrates and carbohydrate conjugates	Level 3	50.7	90.8481	66.1	229.6524, 229.7120, 233.0362, 234.8587, 247.0633, 250.9928, 277.0737, 292.8182, 307.0840, 367.1052	M-H2O-H	C17H22O10	2.71244
1.01_166.0532m/z	166.053	1.01255	pos	D-Methionine (S)-S-oxide	205489	https://cloud.oebiotech.com/#/lm/network/205489	HMDB0250776	6428		49033				847	62697-73-8	CS(=O)CCC(N)C(O)=O	QEFRNWWLZKMPFJ-UHFFFAOYSA-N	Organic acids and derivatives	Carboxylic acids and derivatives	Amino acids, peptides, and analogues	Level 1	50.7	81.7936	55	148.0388, 148.0860, 149.0265, 149.0456, 149.0961, 151.5240, 165.9828, 165.9934, 166.0366, 166.0525	M+H	C5H11NO3S	-0.22442
12.02_192.1513n	175.148	12.0172	pos	4-(4-Methyl-3-pentenyl)-3-cyclohexene-1-carboxaldehyde	56210	https://cloud.oebiotech.com/#/lm/network/56210	HMDB0031733	87904						93199	37677-14-8	CC(C)=CCCC1=CCC(CC1)C=O	MQBIZQLCHSZBOI-UHFFFAOYSA-N	Lipids and lipid-like molecules	Prenol lipids	Monoterpenoids	Level 2	50.7	89.3868	0		M+H-H2O, M+NH4	C13H20O	-0.534439
4.67_553.3339m/z	553.334	4.66827	pos	Gly-Pro-Arg-Pro-Lys	207260	https://cloud.oebiotech.com/#/lm/network/207260	HMDB0252830							71330004		NCCCCC(NC(=O)C1CCCN1C(=O)C(CCCN=C(N)N)NC(=O)C1CCCN1C(=O)CN)C(O)=O	SQEGVOSYJNDGRT-UHFFFAOYSA-N	Organic acids and derivatives	Carboxylic acids and derivatives	Amino acids, peptides, and analogues	Level 3	50.7	93.9316	60	325.1866, 400.1219, 410.2790, 420.2593, 421.2444, 438.2705, 438.3432, 439.2825, 535.3226, 553.3350	M+	C24H43N9O6	0.457529
7.36_446.1207n	469.11	7.36087	pos	Luteolin 7-methyl ether 4'-rhamnoside	31128	https://cloud.oebiotech.com/#/lm/network/31128			LMPK12111039					44258377		C1(OC)=CC2OC(C3C=C(O)C(O[C@H]4[C@H](O)[C@H](O)[C@@H](O)[C@H](C)O4)=CC=3)=CC(=O)C=2C(O)=C1	UQDIHJADFOWJCW-WQTMGKIFSA-N	Phenylpropanoids and polyketides	Flavonoids	Flavonoid glycosides	Level 3	50.7	95.4708	59.4	297.0399, 302.7442, 302.7854, 313.0703, 318.9250, 341.0650, 359.0315, 359.0742, 385.0917, 429.1177	M+H-H2O, M+NH4, M+Na, M+H	C22H22O10	-1.28493
9.47_352.2247m/z	352.225	9.46985	pos	[6]-Gingerdiol acetate methyl ether	255985	https://cloud.oebiotech.com/#/lm/network/255985	HMDB0303098							11416878		CCCCCC(CC(O)CCC1=CC(OC)=C(OC)C=C1)OC(C)=O	MVMCYBCRYZSVDR-UHFFFAOYSA-N	Benzenoids	Benzene and substituted derivatives	Methoxybenzenes	Level 2	50.7	88.7465	0		M+	C20H32O5	-0.826655
13.29_208.1461n	226.18	13.2929	pos	2,2,6,7-Tetramethylbicyclo[4.3.0]nona-1(9),4-diene-7,8-diol	60364	https://cloud.oebiotech.com/#/lm/network/60364	HMDB0036686	91723						131752035	99901-24-3	C[C@]1(O)[C@H](O)C=C2[C@@]1(C)C=CCC2(C)C	SKBCVUCDJRKPAH-RTXFEEFZSA-N	Organic oxygen compounds	Organooxygen compounds	Alcohols and polyols	Level 3	50.6	96.8093	57.1	149.1333, 153.0910, 163.1479, 165.1266, 166.1221, 173.1322, 191.1430, 209.0958, 209.1166, 209.1535	M+H, M+NH4, M+H-H2O	C13H20O2	-0.902317
13.80_298.3100m/z	298.31	13.7997	pos	Palmitoyl N-Isopropylamide	274716	https://cloud.oebiotech.com/#/lm/network/274716		64930						5063962	189939-61-5	CCCCCCCCCCCCCCCC(=O)NC(C)C	TZYVUGCYYQOTQR-UHFFFAOYSA-N	Lipids and lipid-like molecules	Fatty Acyls	Fatty amides	Level 2	50.6	93.8605	38.4	229.4429, 229.4724, 238.1672, 240.6528, 240.7285, 244.6372, 256.2627, 263.2362, 298.2424, 298.3101	M+H	C19H39NO	-1.51296
4.05_366.1653m/z	366.165	4.04818	pos	Glu-Ala-Phe	263600	https://cloud.oebiotech.com/#/lm/network/263600		21021						91976046		CC(C(=O)NC(CC1=CC=CC=C1)C(=O)O)NC(=O)C(CCC(=O)O)N	ATRHMOJQJWPVBQ-DRZSPHRISA-N	Organic acids and derivatives	Carboxylic acids and derivatives	Amino acids, peptides, and analogues	Level 2	50.6	91.7307	8.14	238.1187, 240.6485, 240.6739, 265.9167, 288.1340, 334.1393, 348.1539, 366.0824, 366.0919, 366.1654	M+H	C17H23N3O6	-1.75748
4.22_245.1854m/z	245.185	4.21822	pos	Isoleucyl-Leucine	53935	https://cloud.oebiotech.com/#/lm/network/53935	HMDB0028911							13817313		CCC(C)C(N)C(=O)NC(CC(C)C)C(O)=O	JWBXCSQZLLIOCI-UHFFFAOYSA-N	Organic acids and derivatives	Carboxylic acids and derivatives	Amino acids, peptides, and analogues	Level 2	50.6	92.4459	0		M+H	C12H24N2O3	-2.33703
6.26_171.1016m/z	171.102	6.25762	neg	4-hydroxynonenoic acid	534747	https://cloud.oebiotech.com/#/lm/network/534747		985515						10442150		CCCCCC(C=CC(=O)O)O	RLNIWODKAMVILO-VOTSOKGWSA-N	Organic acids and derivatives	Hydroxy acids and derivatives	Medium-chain hydroxy acids and derivatives	Level 2	50.6	90.9521	0		M-H	C9H16O3	-6.09955
10.85_546.2810m/z	546.281	10.8534	neg	Phe-Phe-Pro-Arg	257557	https://cloud.oebiotech.com/#/lm/network/257557	HMDB0304807	137334						20006954		NC(CC1=CC=CC=C1)C(O)=NC(CC1=CC=CC=C1)C(=O)N1CCCC1C(O)=NC(CCCNC(N)=N)C(O)=O	ANAFHSULEWIOPZ-UHFFFAOYSA-N	Organic acids and derivatives	Carboxylic acids and derivatives	Amino acids, peptides, and analogues	Level 3	50.5	87.9555	69.5	146.9640, 175.5311, 196.0367, 240.9284, 281.2484, 281.2859, 342.8719, 444.5519, 478.2937, 546.2819	M-H2O-H	C29H39N7O5	-4.37089
13.29_198.1851m/z	198.185	13.2929	pos	(3Z,6Z,9Z)-dodecatrienol	6074	https://cloud.oebiotech.com/#/lm/network/6074		46052	LMFA05000097	28627	C08375			5281129		C(/C/C=C\CCO)=C/C/C=C\CC	OFAUAWIRDOCHFP-PDBXOOCHSA-N	Lipids and lipid-like molecules	Fatty Acyls	Fatty alcohols	Level 3	50.5	93.2663	60.1	156.1752, 157.3951, 163.1488, 174.9633, 175.4433, 181.1586, 195.0537, 198.1277, 198.1489, 198.1851	M+NH4	C12H20O	-0.672891
0.74_173.0420m/z	173.042	0.7415	pos	D-Xylose	46870	https://cloud.oebiotech.com/#/lm/network/46870	HMDB0000098	314		53455	C00181	gga00040,gga00520,gga02010	Pentose and glucuronate interconversions|Amino sugar and nucleotide sugar metabolism|ABC transporters	135191	58-86-6	O[C@@H]1COC(O)[C@H](O)[C@H]1O	SRBFZHDQGSBBOR-IOVATXLUSA-N	Organic oxygen compounds	Organooxygen compounds	Carbohydrates and carbohydrate conjugates	Level 1	50.4	93.5675	48.7	151.9762, 154.9658, 155.0702, 159.9701, 167.9501, 167.9713, 169.9773, 172.9556, 172.9763, 173.0424	M+Na	C5H10O5	0.0310732
1.32_283.0912n	284.098	1.31635	pos	9-beta-d-Arabinofuranosylguanine	201592	https://cloud.oebiotech.com/#/lm/network/201592	HMDB0246240							135402034		OCC1OC(C(O)C1O)N1C=NC2=C1NC(=N)N=C2O	NYHBQMYGNKIUIF-UHFFFAOYSA-N	Nucleosides, nucleotides, and analogues	Purine nucleosides	Unclassified	Level 1	50.4	96.1519	53.3	234.2563, 234.2831, 234.2890, 234.3520, 234.4085, 234.4900, 234.5174, 234.6235, 284.0521, 284.0992	M+H, M+K, M+Na	C10H13N5O5	-1.63499
14.96_436.3415m/z	436.341	14.9648	pos	Dinonyl phthalate	206047	https://cloud.oebiotech.com/#/lm/network/206047	HMDB0251424	319692						6787		CCCCCCCCCOC(=O)C1=CC=CC=C1C(=O)OCCCCCCCCC	DROMNWUQASBTFM-UHFFFAOYSA-N	Benzenoids	Benzene and substituted derivatives	Benzoic acids and derivatives	Level 2	50.4	96.2861	7.51	233.2324, 233.6645, 233.7220, 234.0509, 279.1587, 302.7402, 302.7948, 391.2850, 436.3387, 436.3447	M+NH4	C26H42O4	-1.55878
3.65_296.1488m/z	296.149	3.65185	pos	Octa-3,6-dienedioylcarnitine	596526	https://cloud.oebiotech.com/#/lm/network/596526								156962693		C[N+](C)(C)CC(CC(=O)[O-])OC(=O)C/C=C/C/C=C/C(=O)O	YJNGPOVXDRPTKJ-KQQUZDAGSA-N	Lipids and lipid-like molecules	Fatty Acyls	Fatty acid esters	Level 2	50.4	86.8832	0		M+H-H2O	C15H23NO6	-1.4929
5.70_263.1284m/z	263.128	5.69555	neg	(±)Abscisic Acid	266927	https://cloud.oebiotech.com/#/lm/network/266927		44318						5375199	14375-45-2	CC1=CC(=O)CC(C1(C=CC(=CC(=O)O)C)O)(C)C	JLIDBLDQVAYHNE-LXGGSRJLSA-N	Lipids and lipid-like molecules	Prenol lipids	Sesquiterpenoids	Level 1	50.4	94.1999	50.7	66.8980, 129.9746, 146.9649, 181.2797, 201.1271, 204.1147, 219.1390, 229.8778, 229.9064, 263.1282	M-H	C15H20O4	-1.81505
7.23_353.2294m/z	353.229	7.22583	pos	9,10,18-TriHOME(12)	3176	https://cloud.oebiotech.com/#/lm/network/3176		35685	LMFA02000222					5312878		C(CCCCCCCC(O)C(O)C/C=C/CCCCCO)(=O)O	NFBTXRAFZLIQAU-XBXARRHUSA-N	Lipids and lipid-like molecules	Fatty Acyls	Fatty acids and conjugates	Level 2	50.4	90.528	0	54.1407, 57.4634, 74.6872, 124.9064, 171.7264, 223.4365, 224.8134, 240.6499, 352.9832, 353.229	M+Na	C18H34O5	-1.45834
10.64_498.2561m/z	498.256	10.6416	pos	Copanlisib	205225	https://cloud.oebiotech.com/#/lm/network/205225	HMDB0250446							135565596		COC1=C(OCCCN2CCOCC2)C=CC2=C3NCCN3C(=NC(=O)C3=CN=C(N)N=C3)N=C12	MWYDSXOGIBMAET-UHFFFAOYSA-N	Organoheterocyclic compounds	Diazanaphthalenes	Benzodiazines	Level 3	50.3	88.0884	66.4	167.9796, 184.0736, 186.4118, 226.9524, 240.6519, 243.9411, 298.2434, 359.6867, 437.2039, 498.2564	M+NH4	C23H28N8O4	-2.31472
15.19_425.3044m/z	425.304	15.1915	pos	2-(5-((3Z,13Z)-eicosa-3,13-dien-1-yl)furan-2-yl)-ethanoic acid	2647	https://cloud.oebiotech.com/#/lm/network/2647			LMFA01150034					23427118		C(=C/CCCCCCCC/C=C\CCCCCC)/CCC1=CC=C(CC(=O)O)O1	WRGYPEJIHKRYHB-GROAESOISA-N	Lipids and lipid-like molecules	Fatty Acyls	Fatty acids and conjugates	Level 2	50.3	91.546	0		M+Na	C26H42O3	4.39484
4.38_227.1282m/z	227.128	4.37542	neg	(-)-12-hydroxy-9,10-dihydrojasmonic acid	3372	https://cloud.oebiotech.com/#/lm/network/3372		45945	LMFA02020015	18472				10082491		C1(=O)[C@H](CCCCCO)[C@@H](CC(=O)O)CC1	SXFKEAKOXUOQGN-NXEZZACHSA-N	Lipids and lipid-like molecules	Fatty Acyls	Lineolic acids and derivatives	Level 3	50.3	96.9937	58.1	183.1014, 183.1385, 191.1066, 197.1174, 204.2108, 209.1180, 213.9044, 218.7326, 220.4605, 227.1286	M-H	C12H20O4	-2.8883
6.03_424.1121m/z	424.112	6.02982	neg	3'-Azido-3'-deoxy-5'- O-beta-D-glucopyranuronosylthymidine	82616	https://cloud.oebiotech.com/#/lm/network/82616	HMDB0060752							105108		CC1=CN(C2CC(N=[N+]=[N-])[C@@H](COC3O[C@@H]([C@@H](O)[C@H](O)[C@H]3O)C(O)=O)O2)C(=O)N=C1O	NFXAJWJJNLWLOV-OTQDERTISA-N	Nucleosides, nucleotides, and analogues	Pyrimidine nucleosides	Pyrimidine 2',3'-dideoxyribonucleosides	Level 3	50.3	98.2146	56	295.1833, 302.6534, 302.6602, 302.7094, 321.1253, 339.1345, 368.6956, 421.3917, 423.5446, 424.1123	M-H2O-H	C16H21N5O10	2.48457
6.33_209.1171m/z	209.117	6.33453	pos	Jasmine ketolactone	54981	https://cloud.oebiotech.com/#/lm/network/54981	HMDB0030150	86758		173593				21134279	70981-24-7	O=C1CCC2CC(=O)OCC\C=C/CC12	DINQMNROFIPFOH-UPHRSURJSA-N	Organoheterocyclic compounds	Oxocins	Unclassified	Level 2	50.3	95.0707	40.4	163.1117, 163.1476, 167.0705, 185.9277, 191.1068, 191.1800, 203.9385, 206.4301, 208.9441, 209.1168	M+H	C12H16O3	-0.748446
7.36_237.0754m/z	237.075	7.36087	pos	5,6,7-Trimethoxycoumarin	276138	https://cloud.oebiotech.com/#/lm/network/276138		67597			C09313			148724	55085-47-7	COC1=C(C(=C2C=CC(=O)OC2=C1)OC)OC	FOBNRKTURPWTQX-UHFFFAOYSA-N	Phenylpropanoids and polyketides	Coumarins and derivatives	Unclassified	Level 2	50.3	94.3101	0		M+H	C12H12O5	-1.29124
5.06_167.0703m/z	167.07	5.06137	pos	Homovanillin	48478	https://cloud.oebiotech.com/#/lm/network/48478	HMDB0005175	58294		28111	C05581	gga00350	Tyrosine metabolism	151276	5703-24-2	COC1=C(O)C=CC(CC=O)=C1	GOQGGGANVKPMNH-UHFFFAOYSA-N	Benzenoids	Phenols	Methoxyphenols	Level 2	50.2	95.8863	0		M+H	C9H10O3	0.294973
14.24_212.2006m/z	212.201	14.2381	pos	beta-Ionol	60493	https://cloud.oebiotech.com/#/lm/network/60493	HMDB0036820	91834						5373729	22029-76-1	CC(O)\C=C\C1=C(C)CCCC1(C)C	CNOPDZWOYFOHGN-BQYQJAHWSA-N	Lipids and lipid-like molecules	Prenol lipids	Sesquiterpenoids	Level 3	50.2	97.9021	54.5	167.7397, 177.1637, 188.3207, 195.1381, 195.1740, 212.0531, 212.1234, 212.1449, 212.1648, 212.2010	M+NH4	C13H22O	-1.27783
15.08_381.3733m/z	381.373	15.0759	neg	Pentacosanoic acid	71	https://cloud.oebiotech.com/#/lm/network/71	HMDB0002361	4209	LMFA01010025	39420				10468	506-38-7	C(CCCCCCCCCCCCC(=O)O)CCCCCCCCCCC	MWMPEAHGUXCSMY-UHFFFAOYSA-N	Lipids and lipid-like molecules	Fatty Acyls	Fatty acids and conjugates	Level 2	50.2	90.2278	0		M-H	C25H50O2	-1.33514
5.11_133.0647m/z	133.065	5.11478	pos	Chroman-2-ol	205024	https://cloud.oebiotech.com/#/lm/network/205024	HMDB0250203							11171070		OC1CCC2=CC=CC=C2O1	FVOOPOSZDXPIMS-UHFFFAOYSA-N	Organoheterocyclic compounds	Benzopyrans	1-benzopyrans	Level 2	50.2	90.2721	0		M+H-H2O	C9H10O2	-0.726085
7.08_313.1189m/z	313.119	7.08285	neg	3-(1-Azatricyclo[7.3.1.05,13]trideca-5,7,9(13)-trien-7-yl)-2-cyanoprop-2-enoic acid	200105	https://cloud.oebiotech.com/#/lm/network/200105	HMDB0244618							2604		OC(=O)C(=CC1=CC2=C3N(CCCC3=C1)CCC2)C#N	JXENNHTVELFRHV-UHFFFAOYSA-N	Organoheterocyclic compounds	Quinolines and derivatives	Hydroquinolines	Level 1	50.2	96.1061	45.3	220.6247, 228.3170, 228.3458, 241.1334, 251.1179, 254.1066, 269.1293, 272.1202, 285.1255, 313.1191	M+FA-H	C16H16N2O2	-1.64471
9.12_267.1134m/z	267.113	9.11682	neg	EPIISOPILOTURINE	206418	https://cloud.oebiotech.com/#/lm/network/206418	HMDB0251850									CN1C=NC(CC2COC(=O)C2C(O)C2=CC=CC=C2)=C1	OLLOSKHCXIYWIO-UHFFFAOYSA-N	Organoheterocyclic compounds	Azoles	Imidazoles	Level 3	50.2	93.8639	59.1	107.9804, 112.9844, 130.9781, 198.8668, 209.0461, 228.1260, 228.1549, 239.1174, 252.0927, 267.1137	M-H2O-H	C16H18N2O3	-1.60637
9.17_293.1755m/z	293.175	9.16672	neg	(6Z,10E)-hexadec-6,10-dien-8-ynoic acid	1504	https://cloud.oebiotech.com/#/lm/network/1504			LMFA01031150					134812111		C(#C/C=C\CCCCC(=O)O)/C=C/CCCCC	AJOUVFQEKMCFLL-WFKFFMJQSA-N	Lipids and lipid-like molecules	Fatty Acyls	Fatty acids and conjugates	Level 3	50.2	97.7068	55.1	228.9523, 228.9618, 229.1759, 229.8526, 229.9746, 229.9977, 236.1050, 236.1332, 249.1863, 293.1760	M+FA-H	C16H24O2	-1.5415
9.43_309.1702m/z	309.17	9.431	neg	all-trans-7-hydroxyhexadeca-2,4,8,10-tetraenoic acid	1962	https://cloud.oebiotech.com/#/lm/network/1962			LMFA01050502	70740				70679005		C(=O)(O)/C=C/C=C/CC(O)/C=C/C=C/CCCCC	CMIWOGJRXHRRFL-CQWJRODPSA-N	Lipids and lipid-like molecules	Fatty Acyls	Fatty acids and conjugates	Level 2	50.2	94.3989	0		M+FA-H	C16H24O3	-1.91553
1.00_279.0354m/z	279.035	0.99595	neg	CHEBI:169564	596450	https://cloud.oebiotech.com/#/lm/network/596450								131833834		O=C(O)C1OC(C(C(=O)O)C(=O)O)C(O)C(O)C1O	XLTABVBFTXNXGH-UHFFFAOYSA-N	Organic oxygen compounds	Organooxygen compounds	Carbohydrates and carbohydrate conjugates	Level 2	50.1	90.6749	0	230.4482, 230.5381, 231.2632, 231.8148, 232.0191, 232.0359, 233.8204, 243.0620, 278.9153, 279.0360	M-H	C9H12O10	-1.25746
1.06_333.0935m/z	333.093	1.05632	neg	(S)-a-Amino-2,5-dihydro-5-oxo-4-isoxazolepropanoic acid N2-glucoside	54362	https://cloud.oebiotech.com/#/lm/network/54362	HMDB0029404	86247		168589				131750866	29790-46-3	NC(CC1=CN(OC1=O)C1OC(CO)C(O)C(O)C1O)C(O)=O	OURYTICKCZBKFC-UHFFFAOYSA-N	Organic oxygen compounds	Organooxygen compounds	Carbohydrates and carbohydrate conjugates	Level 1	50.1	95.4736	53.3	240.8982, 243.0620, 248.9564, 265.0450, 302.6601, 302.6704, 302.7025, 332.9534, 333.0319, 333.0949	M-H	C12H18N2O9	-1.47994
14.96_167.0336m/z	167.034	14.9648	pos	3,4-Methylenedioxybenzoic acid	56903	https://cloud.oebiotech.com/#/lm/network/56903	HMDB0032613	88565						7196	94-53-1	OC(=O)C1=CC2=C(OCO2)C=C1	VDVJGIYXDVPQLP-UHFFFAOYSA-N	Organoheterocyclic compounds	Benzodioxoles	Unclassified	Level 3	50.1	93.8231	58.3	121.0283, 121.1013, 123.1169, 124.0862, 125.0821, 140.2894, 149.0234, 149.0378, 149.0966, 149.1329	M+H	C8H6O4	-1.48086
9.88_251.1637m/z	251.164	9.8812	pos	Nardosinone	209450	https://cloud.oebiotech.com/#/lm/network/209450	HMDB0255460							281075		CC1CCC=C2C(=O)CC3OOC(C)(C)C3C12C	KXGHHSIMRWPVQM-UHFFFAOYSA-N	Lipids and lipid-like molecules	Prenol lipids	Sesquiterpenoids	Level 2	50.1	90.0333	32	174.9918, 195.1017, 217.9740, 229.1190, 230.6838, 230.7122, 240.6777, 251.0465, 251.1261, 251.1632	M+H	C15H22O3	-1.77216
0.68_104.1070m/z	104.107	0.677417	pos	Choline	46869	https://cloud.oebiotech.com/#/lm/network/46869	HMDB0000097	56		15354	C00114	gga00260,gga00564	Glycine, serine and threonine metabolism|Glycerophospholipid metabolism	305	62-49-7	C[N+](C)(C)CCO	OEYIOHPDSNJKLS-UHFFFAOYSA-N	Organic nitrogen compounds	Organonitrogen compounds	Quaternary ammonium salts	Level 1	50	94.2793	54.1	87.0439, 89.3019, 90.4086, 91.3703, 95.0491, 101.8099, 103.7941, 104.0708, 104.0942, 104.1070	M+	C5H14NO+	-5.58249
0.77_363.0574n	364.065	0.765633	pos	5'-Guanylic acid	47560	https://cloud.oebiotech.com/#/lm/network/47560	HMDB0001397	6216		17345	C00144	gga00230,gga04744	Purine metabolism|Phototransduction	6804	85-32-5	NC1=NC2=C(N=CN2[C@@H]2O[C@H](COP(O)(O)=O)[C@@H](O)[C@H]2O)C(=O)N1	RQFCJASXJCIDSX-UUOKFMHZSA-N	Nucleosides, nucleotides, and analogues	Purine nucleotides	Purine ribonucleotides	Level 1	50	97.633	49.3	263.7268, 271.5910, 283.8931, 284.9364, 302.7894, 306.0823, 328.0621, 342.8729, 363.9881, 364.0648	M+H, M+Na	C10H14N5O8P	-1.74685
11.71_323.2819n	346.271	11.7057	pos	Anandamide (18:2, n-6)	9016	https://cloud.oebiotech.com/#/lm/network/9016	HMDB0012252	3718	LMFA08040004	64032				5283446	68171-52-8	C(C/C=C\C/C=C\CCCCC)CCCCCC(=O)NCCO	KQXDGUVSAAQARU-HZJYTTRNSA-N	Organic nitrogen compounds	Organonitrogen compounds	Amines	Level 2	50	94.6852	0		M+Na, M+K, M+H	C20H37NO2	-1.69936
3.87_144.0444m/z	144.044	3.86873	neg	p-Acetaminobenzaldehyde	258182	https://cloud.oebiotech.com/#/lm/network/258182		2829						73942	122-85-0	CC(=O)NC1=CC=C(C=C1)C=O	SKLUWKYNZNXSLX-UHFFFAOYSA-N	Benzenoids	Benzene and substituted derivatives	Anilides	Level 2	50	89.9562	0	54.9178, 65.1694, 76.529, 94.6172, 94.8697, 131.3049, 144.0446	M-H2O-H	C9H9NO2	-6.65218
4.13_172.0969m/z	172.097	4.13152	neg	Acrylamide-sodium acrylate resin	256066	https://cloud.oebiotech.com/#/lm/network/256066	HMDB0303186							20783257		CCC(CC(C)C(O)=O)C(O)=N	WOOUQGFMGLSRBS-UHFFFAOYSA-N	Lipids and lipid-like molecules	Fatty Acyls	Fatty acids and conjugates	Level 2	50	93.8167	0		M-H	C8H15NO3	-5.68358
5.44_328.1297m/z	328.13	5.43898	neg	Amonafide	203455	https://cloud.oebiotech.com/#/lm/network/203455	HMDB0248346							50515		CN(C)CCN1C(=O)C2=CC=CC3=CC(N)=CC(C1=O)=C23	UPALIKSFLSVKIS-UHFFFAOYSA-N	Organoheterocyclic compounds	Isoquinolines and derivatives	Isoquinolones and derivatives	Level 2	50	93.8287	0		M+FA-H	C16H17N3O2	-2.03315
6.03_297.1668m/z	297.167	6.02952	pos	alhpa-tocopheronic acid	37454	https://cloud.oebiotech.com/#/lm/network/37454		53843	LMPR02020062					52929835		C1(CCC(O)(C)CCC(O)=O)C(O)=C(C)C(C)=C(O)C=1C	SAEVUBOEVWFRFU-UHFFFAOYSA-N	Lipids and lipid-like molecules	Prenol lipids	Sesquiterpenoids	Level 2	50	92.9147	14.1	240.6961, 240.7111, 240.7423, 279.1575, 283.0269, 283.0341, 297.0193, 297.1194, 297.1299, 297.1674	M+H	C16H24O5	-9.71924
7.98_272.2579m/z	272.258	7.98005	pos	Delmopinol	205650	https://cloud.oebiotech.com/#/lm/network/205650	HMDB0250973							57337		CCCC(CCC)CCCC1COCCN1CCO	QSFOWAYMMZCQNF-UHFFFAOYSA-N	Organoheterocyclic compounds	Oxazinanes	Morpholines	Level 3	50	95.2117	56.7	232.5797, 232.6211, 232.6480, 232.7565, 232.7848, 233.4286, 235.5478, 240.5071, 254.2478, 272.2583	M+H	C16H33NO2	-1.73497
1.11_197.0897m/z	197.09	1.1132	pos	Valylglycine	54138	https://cloud.oebiotech.com/#/lm/network/54138	HMDB0029127	23824		73699				6993110	686-43-1	CC(C)[C@H](N)C(=O)NCC(O)=O	IOUPEELXVYPCPG-LURJTMIESA-N	Organic acids and derivatives	Carboxylic acids and derivatives	Amino acids, peptides, and analogues	Level 2	49.9	91.3084	0		M+Na	C7H14N2O3	0.189858
4.12_266.1381m/z	266.138	4.11848	pos	3-Methylbut-2-enoylcarnitine	198190	https://cloud.oebiotech.com/#/lm/network/198190	HMDB0241659							87088065		CC(C)=CC(=O)OC(CC([O-])=O)C[N+](C)(C)C	KGPNNIOVWVIXOR-UHFFFAOYSA-N	Lipids and lipid-like molecules	Fatty Acyls	Fatty acid esters	Level 1	49.9	95.1037	56.4	228.4599, 228.4890, 231.1688, 232.4586, 232.7317, 234.0642, 237.9087, 259.8986, 263.2905, 266.1389	M+Na	C12H21NO4	7.60017
4.33_341.1249m/z	341.125	4.32718	neg	Marasmal	60538	https://cloud.oebiotech.com/#/lm/network/60538	HMDB0036867							131752070	124869-10-9	[H][C@@]12[C@@H](O)OC(=O)[C@@]11[C@@H](O)C[C@@H](O)C(C)(C)C1CC=C2C=O	OLGMJXURWXVYKR-JAIRQZCISA-N	Organoheterocyclic compounds	Naphthofurans	Unclassified	Level 3	49.9	96.7712	55.9	204.9244, 219.6606, 230.2855, 230.3149, 235.9776, 273.0078, 273.0898, 297.1352, 323.1129, 341.1251	M+FA-H	C15H20O6	2.54003
4.48_411.0027m/z	411.003	4.48168	neg	Patuletin 3-O-sulfate	33113	https://cloud.oebiotech.com/#/lm/network/33113		51440	LMPK12113028					21676166		C1(O)=CC2OC(C3C=C(O)C(O)=CC=3)=C(OS(O)(=O)=O)C(=O)C=2C(O)=C1OC	ORORUIBIFGBBGD-UHFFFAOYSA-N	Phenylpropanoids and polyketides	Flavonoids	O-methylated flavonoids	Level 2	49.8	87.3455	0		M-H	C16H12O11S	-0.0392728
5.72_265.1441m/z	265.144	5.71507	neg	3alpha,15-Dihydroxymarasmene	59843	https://cloud.oebiotech.com/#/lm/network/59843	HMDB0036039	91217						14433060	124869-03-0	CC1(C)C(O)CCC23C(O)OC4OCC(=CCC12)C34	INMDHOFDLKYMSO-UHFFFAOYSA-N	Organoheterocyclic compounds	Furofurans	Unclassified	Level 2	49.8	93.4744	0		M-H	C15H22O4	-1.68371
11.32_205.0858m/z	205.086	11.3233	pos	Monoisobutyl phthalic acid	47783	https://cloud.oebiotech.com/#/lm/network/47783	HMDB0002056	58086		90038				92272	30833-53-5	CC(C)COC(=O)C1=CC=CC=C1C(O)=O	RZJSUWQGFCHNFS-UHFFFAOYSA-N	Benzenoids	Benzene and substituted derivatives	Benzoic acids and derivatives	Level 3	49.7	88.7643	60.2	163.9049, 167.0330, 177.1273, 181.9760, 187.1115, 187.1483, 189.1269, 190.0499, 195.0462, 205.0848	M+H-H2O	C12H14O4	-0.395973
11.62_321.2395m/z	321.24	11.6201	pos	11-cycloheptyl,2R-hydroxyundecanoic acid	2613	https://cloud.oebiotech.com/#/lm/network/2613			LMFA01140097					101288409		C1CCCCCC1CCCCCCCCC[C@H](C(=O)O)O	IMEZCTSDSJOJAC-QGZVFWFLSA-N	Lipids and lipid-like molecules	Fatty Acyls	Fatty acids and conjugates	Level 2	49.7	91.5594	12.6	233.9714, 234.0023, 252.8599, 252.8763, 257.4287, 288.6746, 321.1303, 321.1830, 321.2365, 321.2432	M+Na	C18H34O3	-1.7219
11.79_313.2132m/z	313.213	11.7893	pos	13-Phenyltridecanoic acid	2546	https://cloud.oebiotech.com/#/lm/network/2546		45903	LMFA01140025					10541544		C(O)(=O)CCCCCCCCCCCCC1=CC=CC=C1	JVPLVXRNWLOHML-UHFFFAOYSA-N	Lipids and lipid-like molecules	Fatty Acyls	Fatty acids and conjugates	Level 2	49.6	94.345	0		M+Na	C19H30O2	-2.13336
14.67_402.3724m/z	402.372	14.6743	pos	Type IV cyanolipid 22:0 ester	7721	https://cloud.oebiotech.com/#/lm/network/7721			LMFA07030004					131841350		C(OC(C#N)C(C)=C)(=O)CCCCCCCCCCCCCCCCCCCCC	CYKQOYUBZCVPOI-UHFFFAOYSA-N	Lipids and lipid-like molecules	Fatty Acyls	Fatty acid esters	Level 2	49.6	92.2736	0.334	274.2620, 289.0025, 302.7910, 314.6725, 318.2410, 320.2547, 385.2403, 385.2464, 386.0743, 402.3733	M+H-H2O	C27H49NO2	-1.58705
3.45_427.1826m/z	427.183	3.45015	neg	1,2,10-Trihydroxydihydro-trans-linalyl oxide 7-O-beta-D-glucopyranoside	57488	https://cloud.oebiotech.com/#/lm/network/57488	HMDB0033237	89104		167921				85225480	219814-37-6	CC(C)(OC1OC(CO)C(O)C(O)C1O)C1CCC(CO)(O1)C(O)CO	RYNMENUEBZLOQZ-UHFFFAOYSA-N	Organic oxygen compounds	Organooxygen compounds	Carbohydrates and carbohydrate conjugates	Level 2	49.6	92.5363	0		M+FA-H	C16H30O10	1.21281
4.75_393.1563m/z	393.156	4.75255	neg	3-hydroxy-5,9,17-trioxo-4,5:9,10-disecoandrosta-1(10),2-dien-4-oate	44922	https://cloud.oebiotech.com/#/lm/network/44922		41858	LMST02020063		C04844			5280742		[C@]12(CCC([C@@]1(C)CCC([C@@]2([H])CCC(=O)/C(/C)=C\C=C(\C(=O)O)/O)=O)=O)[H]	HRJXKKSJPNWKCP-OKISYMSLSA-N	Organic acids and derivatives	Keto acids and derivatives	Medium-chain keto acids and derivatives	Level 3	49.6	96.5388	54.6	291.3334, 330.1450, 330.7587, 335.1602, 347.0717, 347.6345, 349.1170, 349.1222, 349.1667, 393.1574	M+FA-H	C19H24O6	2.43233
5.45_195.0990m/z	195.099	5.44728	pos	7-methyl-6-oxo-octanoic acid	2154	https://cloud.oebiotech.com/#/lm/network/2154		74791	LMFA01060157					5312939		C(CCCCC(=O)C(C)C)(=O)O	OCTWQXZMIOXBML-UHFFFAOYSA-N	Organic acids and derivatives	Keto acids and derivatives	Medium-chain keto acids and derivatives	Level 2	49.6	97.0176	0		M+Na	C9H16O3	-0.810303
6.76_215.1281m/z	215.128	6.75953	neg	Undecanedioic acid	2822	https://cloud.oebiotech.com/#/lm/network/2822	HMDB0000888	5846	LMFA01170007	73713				15816	1852-04-6	C(CCCCCCCCCC(=O)O)(=O)O	LWBHHRRTOZQPDM-UHFFFAOYSA-N	Lipids and lipid-like molecules	Fatty Acyls	Fatty acids and conjugates	Level 2	49.6	94.959	0		M-H	C11H20O4	-3.70265
6.82_328.2475m/z	328.248	6.82437	pos	3-hydroxyundecanoyl carnitine	83246	https://cloud.oebiotech.com/#/lm/network/83246	HMDB0061637							131770390		CCCCCCCCC(O)CC(=O)OC(CC([O-])=O)C[N+](C)(C)C	WJHMEFKQZOKPMH-UHFFFAOYSA-N	Lipids and lipid-like molecules	Fatty Acyls	Fatty acid esters	Level 2	49.6	90.4371	0		M+H-H2O	C18H35NO5	-2.05652
7.00_235.1303m/z	235.13	6.99693	pos	Patulolide C	7863	https://cloud.oebiotech.com/#/lm/network/7863			LMFA07040122					10398271		C1(O[C@H](C)CCCCCC[C@H](O)C=C1)=O	KANOICQRSIXTJU-OJLMFNQTSA-N	Phenylpropanoids and polyketides	Macrolides and analogues	Unclassified	Level 2	49.6	90.0698	0		M+Na	C12H20O3	-0.835965
8.85_408.2869n	407.28	8.851	neg	Allocholic acid	45954	https://cloud.oebiotech.com/#/lm/network/45954	HMDB0000505	5404	LMST04010092	81308	C17737			160636	2464-18-8	C1[C@]2(C)[C@@]3([H])C[C@H](O)[C@]4(C)[C@@]([H])([C@]([H])(C)CCC(O)=O)CC[C@@]4([H])[C@]3([H])[C@H](O)C[C@@]2([H])C[C@H](O)C1	BHQCQFFYRZLCQQ-PGHAKIONSA-N	Lipids and lipid-like molecules	Steroids and steroid derivatives	Bile acids, alcohols and derivatives	Level 2	49.6	96.1745	0		M-H, M+FA-H	C24H40O5	-1.69226
0.75_243.0617m/z	243.062	0.746333	neg	Pseudouridine	47211	https://cloud.oebiotech.com/#/lm/network/47211	HMDB0000767	5734		17802	C02067	gga00240	Pyrimidine metabolism	15047	1445-07-4	OC[C@H]1O[C@H]([C@H](O)[C@@H]1O)C1=CNC(=O)NC1=O	PTJWIQPHWPFNBW-GBNDHIKLSA-N	Nucleosides, nucleotides, and analogues	Nucleoside and nucleotide analogues	Unclassified	Level 1	49.5	89.5254	56.9	167.0201, 169.0166, 174.9554, 183.0150, 200.0555, 233.8360, 233.8651, 242.8718, 243.0292, 243.0621	M-H	C9H12N2O6	-2.18586
15.25_339.3264m/z	339.326	15.2461	neg	Docosanoic acid	68	https://cloud.oebiotech.com/#/lm/network/68	HMDB0000944	260	LMFA01010022	28941	C08281	gga01040	Biosynthesis of unsaturated fatty acids	8215	112-85-6	C(CCCCCCCCCCCCC(=O)O)CCCCCCCC	UKMSUNONTOPOIO-UHFFFAOYSA-N	Lipids and lipid-like molecules	Fatty Acyls	Fatty acids and conjugates	Level 2	49.5	94.5787	25.7	240.8574, 240.8938, 255.2293, 255.2357, 302.6524, 302.6935, 302.7078, 339.1988, 339.2794, 339.3267	M-H	C22H44O2	-1.33156
0.72_157.0356m/z	157.036	0.723267	neg	Allantoin	47044	https://cloud.oebiotech.com/#/lm/network/47044	HMDB0000462	89		15676	C01551			204	97-59-6	NC(=O)NC1NC(=O)NC1=O	POJWUDADGALRAB-UHFFFAOYSA-N	Organoheterocyclic compounds	Azoles	Imidazoles	Level 1	49.5	93.9321	55.4	125.8717, 128.0340, 128.8988, 140.0081, 156.8640, 156.8939, 156.9133, 156.9957, 157.0213, 157.0359	M-H	C4H6N4O3	-7.11603
10.57_255.2314m/z	255.231	10.5677	pos	Juniperic acid	1695	https://cloud.oebiotech.com/#/lm/network/1695	HMDB0006294	58386	LMFA01050051	55328	C18218			10466	506-13-8	C(CCCCCCCCCCCCCO)CC(=O)O	UGAGPNKCDRTDHP-UHFFFAOYSA-N	Lipids and lipid-like molecules	Fatty Acyls	Fatty acids and conjugates	Level 2	49.5	91.8604	0		M+H-H2O	C16H32O3	-1.67547
11.83_372.2868m/z	372.287	11.8255	pos	glycerol dipelargonate	595603	https://cloud.oebiotech.com/#/lm/network/595603								46932211		CCCCCCCCC(=O)OCC(CO)OC(=O)CCCCCCCC	MLYPZHZRXTUJHJ-UHFFFAOYSA-N	Lipids and lipid-like molecules	Glycerolipids	Diradylglycerols	Level 2	49.5	93.8085	0	57.8482, 70.4529, 79.3848, 99.5403, 129.0549, 234.7353, 302.7886, 327.2018, 371.2024, 372.2878	M+	C21H40O5	-2.07347
13.29_385.3185n	408.308	13.2929	pos	16-Nitroxystearate	202222	https://cloud.oebiotech.com/#/lm/network/202222	HMDB0246923							2724321		CCC1(CCCCCCCCCCCCCCC(O)=O)OCC(C)(C)N1[O]	RPAZYIOIDZRJOO-UHFFFAOYSA-N	Lipids and lipid-like molecules	Fatty Acyls	Fatty acids and conjugates	Level 3	49.5	96.8658	52.9	264.1949, 266.1726, 278.2084, 294.1685, 294.2044, 302.7461, 362.3031, 391.3424, 406.2919, 408.3084	M+Na, M+K	C22H43NO4	-1.76846
4.17_462.2339m/z	462.234	4.16642	pos	Cynaroside A	63686	https://cloud.oebiotech.com/#/lm/network/63686	HMDB0040532	95023		169162				14138147	117804-06-5	CC1C(CC2C1C1OC(=O)C(O)(CO)C1CCC2=C)OC1OC(CO)C(O)C(O)C1O	MVSPYXAIGOWGGA-UHFFFAOYSA-N	Lipids and lipid-like molecules	Prenol lipids	Terpene lactones	Level 3	49.5	95.2749	53.5	276.1548, 302.7381, 302.7449, 312.1699, 324.7496, 357.1920, 445.2067, 445.2148, 450.1910, 462.2344	M+NH4	C21H32O10	1.23382
0.75_114.0550m/z	114.055	0.7549	pos	5-Aminolevulinic acid	2497	https://cloud.oebiotech.com/#/lm/network/2497	HMDB0001149	74883	LMFA01100055	17549	C00430	gga00260,gga00860	Glycine, serine and threonine metabolism|Porphyrin metabolism	137	106-60-5	C(=O)(O)CCC(=O)CN	ZGXJTSGNIOSYLO-UHFFFAOYSA-N	Organic acids and derivatives	Carboxylic acids and derivatives	Amino acids, peptides, and analogues	Level 2	49.4	94.4301	35.5	96.0270, 96.0444, 96.0810, 97.0113, 97.0287, 97.0648, 113.9638, 114.0300, 114.0384, 114.0551	M+H-H2O	C5H9NO3	0.00129145
0.74_177.0395m/z	177.04	0.7425	neg	D-Gluconic acid, delta-lactone	201415	https://cloud.oebiotech.com/#/lm/network/201415	HMDB0246042			74105				736		OCC1OC(=O)C(O)C(O)C1O	PHOQVHQSTUBQQK-UHFFFAOYSA-N	Organic oxygen compounds	Organooxygen compounds	Carbohydrates and carbohydrate conjugates	Level 1	49.4	93.7024	50.2	131.0339, 133.0496, 141.0183, 141.8671, 156.4241, 159.0288, 160.8414, 176.8356, 176.8577, 177.0396	M-H	C6H10O6	-5.35708
11.41_319.2240m/z	319.224	11.4053	pos	4,5-LTA4	3867	https://cloud.oebiotech.com/#/lm/network/3867	HMDB0302077	45965	LMFA03020034	28367	C02645			5280534		C(/C=C\CCCCC)/C=C\C=C\C=C\C[C@H]1O[C@@H]1CCC(O)=O	ANXVUHHMAOYZPG-BOCYDZBOSA-N	Lipids and lipid-like molecules	Fatty Acyls	Fatty acids and conjugates	Level 2	49.4	85.9933	0		M+H	C20H30O3	-8.72884
11.77_278.2474m/z	278.247	11.7684	pos	6-[1]-ladderane hexanol	2605	https://cloud.oebiotech.com/#/lm/network/2605			LMFA01140088					137323827		C(CCC1C=CC2C3CCC=CC3C2C1)CCCO	WNGSQFREFUKQMP-UHFFFAOYSA-N	Lipids and lipid-like molecules	Fatty Acyls	Fatty alcohols	Level 2	49.4	95.728	0		M+NH4	C18H28O	-1.59021
12.12_341.2657m/z	341.266	12.1212	pos	Siegesbeckin C	8502	https://cloud.oebiotech.com/#/lm/network/8502			LMFA07090106							C(=O)(O[C@H](C(C)C)[C@@H](O)C(=O)OC)CCCCCCCCCCCC	GGDBPLUALAQSBY-RTBURBONSA-N	Lipids and lipid-like molecules	Fatty Acyls	Fatty acid esters	Level 2	49.4	93.5949	0	230.2265, 233.3464, 273.1788, 301.1411, 302.7382, 302.7447, 302.7925, 341.1100, 341.1947, 341.2658	M+H-H2O	C20H38O5	-8.32998
4.83_109.1012m/z	109.101	4.82962	pos	(3E,5E)-1,3,5-octatriene	256680	https://cloud.oebiotech.com/#/lm/network/256680	HMDB0303832							5367474		[H]\C(CC)=C(\[H])/C(/[H])=C(\[H])C=C	HOXGZVUCAYFWGR-KQQUZDAGSA-N	Hydrocarbons	Unsaturated hydrocarbons	Olefins	Level 3	49.4	98.1196	49	105.0031, 105.0698, 107.0856, 108.9618, 109.0290, 109.0648, 109.0760, 109.0840, 109.0892, 109.1012	M+H	C8H12	0.214948
4.95_236.0922m/z	236.092	4.95237	neg	(E)-5-(3,4,5,6-Tetrahydro-3-pyridylidenemethyl)-2-furanmethanol	57777	https://cloud.oebiotech.com/#/lm/network/57777	HMDB0033560	89370						131751455		OCC1=CC=C(O1)\C=C1\CCCN=C1	HKIPZBSQJPFABU-TWGQIWQCSA-N	Organoheterocyclic compounds	Pyridines and derivatives	Hydropyridines	Level 2	49.4	97.4937	16.1	150.9820, 164.0705, 191.9176, 192.1026, 196.0279, 220.2325, 229.0626, 235.9703, 236.0068, 236.0924	M+FA-H	C11H13NO2	-3.29334
5.23_365.1700m/z	365.17	5.2301	pos	Isopentenyladenine-9-N-glucoside	51934	https://cloud.oebiotech.com/#/lm/network/51934	HMDB0012240							11675006	83087-94-9	CC(C)=CCNC1=NC=NC2=C1N=CN2[C@@H]1O[C@H](CO)[C@@H](O)[C@H](O)[C@H]1O	XEHLLUQVSRLWMH-HDNYONAXSA-N	Organic oxygen compounds	Organooxygen compounds	Carbohydrates and carbohydrate conjugates	Level 3	49.4	94.7857	52.5	287.1399, 302.7447, 308.7259, 315.1325, 333.1443, 333.1914, 347.1602, 358.2069, 365.1695, 365.1745	M+	C16H23N5O5	0.193757
8.21_354.2609m/z	354.261	8.21222	pos	3-Oxotridecanoylcarnitine	197893	https://cloud.oebiotech.com/#/lm/network/197893	HMDB0241348									CCCCCCCCCCC(=O)CC(=O)OC(CC([O-])=O)C[N+](C)(C)C	PJXKBYRVXLGRLO-UHFFFAOYSA-N	Lipids and lipid-like molecules	Fatty Acyls	Fatty acid esters	Level 2	49.4	86.8576	0		M+H-H2O	C20H37NO5	-8.13412
4.39_192.1151n	193.122	4.3879	pos	5,11-dodecadiynoic acid	949	https://cloud.oebiotech.com/#/lm/network/949		74121	LMFA01030464	137710				5312604		C(CCCC#CCCCCC#C)(=O)O	MZZDCNPISCZAJH-UHFFFAOYSA-N	Lipids and lipid-like molecules	Fatty Acyls	Fatty acids and conjugates	Level 3	49.3	95.8823	51.4	151.0754, 151.1112, 157.1007, 165.1275, 169.9901, 175.1113, 175.1479, 193.0491, 193.0836, 193.1215	M+H-H2O, M+H	C12H16O2	0.546412
5.09_369.1448m/z	369.145	5.09338	neg	Ditazole	206109	https://cloud.oebiotech.com/#/lm/network/206109	HMDB0251487							29088		OCCN(CCO)C1=NC(=C(O1)C1=CC=CC=C1)C1=CC=CC=C1	UUCMDZWCRNZCOY-UHFFFAOYSA-N	Organoheterocyclic compounds	Azoles	Oxazoles	Level 3	49.3	91.2494	58.3	146.9647, 164.9260, 191.1182, 226.6065, 232.9134, 232.9791, 235.1090, 306.1037, 325.1555, 369.1457	M+FA-H	C19H20N2O3	-2.42005
5.81_382.1750m/z	382.175	5.8085	pos	SCHEMBL10843523	596236	https://cloud.oebiotech.com/#/lm/network/596236								20234991		CCCNCC(O)COc1ccccc1C(O)CCc1ccccc1	VBUMRCGDZDYLFR-UHFFFAOYSA-N	Phenylpropanoids and polyketides	Linear 1,3-diarylpropanoids	Unclassified	Level 2	49.3	88.6875	0	147.0443, 157.0986, 174.0907, 220.1092, 229.8401, 229.8689, 297.1178, 348.8534, 376.6429, 382.1758	M+K	C21H29NO3	-8.4006
9.87_311.2222m/z	311.222	9.87182	neg	8R,11S-DiHODE	3019	https://cloud.oebiotech.com/#/lm/network/3019		96883	LMFA02000064					56935844		C(CCCCCC[C@@H](O)/C=C\[C@@H](O)/C=C\CCCCC)(=O)O	PIQZTMSSBGKFNU-UZDJSAAESA-N	Lipids and lipid-like molecules	Fatty Acyls	Lineolic acids and derivatives	Level 2	49.3	93.1528	0		M-H	C18H32O4	-1.76517
5.80_381.1449m/z	381.145	5.80047	neg	Nb-Feruloyltryptamine	64601	https://cloud.oebiotech.com/#/lm/network/64601	HMDB0041519	95903						641764	53905-13-8	COC1=CC(\C=C\C(=O)NCCC2=CNC3=C2C=CC=C3)=CC=C1O	LWRQDNUXWLIWDB-VQHVLOKHSA-N	Phenylpropanoids and polyketides	Cinnamic acids and derivatives	Hydroxycinnamic acids and derivatives	Level 3	49.2	92.901	55.4	192.8815, 195.5929, 200.2948, 202.5739, 205.4672, 216.1031, 240.9330, 307.5558, 337.1560, 381.1445	M+FA-H	C20H20N2O3	-1.98023
0.80_284.0523m/z	284.052	0.795333	pos	N-Acetyl-D-Glucosamine 6-Phosphate	47374	https://cloud.oebiotech.com/#/lm/network/47374	HMDB0001062	385		15784	C00357	gga00520	Amino sugar and nucleotide sugar metabolism	440996	18191-20-3	CC(=O)N[C@H]1C(O)O[C@H](COP(O)(O)=O)[C@@H](O)[C@@H]1O	BRGMHAYQAZFZDJ-RTRLPJTCSA-N	Organic oxygen compounds	Organooxygen compounds	Carbohydrates and carbohydrate conjugates	Level 1	49.1	90.304	54.2	243.0034, 246.0930, 248.0319, 248.0900, 260.9736, 261.0150, 266.0443, 280.8051, 283.9948, 284.0515	M+H-H2O	C8H16NO9P	-2.23504
14.28_465.3037m/z	465.304	14.2784	neg	cholesterol sulfate	46680	https://cloud.oebiotech.com/#/lm/network/46680	HMDB0000653	5625	LMST05020016	41321	C18043	gga00140	Steroid hormone biosynthesis	65076	1256-86-6	C1C[C@H](OS(=O)(=O)O)CC2=CC[C@]3([H])[C@@]([H])([C@]21C)CC[C@]1(C)[C@@]([H])([C@@H](CCCC(C)C)C)CC[C@]13[H]	BHYOQNUELFTYRT-DPAQBDIFSA-N	Lipids and lipid-like molecules	Steroids and steroid derivatives	Cholestane steroids	Level 2	49.1	87.943	0	240.9602, 302.6519, 302.6621, 302.6744, 302.6833, 302.7016, 302.7074, 465.1741, 465.1815, 465.3033	M-H	C27H46O4S	-1.44877
0.75_267.0729m/z	267.073	0.746333	neg	Ara-HX	202551	https://cloud.oebiotech.com/#/lm/network/202551	HMDB0247301	3022						804	7013-16-3	OCC1OC(C(O)C1O)N1C=NC2=C1N=CN=C2O	UGQMRVRMYYASKQ-UHFFFAOYSA-N	Nucleosides, nucleotides, and analogues	Purine nucleosides	Unclassified	Level 1	49.1	87.9664	53.4	218.8199, 230.9633, 230.9917, 240.8477, 240.8540, 248.9358, 258.7076, 266.8054, 266.9471, 267.0734	M-H	C10H12N4O5	-2.28098
10.87_316.2841m/z	316.284	10.8733	pos	9-hydroxy-11Z-Octadecenoic acid	3263	https://cloud.oebiotech.com/#/lm/network/3263			LMFA02000309					101243096		C(CCCCCCCC(O)C/C=C\CCCCCC)(=O)O	KNMSLQJUPUXEQJ-FLIBITNWSA-N	Lipids and lipid-like molecules	Fatty Acyls	Fatty acids and conjugates	Level 2	49.1	92.384	0		M+NH4	C18H34O3	-1.75705
11.47_369.3234n	392.313	11.4734	pos	Aplidiasphingosine	38958	https://cloud.oebiotech.com/#/lm/network/38958		53916	LMSP01080016	73894				42608352		C([C@H](N)[C@H](O)CC(C)CC/C=C(\C)/CCCC(C)C(O)C/C=C(\C)/C)O	ASNURABVVXFZSH-CGWCWHFRSA-N	Lipids and lipid-like molecules	Prenol lipids	Diterpenoids	Level 3	49.1	92.5939	55.7	216.9226, 231.1182, 231.1465, 236.0006, 302.7450, 317.2833, 335.2944, 335.3243, 352.3213, 370.3343	M+H, M+Na	C22H43NO3	-2.34399
13.20_305.2481m/z	305.248	13.2008	neg	Sciadonic acid	872	https://cloud.oebiotech.com/#/lm/network/872		35044	LMFA01030380	82832				445084	7019-85-4	C(CCC/C=C\CCCC/C=C\C/C=C\CCCCC)(=O)O	PRHHYVQTPBEDFE-URZBRJKDSA-N	Lipids and lipid-like molecules	Fatty Acyls	Fatty acids and conjugates	Level 2	49.1	94.2533	0		M-H	C20H34O2	-1.61228
14.22_226.2163m/z	226.216	14.2178	pos	2-Cyclotetradecen-1-one	63120	https://cloud.oebiotech.com/#/lm/network/63120	HMDB0039884	94428		171805				6365540	55395-12-5	O=C1CCCCCCCCCCC\C=C\1	RYRDADIPPFMIQM-ZRDIBKRKSA-N	Organic oxygen compounds	Organooxygen compounds	Carbonyl compounds	Level 3	49.1	96.2908	50.7	156.1385, 158.9644, 170.1534, 183.3422, 191.1793, 209.1902, 226.0962, 226.1613, 226.1824, 226.2166	M+NH4	C14H24O	-1.27175
4.47_160.0393m/z	160.039	4.46652	neg	Adrenochrome	274721	https://cloud.oebiotech.com/#/lm/network/274721	HMDB0012884	64954						5898	54-06-8	CN1CC(C2=CC(=O)C(=O)C=C21)O	RPHLQSHHTJORHI-UHFFFAOYSA-N	Organoheterocyclic compounds	Indoles and derivatives	Unclassified	Level 2	49.1	89.7564	0	131.0338, 131.9836, 132.0450, 141.2154, 149.1580, 150.2688, 156.2459, 158.5660, 159.8933, 160.0394	M-H2O-H	C9H9NO3	-5.88341
4.86_513.0645m/z	513.064	4.86188	neg	cephalosporanic acid	204695	https://cloud.oebiotech.com/#/lm/network/204695	HMDB0249809							10038079		CC(=O)OCC1=C(N2C(CC2=O)SC1)C(O)=O	YGBFLZPYDUKSPT-UHFFFAOYSA-N	Organic acids and derivatives	Carboxylic acids and derivatives	Amino acids, peptides, and analogues	Level 3	49.1	90.3441	55.5	257.3377, 269.0458, 291.0262, 302.6532, 423.0212, 445.0793, 466.9844, 467.0602, 467.1321, 513.0654	2M-H	C10H11NO5S	0.356596
5.75_185.0810m/z	185.081	5.7517	neg	3-Ethyl-2-hydroxy-4-methyl-2-cyclopenten-1-one	59965	https://cloud.oebiotech.com/#/lm/network/59965	HMDB0036176							528698	42348-12-9	CCC1=C(O)C(=O)CC1C	RSVAFMGHIDKYKB-UHFFFAOYSA-N	Organic oxygen compounds	Organooxygen compounds	Carbonyl compounds	Level 2	49.1	91.2208	0		M+FA-H	C8H12O2	-6.61447
6.77_269.0451m/z	269.045	6.76857	neg	Porric acid B	56375	https://cloud.oebiotech.com/#/lm/network/56375	HMDB0031911	88027						131751208	207285-02-7	COC1=C(O)C2=C(C3=C(O2)C(=CC(O)=C3)C(O)=O)C(C)=C1	YRDAFVVZXCAVIU-UHFFFAOYSA-N	Organoheterocyclic compounds	Benzofurans	Dibenzofurans	Level 2	49.1	95.9794	0.0438	228.9163, 230.0712, 230.1001, 231.2851, 232.1483, 233.3873, 233.4147, 233.4427, 242.3194, 269.0453	M-H2O-H	C15H12O6	-1.42147
1.15_312.0946m/z	312.095	1.14785	neg	Adenosine	46843	https://cloud.oebiotech.com/#/lm/network/46843	HMDB0000050	86		16335	C00212	gga00230,gga02010,gga04080,gga04270	Purine metabolism|ABC transporters|Neuroactive ligand-receptor interaction|Vascular smooth muscle contraction	60961	58-61-7	NC1=C2N=CN([C@@H]3O[C@H](CO)[C@@H](O)[C@H]3O)C2=NC=N1	OIRDTQYFTABQOQ-KQYNXXCUSA-N	Nucleosides, nucleotides, and analogues	Purine nucleosides	Unclassified	Level 1	49	93.24	48.3	240.8646, 240.9376, 244.0652, 244.8883, 253.9957, 266.0920, 289.5168, 302.6595, 302.6944, 310.9526	M+FA-H	C10H13N5O4	-1.27104
3.64_226.0714n	227.079	3.64372	pos	N-(2,4-Dinitrophenyl)ethylenediamine	201137	https://cloud.oebiotech.com/#/lm/network/201137	HMDB0245740							168833		NCCNC1=C(C=C(C=C1)[N+]([O-])=O)[N+]([O-])=O	AIUKPEQJKQUQKZ-UHFFFAOYSA-N	Benzenoids	Benzene and substituted derivatives	Aniline and substituted anilines	Level 2	49	93.4327	36.7	203.9385, 208.9439, 209.0790, 209.1657, 210.0530, 221.9041, 226.9543, 226.9810, 227.0263, 227.0790	M+H, M+Na	C8H10N4O4	5.31493
4.86_219.1231m/z	219.123	4.86188	neg	(1R,2R,4R,5S)-(+)-p-Menthane-2,5-diol	254973	https://cloud.oebiotech.com/#/lm/network/254973	HMDB0301947									CC(C)[C@H]1C[C@@H](O)[C@H](O)C[C@@H]1O	OBMLZGDTTDRNLZ-BZNPZCIMSA-N	Organic oxygen compounds	Organooxygen compounds	Alcohols and polyols	Level 3	49	96.676	53	160.6791, 161.9461, 170.3121, 176.9854, 188.0359, 188.2649, 192.0691, 201.1123, 219.0991, 219.1234	M+FA-H	C9H18O3	-4.11233
10.48_197.1535m/z	197.154	10.4815	pos	7-dodecynoic acid	955	https://cloud.oebiotech.com/#/lm/network/955		74127	LMFA01030470					5312610		C(CCCCCC#CCCCC)(=O)O	PWFWYJYJCDMRTO-UHFFFAOYSA-N	Lipids and lipid-like molecules	Fatty Acyls	Fatty acids and conjugates	Level 2	48.9	90.2989	0		M+H	C12H20O2	-0.481464
12.29_426.1798m/z	426.18	12.2871	pos	Lucitanib	208371	https://cloud.oebiotech.com/#/lm/network/208371	HMDB0254194			65209				25031915		CNC(=O)C1=C2C=CC(OC3=C4C=C(OC)C(OCC5(N)CC5)=CC4=NC=C3)=CC2=CC=C1	CUDVHEFYRIWYQD-UHFFFAOYSA-N	Benzenoids	Naphthalenes	Naphthalenecarboxylic acids and derivatives	Level 3	48.9	89.9787	58.2	273.0286, 291.0387, 302.7413, 302.7888, 302.7967, 314.0572, 318.1978, 385.1535, 385.2128, 409.9902	M+H-H2O	C26H25N3O4	-3.28963
15.01_300.2012m/z	300.201	15.0051	pos	Hexaethylene glycol	83346	https://cloud.oebiotech.com/#/lm/network/83346	HMDB0061822	332442		49793				17472	2615-15-8	OCCOCCOCCOCCOCCOCCO	IIRDTKBZINWQAW-UHFFFAOYSA-N	Organic oxygen compounds	Organooxygen compounds	Ethers	Level 3	48.9	94.1839	52.5	229.9608, 230.0753, 230.8513, 230.9275, 230.9576, 230.9872, 233.2836, 239.1488, 283.1750, 283.2093	M+NH4	C12H26O7	-1.80092
4.65_151.0754m/z	151.075	4.65303	pos	5-(2-hydroxyethyl)-2-methoxyphenol	555242	https://cloud.oebiotech.com/#/lm/network/555242								10034991	149596-95-2	COC1=C(C=C(C=C1)CCO)O	PPUFZEKAOXNVLU-UHFFFAOYSA-N	Benzenoids	Phenols	Tyrosols and derivatives	Level 2	48.9	93.6539	0		M+H-H2O	C9H12O3	0.496329
12.87_421.2532m/z	421.253	12.8706	pos	12beta-hydroxy-24-norcholesta-1,4,22E-trien-3-one	43637	https://cloud.oebiotech.com/#/lm/network/43637		83912	LMST01010311					52931328		[C@]12(CCC3=CC(=O)C=C[C@]3(C)[C@@]1([H])C[C@@H](O)[C@]1(C)[C@@]([H])([C@@](C)([H])/C=C/C(C)C)CC[C@@]21[H])[H]	XMEFQALTQIECQX-YIEBSULKSA-N	Lipids and lipid-like molecules	Steroids and steroid derivatives	Pregnane steroids	Level 2	48.8	86.5536	0		M+K	C26H38O2	7.36005
14.72_423.2511m/z	423.251	14.7153	pos	Terbogrel	212270	https://cloud.oebiotech.com/#/lm/network/212270	HMDB0258827							3081318		CC(C)(C)N=C(NC#N)NC1=CC=CC(=C1)C(=CCCCC(O)=O)C1=CN=CC=C1	XUTLOCQNGLJNSA-UHFFFAOYSA-N	Unclassified	Unclassified	Unclassified	Level 3	48.8	93.4163	53	302.7937, 338.2671, 341.1988, 359.2093, 377.2203, 382.2249, 395.2278, 395.2335, 400.2352, 423.2525	M+NH4	C23H27N5O2	1.98357
14.96_390.2763n	391.284	14.9648	pos	Bis(2-ethylhexyl) phthalate	204222	https://cloud.oebiotech.com/#/lm/network/204222	HMDB0249243	44750		17747	C03690			8343	117-81-7	CCCCC(CC)COC(=O)C1=CC=CC=C1C(=O)OCC(CC)CCCC	BJQHLKABXJIVAM-UHFFFAOYSA-N	Benzenoids	Benzene and substituted derivatives	Benzoic acids and derivatives	Level 3	48.8	93.1451	52.7	279.1607, 302.7459, 302.7905, 302.7956, 391.1077, 391.1909, 391.1970, 391.2037, 391.2842, 391.2933	M+H, M+K, M+Na	C24H38O4	-1.74122
4.30_423.0653m/z	423.065	4.29673	neg	1-(Methylsulfinyl)propyl propyl disulfide	57323	https://cloud.oebiotech.com/#/lm/network/57323	HMDB0033061	88953		174075				14704627	132216-21-8	CCCSSC(CC)S(C)=O	SEEVCAXKLHCWMN-UHFFFAOYSA-N	Organosulfur compounds	Sulfoxides	Unclassified	Level 3	48.8	86.0147	58.3	218.9562, 219.8528, 228.2368, 228.2605, 232.2482, 232.2766, 338.0875, 354.9471, 360.0699, 423.0659	2M-H	C7H16OS3	-0.184862
5.25_411.1617m/z	411.162	5.25118	pos	Tuberonic acid glucoside	10208	https://cloud.oebiotech.com/#/lm/network/10208			LMFA13010032	37419	C08558			52922085		C(C[C@@H]1[C@H](C/C=C\CCO[C@H]2[C@H](O)[C@@H](O)[C@H](O)[C@@H](CO)O2)C(=O)CC1)(=O)O	JFDNMLUPLXZXGV-OAIXPKHMSA-N	Lipids and lipid-like molecules	Fatty Acyls	Fatty acyl glycosides	Level 3	48.8	91.8479	54.6	64.4826, 77.9487, 131.1999, 199.0218, 235.1305, 235.1683, 240.7045, 379.1021, 393.1525, 411.1616	M+Na	C18H28O9	-2.12409
5.63_223.0940m/z	223.094	5.6324	pos	SCHEMBL6742921	596559	https://cloud.oebiotech.com/#/lm/network/596559								23435247		O=C(O)C/C=C/CCCCCC(=O)O	YXFKNYQKLWPCJT-HWKANZROSA-N	Lipids and lipid-like molecules	Fatty Acyls	Fatty acids and conjugates	Level 2	48.8	91.1341	0	177.0553, 177.9568, 182.0401, 187.1474, 200.9726, 205.0608, 205.1225, 205.1597, 223.0647, 223.0946	M+Na	C10H16O4	-0.640291
11.10_420.3081m/z	420.308	11.0967	pos	MG(0:0/22:6/0:0)	10444	https://cloud.oebiotech.com/#/lm/network/10444	HMDB0011557	62340	LMGL01010027					46896303		OC[C@]([H])(OC(CC/C=C\C/C=C\C/C=C\C/C=C\C/C=C\C/C=C\CC)=O)CO	NHNGEAQTTQPSCX-KUBAVDMBSA-N	Lipids and lipid-like molecules	Glycerolipids	Monoradylglycerols	Level 2	48.7	90.9602	0	107.9668, 130.1110, 152.2835, 153.4174, 192.8895, 216.9235, 240.7104, 241.4105, 387.5851, 420.3087	M+NH4	C25H38O4	-6.79529
14.22_184.1696m/z	184.17	14.2178	pos	11-amino-undecanoic acid	2455	https://cloud.oebiotech.com/#/lm/network/2455		35923	LMFA01100004	82387	C19325			17083		C(CCCCCCCCCCN)(=O)O	GUOSQNAUYHMCRU-UHFFFAOYSA-N	Lipids and lipid-like molecules	Fatty Acyls	Fatty acids and conjugates	Level 3	48.7	93.723	49.9	125.1330, 128.1071, 149.1327, 150.5339, 161.9704, 167.1431, 184.0758, 184.1136, 184.1522, 184.1697	M+H-H2O	C11H23NO2	-0.102477
2.01_367.1493m/z	367.149	2.00895	pos	Tryptophan 2-C-mannoside	197054	https://cloud.oebiotech.com/#/lm/network/197054	HMDB0240296			19232				10981970	180509-18-6	N[C@@H](CC1=C(NC2=CC=CC=C12)[C@H]1O[C@H](CO)[C@@H](O)[C@H](O)[C@@H]1O)C(O)=O	CPXSBHKDEPPWIX-RAYCSJGISA-N	Organoheterocyclic compounds	Indoles and derivatives	Indolyl carboxylic acids and derivatives	Level 3	48.7	91.681	54.1	302.7393, 302.7509, 302.7812, 331.1269, 332.1125, 349.1383, 349.1442, 350.1174, 350.1259, 367.1497	M+H	C17H22N2O7	-1.78974
3.45_359.0979m/z	359.098	3.45015	neg	Vanilloside	54574	https://cloud.oebiotech.com/#/lm/network/54574	HMDB0029664			168797				3648225	494-08-6	COC1=C(OC2OC(CO)C(O)C(O)C2O)C=CC(C=O)=C1	LPRNQMUKVDHCFX-UHFFFAOYSA-N	Organic oxygen compounds	Organooxygen compounds	Carbohydrates and carbohydrate conjugates	Level 2	48.7	88.6913	42.7	159.1164, 177.6863, 189.2343, 229.1389, 235.9672, 240.9628, 271.5961, 291.0216, 302.6590, 313.0912	M+FA-H	C14H18O8	-1.56037
3.53_290.1592m/z	290.159	3.53077	pos	4-Ethoxy-4-oxobutanoylcarnitine	198333	https://cloud.oebiotech.com/#/lm/network/198333	HMDB0241811									CCOC(=O)CCC(=O)OC(CC([O-])=O)C[N+](C)(C)C	MULKWTHJWQWGSM-UHFFFAOYSA-N	Lipids and lipid-like molecules	Fatty Acyls	Fatty acid esters	Level 2	48.7	88.8873	36.6	240.5652, 240.6036, 240.6764, 240.7344, 250.5369, 259.8147, 288.8435, 289.9886, 290.0638, 290.1590	M+H	C13H23NO6	-2.0917
3.75_143.0338m/z	143.034	3.7511	neg	3E-methylglutaconic acid	2880	https://cloud.oebiotech.com/#/lm/network/2880	HMDB0000522	45911	LMFA01170068	37245				1551553	5746-90-7	C(=C(/CC(O)=O)\C)\C(O)=O	WKRBKYFIJPGYQC-DUXPYHPUSA-N	Lipids and lipid-like molecules	Fatty Acyls	Fatty acids and conjugates	Level 2	48.7	94.0415	0.432	53.2699, 54.3012, 55.7234, 75.0075, 97.9744, 133.3156	M-H	C6H8O4	-7.90838
4.45_430.0894n	431.097	4.45162	pos	Daidzein 4'-O-glucuronide	64775	https://cloud.oebiotech.com/#/lm/network/64775	HMDB0041717	96075						23930394		O[C@@H]1[C@@H](O)[C@H](OC2=CC=C(C=C2)C2=COC3=CC(O)=CC=C3C2=O)O[C@@H]([C@H]1O)C(O)=O	ATUYSKUVHUPXBV-ZFORQUDYSA-N	Phenylpropanoids and polyketides	Isoflavonoids	Isoflavonoid O-glycosides	Level 3	48.7	95.2295	49.8	255.0972, 260.9302, 287.9904, 302.7453, 302.7511, 302.7852, 320.9203, 345.9500, 384.9816, 431.0978	M+H, M+Na	C21H18O10	-1.2936
4.64_249.0875m/z	249.087	4.63693	neg	N-Acetylkynurenine	197063	https://cloud.oebiotech.com/#/lm/network/197063	HMDB0240342							54201144	3428-08-8	CC(=O)N[C@@H](CC(=O)C1=C(N)C=CC=C1)C(O)=O	PPIMFXHQDQRWGJ-JTQLQIEISA-N	Organic oxygen compounds	Organooxygen compounds	Carbonyl compounds	Level 2	48.7	93.5035	0		M-H	C12H14N2O4	-2.4358
4.86_193.0497m/z	193.05	4.86482	pos	2,10-dihydroxy-4,6,8-decatriynoic acid	1794	https://cloud.oebiotech.com/#/lm/network/1794		35596	LMFA01050235					5312795		C(C(O)CC#CC#CC#CCO)(=O)O	RPSSCYORFZCANO-UHFFFAOYSA-N	Lipids and lipid-like molecules	Fatty Acyls	Fatty acids and conjugates	Level 2	48.7	96.1006	0		M+H	C10H8O4	0.628255
6.09_392.1611m/z	392.161	6.0944	neg	Coumarin 30	205262	https://cloud.oebiotech.com/#/lm/network/205262	HMDB0250492							100335		CCN(CC)C1=CC2=C(C=C1)C=C(C1=NC3=CC=CC=C3N1C)C(=O)O2	KZFUMWVJJNDGAU-UHFFFAOYSA-N	Phenylpropanoids and polyketides	Coumarins and derivatives	Unclassified	Level 3	48.7	96.3004	48.9	231.7536, 231.7819, 235.1082, 240.1129, 242.1296, 255.9218, 258.3102, 348.1714, 374.1503, 392.1613	M+FA-H	C21H21N3O2	-1.40982
13.29_362.3022m/z	362.302	13.2929	pos	17-phenyl-13E-heptadecenoic acid	2594	https://cloud.oebiotech.com/#/lm/network/2594			LMFA01140076					134812128		C1C=C(CCC/C=C/CCCCCCCCCCCC(O)=O)C=CC=1	JHYURXORMRRZBX-VQHVLOKHSA-N	Lipids and lipid-like molecules	Fatty Acyls	Fatty acids and conjugates	Level 2	48.6	93.2593	0		M+NH4	C23H36O2	-9.03814
13.45_217.1046m/z	217.105	13.4508	pos	Tetraethylene glycol	115460	https://cloud.oebiotech.com/#/lm/network/115460	HMDB0094708			44920				8200		OCCOCCOCCOCCO	UWHCKJMYHZGTIT-UHFFFAOYSA-N	Organic oxygen compounds	Organooxygen compounds	Ethers	Level 3	48.6	97.7182	45.7	176.1080, 177.1013, 182.6112, 190.1089, 194.1199, 195.9059, 199.0950, 200.0926, 217.0516, 217.1041	M+Na	C8H18O5	-0.271694
15.34_365.3420m/z	365.342	15.3359	neg	(2E)-tetracos-2-enoic acid	1328	https://cloud.oebiotech.com/#/lm/network/1328	HMDB0029799	86506	LMFA01030920					6440260	33228-63-6	CCCCCCCCCCCCCCCCCCCCC/C=C/C(O)=O	ULNRTPCFRBIMKL-GHVJWSGMSA-N	Lipids and lipid-like molecules	Fatty Acyls	Fatty acids and conjugates	Level 2	48.6	90.274	0		M-H	C24H46O2	-1.48846
6.07_259.0971m/z	259.097	6.06938	neg	Elephantopinolide L	35552	https://cloud.oebiotech.com/#/lm/network/35552			LMPR0103090029							[C@@H]12OC(=O)C(C[C@@H]3OC(=O)[C@@H](C)[C@H]3C=C[C@@](O)(C)C1)=C2	PFJAKPWQAPCECT-DJUSWWOQSA-N	Organoheterocyclic compounds	Lactones	Gamma butyrolactones	Level 2	48.6	93.293	0		M-H2O-H	C15H18O5	-1.78907
1.42_225.0846m/z	225.085	1.42343	pos	AKOS018251878	595639	https://cloud.oebiotech.com/#/lm/network/595639								79694718		O=C(O)CN=C(O)CN1CCOCC1	MUHOFQWOPCZXCI-UHFFFAOYSA-N	Organic acids and derivatives	Carboxylic acids and derivatives	Amino acids, peptides, and analogues	Level 2	48.5	97.5994	0	147.0441, 154.9778, 155.0697, 156.9748, 201.9732, 206.9473, 220.9054, 224.9593, 225.0435, 225.0851	M+Na	C8H14N2O4	-0.0206565
11.32_149.0233m/z	149.023	11.3233	pos	Benzoquinoneacetic acid	47911	https://cloud.oebiotech.com/#/lm/network/47911	HMDB0002334	6628						21252288	10275-07-7	OC(=O)CC1=CC(=O)C=CC1=O	RAPRJRLALQKSHB-UHFFFAOYSA-N	Organic oxygen compounds	Organooxygen compounds	Carbonyl compounds	Level 3	48.5	92.1586	50.4	121.0287, 121.0394, 121.1012, 122.0806, 131.0504, 132.1148, 137.9165, 139.6530, 149.0012, 149.0234	M+H-H2O	C8H6O4	-0.217508
15.19_586.4375m/z	586.437	15.1915	pos	Ceratozamiaxanthin	37177	https://cloud.oebiotech.com/#/lm/network/37177			LMPR01070881							CC(O)(C)CCCC(O)(C)C(=O)/C=C/C(/C)=C/C=C/C(/C)=C/C=C/C=C(\C)/C=C/C=C(\C)/C=C/C1=C(C)CCCC1(C)C	VFYITAXALMOBPK-OQFJHEEASA-N	Lipids and lipid-like molecules	Prenol lipids	Tetraterpenoids	Level 3	48.5	86.7153	57.9	418.2512, 442.8719, 460.2376, 474.2437, 474.3131, 474.3859, 530.2260, 530.3762, 544.2601, 586.4387	M+	C40H58O3	-1.93567
15.25_354.3357m/z	354.336	15.2516	pos	22:2(7Z,15Z)	1272	https://cloud.oebiotech.com/#/lm/network/1272		74397	LMFA01030861					52921832		C(CCCCC/C=C\CCCCCC/C=C\CCCCCC)(=O)O	MGODENBPAJYNPY-DRGLTMLKSA-N	Lipids and lipid-like molecules	Fatty Acyls	Fatty acids and conjugates	Level 3	48.5	92.1042	53.6	301.2900, 302.7448, 309.3130, 319.3013, 336.3261, 337.3085, 354.2492, 354.2561, 354.2878, 354.3346	M+NH4	C22H40O2	-2.77617
2.95_232.1540m/z	232.154	2.95402	pos	Isobutyryl-L-carnitine	8357	https://cloud.oebiotech.com/#/lm/network/8357	HMDB00736		LMFA07070075	73017				10177002		[N+](C)(C)(C)CC(OC(=O)C(C)C)CC(=O)[O-]	LRCNOZRCYBNMEP-UHFFFAOYSA-N	Lipids and lipid-like molecules	Fatty Acyls	Fatty acid esters	Level 2	48.5	91.0194	35.7	226.9553, 228.2867, 228.3159, 229.4986, 230.5873, 230.7660, 230.7943, 231.8998, 231.9341, 232.1535	M+H	C11H21NO4	-1.2646
5.09_241.1076m/z	241.108	5.09338	neg	Loliolide	255389	https://cloud.oebiotech.com/#/lm/network/255389	HMDB0302428							100332		C[C@@]12C[C@@H](O)CC(C)(C)C1=CC(=O)O2	XEVQXKKKAVVSMW-WRWORJQWSA-N	Organoheterocyclic compounds	Benzofurans	Unclassified	Level 2	48.5	97.0639	0		M+FA-H	C11H16O3	-2.73595
0.75_127.0632n	128.071	0.7549	pos	GUVACINE	266920	https://cloud.oebiotech.com/#/lm/network/266920		44304			C10149			3532		C1CNCC(=C1)C(=O)O	QTDZOWFRBNTPQR-UHFFFAOYSA-N	Alkaloids and derivatives	Unclassified	Unclassified	Level 3	48.4	95.779	47.2	86.0964, 88.9685, 89.2862, 99.5456, 100.0756, 111.0552, 112.0760, 113.9639, 128.0429, 128.0707	M+H, M+NH4	C6H9NO2	-0.637899
1.34_130.0862m/z	130.086	1.3358	neg	L-Alloisoleucine	47090	https://cloud.oebiotech.com/#/lm/network/47090	HMDB0000557	58006		43433				99288	1509-34-8	CC[C@@H](C)[C@H](N)C(O)=O	AGPKZVBTJJNPAG-UHNVWZDZSA-N	Organic acids and derivatives	Carboxylic acids and derivatives	Amino acids, peptides, and analogues	Level 2	48.4	95.0104	0		M-H	C6H13NO2	-8.76331
11.38_255.2316m/z	255.232	11.3845	pos	Kerrolic acid	1692	https://cloud.oebiotech.com/#/lm/network/1692		35426	LMFA01050048					5282904		C(C(O)CCCCCCCCCCCC)CC(=O)O	SPZURESODGZJAL-UHFFFAOYSA-N	Lipids and lipid-like molecules	Fatty Acyls	Fatty acids and conjugates	Level 2	48.4	91.8492	0	135.1170, 139.1118, 149.1329, 163.1485, 169.5807, 219.2110, 231.2986, 237.2212, 253.9745, 255.2313	M+H-H2O	C16H32O3	-1.11583
13.51_376.3179m/z	376.318	13.5124	pos	N-Linoleoyl Isoleucine	198484	https://cloud.oebiotech.com/#/lm/network/198484	HMDB0241978									CCCCCC=CCC=CCCCCCCCC(=O)NC(C(C)CC)C(O)=O	NLHYAAGTDKOGDG-UHFFFAOYSA-N	Organic acids and derivatives	Carboxylic acids and derivatives	Amino acids, peptides, and analogues	Level 2	48.4	76.0524	0		M+H-H2O	C24H43NO3	-7.83349
0.84_444.0310m/z	444.031	0.8411	pos	Guanosine-5'-diphosphate	47450	https://cloud.oebiotech.com/#/lm/network/47450	HMDB0001201	429403		17552	C00035	gga00230,gga04137,gga04140,gga04144	Purine metabolism|Mitophagy - animal|Autophagy - animal|Endocytosis	8977	146-91-8	NC1=NC2=C(N=CN2[C@@H]2O[C@H](COP(O)(=O)OP(O)(O)=O)[C@@H](O)[C@H]2O)C(=O)N1	QGWNDRXFNXRZMB-UUOKFMHZSA-N	Nucleosides, nucleotides, and analogues	Purine nucleotides	Purine ribonucleotides	Level 1	48.3	90.1105	50.3	96.9220, 97.0286, 113.7219, 152.0568, 171.4293, 177.8933, 228.7098, 228.7376, 422.8849, 444.0317	M+H	C10H15N5O11P2	-1.34137
0.86_117.0546m/z	117.055	0.861167	pos	Deoxyribose	48043	https://cloud.oebiotech.com/#/lm/network/48043	HMDB0003224	3258		28816	C01801	gga00030	Pentose phosphate pathway	22833604	533-67-5	OC[C@@H]1O[C@H](O)C[C@H]1O	PDWIQYODPROSQH-WISUUJSJSA-N	Organic oxygen compounds	Organooxygen compounds	Carbohydrates and carbohydrate conjugates	Level 2	48.3	96.2884	40.4	99.0439, 100.0753, 104.8831, 104.8913, 107.9503, 108.9594, 109.8777, 112.9542, 115.0539, 117.0545	M+H-H2O	C5H10O4	-0.251134
0.70_118.0862m/z	118.086	0.704317	pos	Betaine	46839	https://cloud.oebiotech.com/#/lm/network/46839	HMDB0000043	96231		41139				248	6915-17-9	C[N+](C)(C)CC(O)=O	KWIUHFFTVRNATP-UHFFFAOYSA-O	Organic acids and derivatives	Carboxylic acids and derivatives	Amino acids, peptides, and analogues	Level 1	48.3	94.3912	45.5	101.9965, 103.4353, 105.7965, 108.8826, 111.3817, 112.9157, 114.2260, 117.9595, 118.0706, 118.0863	M+	C5H12NO2+	-5.58009
0.70_137.0476n	138.055	0.704317	pos	Homarine	207570	https://cloud.oebiotech.com/#/lm/network/207570	HMDB0253198									C[N+]1=CC=CC=C1C([O-])=O	BRTLKRNVNFIOPJ-UHFFFAOYSA-N	Organoheterocyclic compounds	Pyridines and derivatives	Pyridinecarboxylic acids and derivatives	Level 4	48.3	97.8379	44.6	121.1016, 124.0415, 125.4762, 126.0391, 126.4577, 135.9149, 137.5762, 138.0173, 138.0353, 138.0551	M+H, M+Na, M+K	C7H7NO2	-0.608937
10.42_209.1898m/z	209.19	10.4235	pos	SCHEMBL10378614	595841	https://cloud.oebiotech.com/#/lm/network/595841								54186290		CC1=CCC(C)C(C)(C)C1C=CC(C)O	PFILOLZEZPNYSG-UHFFFAOYSA-N	Lipids and lipid-like molecules	Prenol lipids	Sesquiterpenoids	Level 2	48.3	98.0279	0		M+H	C14H24O	-0.711843
3.66_261.0070m/z	261.007	3.65598	neg	3-(3,5-dihydroxyphenyl)-1-propanoic acid sulphate	82940	https://cloud.oebiotech.com/#/lm/network/82940	HMDB0061117							131770033		OC1=CC(CCC(=O)OS(O)(=O)=O)=CC(O)=C1	IZEZNNYKKNVXNA-UHFFFAOYSA-N	Benzenoids	Phenols	Benzenediols	Level 1	48.3	90.3883	45.3	231.0445, 232.2745, 232.3081, 232.3371, 232.9151, 232.9428, 240.9099, 245.3652, 260.9756, 261.0076	M-H	C9H10O7S	-1.55728
4.10_162.0549m/z	162.055	4.10463	pos	2,8-Quinolinediol	197055	https://cloud.oebiotech.com/#/lm/network/197055	HMDB0240311	66378		17715	C06342			97250	15450-76-7	OC1=C2NC(=O)C=CC2=CC=C1	ZXZKYYHTWHJHFT-UHFFFAOYSA-N	Organoheterocyclic compounds	Quinolines and derivatives	Quinolones and derivatives	Level 2	48.3	94.1247	0		M+H	C9H7NO2	-0.348521
5.00_261.1339m/z	261.134	5.00258	neg	ascr#12	10303	https://cloud.oebiotech.com/#/lm/network/10303			LMFA13040038	78841				86289663		O([C@@H](CCCC(=O)O)C)[C@H]1[C@H](O)C[C@@H](O)[C@H](C)O1	LGGOKKRYYYYXPA-VEOFNUSFSA-N	Organic oxygen compounds	Organooxygen compounds	Carbohydrates and carbohydrate conjugates	Level 2	48.3	95.2755	0.972	137.1255, 146.9222, 187.0968, 193.0479, 204.0665, 231.7757, 231.8060, 261.0351, 261.1068, 261.1351	M-H	C12H22O6	-1.60534
8.30_374.2543m/z	374.254	8.30218	neg	N-(15-methyl-2,3,4-trihydroxy-hexadecanoyl)-glycine	8952	https://cloud.oebiotech.com/#/lm/network/8952			LMFA08020378							OC(=O)CNC(C(O)C(O)C(O)CCCCCCCCCCC(C)C)=O	JUYVPLSBMNUATE-UHFFFAOYSA-N	Organic acids and derivatives	Carboxylic acids and derivatives	Amino acids, peptides, and analogues	Level 2	48.3	90.6955	0		M-H	C19H37NO6	-1.3911
9.39_239.1283m/z	239.128	9.3909	neg	SCHEMBL10296028	594881	https://cloud.oebiotech.com/#/lm/network/594881								13830321		CC/C=C\C/C=C\C/C=C\CC(=O)O	CTFJSBPSFUSONR-PDBXOOCHSA-N	Lipids and lipid-like molecules	Fatty Acyls	Fatty acids and conjugates	Level 2	48.3	97.1969	0		M+FA-H	C12H18O2	-3.24696
1.30_163.0238m/z	163.024	1.30493	neg	Succinic acid	2857	https://cloud.oebiotech.com/#/lm/network/2857	HMDB0000254	114	LMFA01170043	15741	C00042	gga00020,gga00190,gga00250,gga00310,gga00350,gga00360,gga00620,gga00630,gga00640,gga00650,gga00760,gga00920	Citrate cycle (TCA cycle)|Oxidative phosphorylation|Alanine, aspartate and glutamate metabolism|Lysine degradation|Tyrosine metabolism|Phenylalanine metabolism|Pyruvate metabolism|Glyoxylate and dicarboxylate metabolism|Propanoate metabolism|Butanoate metabolism|Nicotinate and nicotinamide metabolism|Sulfur metabolism	1110	110-15-6	C(CCC(=O)O)(=O)O	KDYFGRWQOYBRFD-UHFFFAOYSA-N	Organic acids and derivatives	Carboxylic acids and derivatives	Dicarboxylic acids and derivatives	Level 2	48.2	98.6039	0		M+FA-H	C4H6O4	-8.56999
0.71_126.0317n	144.065	0.714417	pos	Pyrogallol	52425	https://cloud.oebiotech.com/#/lm/network/52425	HMDB0013674	65561		16164	C01108			1057	87-66-1	[H]OC1=CC=CC(O[H])=C1O[H]	WQGWDDDVZFFDIG-UHFFFAOYSA-N	Benzenoids	Phenols	Benzenetriols and derivatives	Level 4	48.2	97.1144	44.3	110.0601, 110.0793, 110.9324, 112.7349, 121.9929, 126.8952, 126.9551, 127.0162, 127.0234, 127.0392	M+H, M+NH4, M+H-H2O	C6H6O3	-0.322737
0.77_276.1007n	276.101	0.765633	pos	5-De-O-methyltoddanol	64602	https://cloud.oebiotech.com/#/lm/network/64602	HMDB0041520	95904		174637				131753155	126622-57-9	COC1=CC2=C(C=CC(=O)O2)C(O)=C1CC(O)C(C)=C	LMUSYGSJXWROBU-UHFFFAOYSA-N	Phenylpropanoids and polyketides	Coumarins and derivatives	Hydroxycoumarins	Level 3	48.2	94.3868	50.6	232.2313, 233.2867, 233.4671, 233.7875, 235.7377, 235.7776, 244.0750, 275.9773, 275.9936, 276.1014	M+, M+NH4	C15H16O5	3.53092
1.39_263.0226m/z	263.023	1.38993	neg	3-Methoxy-4-hydroxyphenylethyleneglycol sulfate	47092	https://cloud.oebiotech.com/#/lm/network/47092	HMDB0000559	1596		137054				4183	3415-67-6	COC1=C(OS(O)(=O)=O)C=CC(=C1)C(O)CO	WUFPNASKMLJSND-UHFFFAOYSA-N	Organic acids and derivatives	Organic sulfuric acids and derivatives	Arylsulfates	Level 1	48.2	89.5926	49.5	204.9814, 218.9870, 232.7814, 232.8023, 232.8098, 232.8305, 240.9569, 262.9758, 262.9870, 263.0230	M-H	C9H12O7S	-1.78851
3.66_204.9804m/z	204.98	3.65598	neg	Pyrogallol-1-O-sulphate	82032	https://cloud.oebiotech.com/#/lm/network/82032	HMDB0060016			89613				54110629		OC1=C(O)C(OS(O)(=O)=O)=CC=C1	NGVLEQPKHLWZLN-UHFFFAOYSA-N	Organic acids and derivatives	Organic sulfuric acids and derivatives	Arylsulfates	Level 3	48.2	90.6937	55	61.9871, 65.9487, 67.6739, 77.1083, 81.0336, 106.5650, 119.9461, 125.0233, 146.9648, 204.9807	M-H	C6H6O6S	-4.17728
3.88_249.1239m/z	249.124	3.87667	neg	3-Hydroxymelatonin	82606	https://cloud.oebiotech.com/#/lm/network/82606	HMDB0060742							131769936		COC1=CC2=C(NCC2(O)CCN=C(C)O)C=C1	DWMWOUAIGKAJNF-UHFFFAOYSA-N	Organoheterocyclic compounds	Indoles and derivatives	Indolines	Level 2	48.2	93.7266	0		M-H	C13H18N2O3	-2.30662
4.57_192.0654m/z	192.065	4.56507	pos	2-hydroxy-2-(1H-indol-3-yl)acetic acid	594927	https://cloud.oebiotech.com/#/lm/network/594927								417196		O=C(O)C(O)c1c[nH]c2ccccc12	DJFPJDMKYOGJGU-UHFFFAOYSA-N	Organoheterocyclic compounds	Indoles and derivatives	Indolyl carboxylic acids and derivatives	Level 2	48.2	97.4727	0	150.0554, 163.9024, 168.9394, 174.0549, 174.0714, 174.0937, 175.1129, 175.1481, 186.9353, 192.0656	M+H	C10H9NO3	-0.500847
4.88_120.0807m/z	120.081	4.88365	pos	p-Phenetidine	201760	https://cloud.oebiotech.com/#/lm/network/201760	HMDB0246417	508		85505				9076	156-43-4	CCOC1=CC=C(N)C=C1	IMPPGHMHELILKG-UHFFFAOYSA-N	Benzenoids	Phenol ethers	Aminophenyl ethers	Level 2	48.2	92.917	0		M+H-H2O	C8H11NO	-0.355162
5.45_369.1449m/z	369.145	5.45223	neg	Acetyl-L-phenylalanyl-L-tyrosine	594706	https://cloud.oebiotech.com/#/lm/network/594706								2897901		CC(O)=NC(Cc1ccccc1)C(O)=NC(Cc1ccc(O)cc1)C(=O)O	AGHAPAFOMGHXMT-UHFFFAOYSA-N	Organic acids and derivatives	Carboxylic acids and derivatives	Amino acids, peptides, and analogues	Level 2	48.2	92.4132	0	251.1352, 256.9824, 257.0138, 279.9590, 300.9721, 302.6580, 324.9703, 325.1558, 368.9603, 369.1453	M-H	C20H22N2O5	-1.91088
4.39_296.1602m/z	296.16	4.3879	pos	N1-(alpha-D-ribosyl)-5,6-dimethyl-benzimidazole	51155	https://cloud.oebiotech.com/#/lm/network/51155	HMDB0011112	61979			C05775	gga00860	Porphyrin metabolism	440780		CC1=CC2=C(C=C1C)N(C=N2)[C@H]1O[C@H](CO)C(O)C1O	HLRUKOJSWOKCPP-RYSNWHEDSA-N	Nucleosides, nucleotides, and analogues	Benzimidazole ribonucleosides and ribonucleotides	Unclassified	Level 2	48.1	92.5715	31.9	192.1019, 206.5327, 209.1318, 229.7708, 240.7394, 261.1243, 279.1350, 289.7896, 290.6617, 296.1544	M+NH4	C14H18N2O4	-1.17737
4.54_169.0858m/z	169.086	4.54453	pos	4-(1-hydroxyethyl)-2-methoxyphenol	594772	https://cloud.oebiotech.com/#/lm/network/594772								17203		COc1cc(C(C)O)ccc1O	BDRRAMWDUCXAKG-UHFFFAOYSA-N	Benzenoids	Phenols	Methoxyphenols	Level 2	48.1	91.1848	0		M+H	C9H12O3	-0.516982
6.21_290.1427m/z	290.143	6.2137	neg	N-Benzyl-9-(tetrahydro-2H-pyran-2-YL)adenine	201050	https://cloud.oebiotech.com/#/lm/network/201050	HMDB0245639							16834		C(NC1=C2N=CN(C3CCCCO3)C2=NC=N1)C1=CC=CC=C1	POFWRMVFWIJXHP-UHFFFAOYSA-N	Organoheterocyclic compounds	Imidazopyrimidines	Purines and purine derivatives	Level 2	48.1	88.7912	0		M-H2O-H	C17H19N5O	5.12536
9.82_135.0803m/z	135.08	9.81525	pos	3-(5-Methyl-2-furanyl)butanal	59958	https://cloud.oebiotech.com/#/lm/network/59958	HMDB0036169	91318						3578033	31704-80-0	CC(CC=O)C1=CC=C(C)O1	DFSVNSCDOZSUCT-UHFFFAOYSA-N	Organoheterocyclic compounds	Heteroaromatic compounds	Unclassified	Level 3	48.1	93.8442	47.7	109.0651, 116.7892, 119.0611, 119.0845, 121.0882, 123.9398, 133.4345, 135.0441, 135.0548, 135.0806	M+H-H2O	C9H12O2	-0.932614
5.78_181.1222m/z	181.122	5.78142	pos	Dihydroactinidiolide	59127	https://cloud.oebiotech.com/#/lm/network/59127	HMDB0035240	90552						27209	15356-74-8	CC12CCCC(C)(C)C1=CC(=O)O2	IMKHDCBNRDRUEB-UHFFFAOYSA-N	Organoheterocyclic compounds	Benzofurans	Unclassified	Level 3	48	93.3489	47.3	157.9743, 163.0747, 163.1117, 163.1486, 168.3457, 181.0493, 181.0652, 181.0855, 181.1006, 181.1223	M+H	C11H16O2	-0.323069
6.55_264.1359n	247.133	6.54932	pos	Sequiterpene Lactone 326	467779	https://cloud.oebiotech.com/#/lm/network/467779		85114						338659		CC1CC2C(CC3(C1(CCC3=O)O)C)C(=C)C(=O)O2	JPWMRQZYTCWJHW-UHFFFAOYSA-N	Lipids and lipid-like molecules	Prenol lipids	Terpene lactones	Level 2	48	89.4897	9.81	189.3240, 199.5664, 201.1277, 229.1226, 230.3716, 240.6158, 240.6382, 240.7378, 247.0986, 247.1333	M+H-H2O, M+Na	C15H20O4	-0.995222
6.92_365.1500m/z	365.15	6.92117	neg	beta-Alanine, N-(N-(1-carboxy-2-phenylethyl)-L-phenylalanyl)-, (S)-	211216	https://cloud.oebiotech.com/#/lm/network/211216	HMDB0257548							14054189		OC(=O)CCNC(=O)C(CC1=CC=CC=C1)NC(CC1=CC=CC=C1)C(O)=O	WOVRTBFSWOVRST-UHFFFAOYSA-N	Organic acids and derivatives	Peptidomimetics	Hybrid peptides	Level 3	48	94.7951	47.5	235.5769, 291.3394, 291.3544, 298.1260, 302.6596, 302.7034, 321.1603, 328.9340, 347.1397, 365.1503	M-H2O-H	C21H24N2O5	-1.85756
0.75_380.0198n	418.983	0.7549	pos	6-Thioxanthylic acid	82652	https://cloud.oebiotech.com/#/lm/network/82652	HMDB0060792							131769952		OC([C@H]1O[C@H](C(O)C1O)N1C=NC2=C1N=C(O)N=C2S)P(O)(O)=O	GRTRLPZIJODDLV-BQGLTYQTSA-N	Nucleosides, nucleotides, and analogues	Purine nucleosides	Unclassified	Level 3	47.9	93.9336	47.5	254.0273, 277.9862, 282.9745, 286.7717, 286.9322, 300.9860, 302.7444, 360.0030, 366.8733, 403.0099	M+Na, M+K, M+H	C10H13N4O8PS	1.77658
14.28_265.2523m/z	265.252	14.2805	pos	16Z-octadecenoic acid	785	https://cloud.oebiotech.com/#/lm/network/785		34956	LMFA01030292					5312443		C(CCCCCCCCCCCCCC/C=C\C)(=O)O	DPUHOWDIWWPPIP-IHWYPQMZSA-N	Lipids and lipid-like molecules	Fatty Acyls	Fatty acids and conjugates	Level 3	47.9	86.3636	54.3	170.1545, 175.1475, 184.1698, 228.3389, 228.3462, 228.3689, 229.0320, 229.0613, 231.2106, 249.2210	M+H-H2O	C18H34O2	-1.13973
4.33_340.0806m/z	340.081	4.33495	pos	SCHEMBL13356544	595445	https://cloud.oebiotech.com/#/lm/network/595445								89066608		O=C(O)/C=C/c1ccccc1OC1OC(C(=O)O)C(O)C(O)C1O	KRKMNGLGYXJMBZ-AATRIKPKSA-N	Organic oxygen compounds	Organooxygen compounds	Carbohydrates and carbohydrate conjugates	Level 2	47.9	88.1968	0	95.8574, 107.9671, 125.0153, 163.0393, 164.0708, 232.0446, 234.0437, 280.0486, 297.0751, 321.6047	M+	C15H16O9	3.42608
4.81_137.0232m/z	137.023	4.80513	neg	2-Propenoic acid, 3-(2-furanyl)-, (Z)-	596572	https://cloud.oebiotech.com/#/lm/network/596572								1550908		O=C(O)/C=C\c1ccco1	ZCJLOOJRNPHKAV-ARJAWSKDSA-N	Organoheterocyclic compounds	Heteroaromatic compounds	Unclassified	Level 2	47.9	98.1255	0		M-H	C7H6O3	-8.7101
9.12_660.1677m/z	660.168	9.11682	neg	Pelargonidin 3,5-di-(6-acetylglucoside)	28422	https://cloud.oebiotech.com/#/lm/network/28422			LMPK12010045					101916291		C1(O)=CC2[O+]=C(C3C=CC(O)=CC=3)C(O[C@H]3[C@H](O)[C@@H](O)[C@H](O)[C@@H](COC(C)=O)O3)=CC=2C(O[C@H]2[C@H](O)[C@@H](O)[C@H](O)[C@@H](COC(=O)C)O2)=C1	MKERTHRUMOZXAQ-LWXMCBIJSA-O	Phenylpropanoids and polyketides	Flavonoids	Flavonoid glycosides	Level 3	47.9	93.5336	49.1	511.1562, 526.1844, 540.1631, 540.1725, 561.0415, 570.1719, 584.1520, 602.1627, 610.4694, 660.1660	M-H2O-H	C31H35O17+	-2.80393
9.66_472.1362n	473.144	9.65683	pos	Formononetin 7-O-(6''-acetylglucoside)	29162	https://cloud.oebiotech.com/#/lm/network/29162			LMPK12050023					102463148		O([C@H]1[C@H](O)[C@@H](O)[C@H](O)[C@@H](COC(C)=O)O1)C1C=CC2C(=O)C(C3C=CC(OC)=CC=3)=COC=2C=1	HZJBDSMAAFNHHL-PFKOEMKTSA-N	Phenylpropanoids and polyketides	Isoflavonoids	Isoflavonoid O-glycosides	Level 3	47.9	94.3191	46.7	341.0680, 385.0925, 387.1096, 403.1029, 403.1618, 429.0559, 429.1183, 429.1792, 473.0700, 473.1440	M+H, M+NH4, M+K	C24H24O10	-1.4791
0.75_188.1160n	189.123	0.7549	pos	Acetyl-L-lysine	47037	https://cloud.oebiotech.com/#/lm/network/47037	HMDB0000446	5435		35704	C12989			92907	1946-82-3	CC(=O)N[C@@H](CCCCN)C(O)=O	VEYYWZRYIYDQJM-ZETCQYMHSA-N	Organic acids and derivatives	Carboxylic acids and derivatives	Amino acids, peptides, and analogues	Level 2	47.8	98.1925	33.2	166.9433, 171.0764, 171.1134, 172.0608, 172.0964, 189.0193, 189.0551, 189.0727, 189.0879, 189.1233	M+H, M+Na, M+K, M+H-H2O	C8H16N2O3	-0.535889
3.75_151.0389m/z	151.039	3.7511	neg	Herierin IV	62119	https://cloud.oebiotech.com/#/lm/network/62119	HMDB0038761	93410		173780				131341	131123-57-4	CC(O)C1=COC(CO)=CC1=O	QWSHNEPQDNJHHB-UHFFFAOYSA-N	Organoheterocyclic compounds	Pyrans	Pyranones and derivatives	Level 1	47.8	92.6006	45.2	106.9919, 107.0491, 109.4551, 122.9508, 123.0441, 123.6450, 133.0284, 136.0157, 150.7651, 151.0392	M-H2O-H	C8H10O4	-6.60943
4.86_254.0786n	255.086	4.86482	pos	Bis(2-hydroxyethyl) terephthalate	204224	https://cloud.oebiotech.com/#/lm/network/204224	HMDB0249245	328740						13739		OCCOC(=O)C1=CC=C(C=C1)C(=O)OCCO	QPKOBORKPHRBPS-UHFFFAOYSA-N	Benzenoids	Benzene and substituted derivatives	Benzoic acids and derivatives	Level 1	47.8	72.6514	51.1	233.7586, 234.0199, 235.3253, 236.9404, 240.6820, 240.6978, 246.1008, 251.1065, 254.9488, 255.0646	M+H, M+Na	C12H14O6	-1.65768
5.39_197.0811m/z	197.081	5.38717	neg	Allethrolone	595470	https://cloud.oebiotech.com/#/lm/network/595470								11083		C=CCC1=C(C)C(O)CC1=O	KZYVOZABVXLALY-UHFFFAOYSA-N	Organic oxygen compounds	Organooxygen compounds	Alcohols and polyols	Level 2	47.8	96.095	0		M+FA-H	C9H12O2	-5.69873
14.36_102.0914m/z	102.091	14.3628	pos	xi-2,3-Dihydro-3-methylfuran	61283	https://cloud.oebiotech.com/#/lm/network/61283	HMDB0037788	92603		51679				102677		CC1COC=C1	GLXIOXNPORODGG-UHFFFAOYSA-N	Organoheterocyclic compounds	Dihydrofurans	Unclassified	Level 4	47.7	97.9618	40.8	85.0648, 87.0679, 89.6790, 92.1921, 99.2859, 99.5523, 100.3997, 101.7437, 102.0549, 102.0914	M+NH4	C5H8O	0.213719
15.24_407.2395m/z	407.239	15.2352	neg	Dual-release hydrocortisone	206240	https://cloud.oebiotech.com/#/lm/network/206240	HMDB0251636	445513						3081351		CCCCCCCCCCCCCC(=O)NCCC1=CC=C(OS(N)(=O)=O)C=C1	MBODHUVGZPZRBW-UHFFFAOYSA-N	Benzenoids	Benzene and substituted derivatives	Phenoxy compounds	Level 3	47.7	88.5144	55.5	123.7871, 139.1193, 185.3786, 224.6773, 229.6593, 231.9793, 240.8637, 291.3239, 363.1853, 407.2508	M-H2O-H	C22H38N2O4S	4.85803
15.25_395.3626m/z	395.363	15.2516	pos	N-Stearoyl Lysine	198464	https://cloud.oebiotech.com/#/lm/network/198464	HMDB0241946							18761004		CCCCCCCCCCCCCCCCCC(=O)NC(CCCCN)C(O)=O	VWYVABSAUVXYNS-UHFFFAOYSA-N	Organic acids and derivatives	Carboxylic acids and derivatives	Amino acids, peptides, and analogues	Level 3	47.7	88.3072	52	350.3414, 353.3528, 360.3268, 361.3107, 377.3532, 378.2955, 378.3426, 395.2148, 395.2683, 395.3632	M+H-H2O	C24H48N2O3	-1.38281
5.07_284.1254n	307.115	5.07453	pos	3-carboxy-4-methyl-5-(4-hydroxypentyl)-2-furanpropanoic acid	2676	https://cloud.oebiotech.com/#/lm/network/2676			LMFA01150068					134812143		O=C(O)CCC1=C(C(O)=O)C(C)=C(O1)CCCC(O)C	AVEHUFGEHJWCFG-UHFFFAOYSA-N	Lipids and lipid-like molecules	Fatty Acyls	Fatty acids and conjugates	Level 3	47.7	93.9311	47	236.0428, 239.1402, 240.6272, 240.6469, 240.7349, 240.7465, 249.1122, 249.1419, 267.0905, 267.1232	M+H-H2O, M+Na	C14H20O6	-2.19164
6.03_453.1001m/z	453.1	6.02952	pos	Flecainide	53410	https://cloud.oebiotech.com/#/lm/network/53410	HMDB0015326	2701		75984	C07001			3356	54143-55-4	FC(F)(F)COC1=CC(C(=O)NCC2CCCCN2)=C(OCC(F)(F)F)C=C1	DJBNUMBKLMJRSA-UHFFFAOYSA-N	Benzenoids	Benzene and substituted derivatives	Benzoic acids and derivatives	Level 3	47.7	94.9312	46.1	341.1235, 357.4356, 367.1028, 377.3654, 385.1132, 385.1724, 420.6290, 453.0297, 453.0392, 453.1020	M+K	C17H20F6N2O3	-1.9989
9.38_196.1694m/z	196.169	9.3817	pos	Propofol	53100	https://cloud.oebiotech.com/#/lm/network/53100	HMDB0014956	2155		44915	C07523			4943	2078-54-8	CC(C)C1=CC=CC(C(C)C)=C1O	OLBCVFGFOZPWHH-UHFFFAOYSA-N	Benzenoids	Benzene and substituted derivatives	Cumenes	Level 2	47.7	90.2011	0		M+NH4	C12H18O	-0.916531
1.01_175.0480n	198.037	1.01255	pos	N-Acetyl-L-aspartic acid	47236	https://cloud.oebiotech.com/#/lm/network/47236	HMDB0000812	3769		21547	C01042	gga00250	Alanine, aspartate and glutamate metabolism	65065	997-55-7	CC(=O)N[C@@H](CC(O)=O)C(O)=O	OTCCIMWXFLJLIA-BYPYZUCNSA-N	Organic acids and derivatives	Carboxylic acids and derivatives	Amino acids, peptides, and analogues	Level 2	47.6	98.5827	35.2	149.9625, 149.9798, 153.9358, 153.9555, 158.0022, 158.0451, 158.0584, 158.9611, 169.9778, 176.0547	M+H, M+Na	C6H9NO5	-0.441791
11.25_219.1747m/z	219.175	11.253	neg	Epishyobunone	59189	https://cloud.oebiotech.com/#/lm/network/59189	HMDB0035306	90609		168444				591309	39020-72-9	CC(C)C1CCC(C)(C=C)C(C(C)=C)C1=O	GWHRSRIPLDHJHR-UHFFFAOYSA-N	Lipids and lipid-like molecules	Prenol lipids	Sesquiterpenoids	Level 2	47.6	94.4467	0		M-H	C15H24O	-3.33854
5.32_335.0227m/z	335.023	5.31598	neg	Dihydronaringenin-O-sulphate	82012	https://cloud.oebiotech.com/#/lm/network/82012	HMDB0059996			88749				122231132		OC1=CC(O)=C(C(=O)CCC2=CC=C(OS(O)(=O)=O)C=C2)C(O)=C1	IKBKWHISHDVLNO-UHFFFAOYSA-N	Phenylpropanoids and polyketides	Linear 1,3-diarylpropanoids	Chalcones and dihydrochalcones	Level 3	47.6	92.6518	46.9	217.8789, 231.2285, 231.2587, 254.0536, 255.0650, 256.0693, 260.0896, 261.8900, 302.6526, 326.9050	M-H2O-H	C15H14O8S	-1.15311
7.51_351.2172m/z	351.217	7.51437	neg	8-iso-PGE2	4175	https://cloud.oebiotech.com/#/lm/network/4175	HMDB0005844	36377	LMFA03110003	131888				5283213	27415-25-4	[C@H]1(/C=C/[C@@H](O)CCCCC)[C@H](O)CC(=O)[C@H]1C/C=C\CCCC(=O)O	XEYBRNLFEZDVAW-CLQOMRTCSA-N	Lipids and lipid-like molecules	Fatty Acyls	Eicosanoids	Level 2	47.6	94.9482	0		M-H	C20H32O5	-1.53753
3.66_342.0871m/z	342.087	3.65598	neg	5'-Methylthioadenosine	47430	https://cloud.oebiotech.com/#/lm/network/47430	HMDB0001173	3425		17509	C00170	gga00270	Cysteine and methionine metabolism	439176	2457-80-9	CSC[C@H]1O[C@H]([C@H](O)[C@@H]1O)N1C=NC2=C1N=CN=C2N	WUUGFSXJNOTRMR-IOSLPCCCSA-N	Nucleosides, nucleotides, and analogues	5'-deoxyribonucleosides	5'-deoxy-5'-thionucleosides	Level 2	47.5	88.5805	0		M+FA-H	C11H15N5O3S	-2.21763
0.70_113.0588n	136.048	0.696033	pos	Creatinine	47093	https://cloud.oebiotech.com/#/lm/network/47093	HMDB0000562	8		16737	C00791	gga00330	Arginine and proline metabolism	588	60-27-5	CN1CC(=O)NC1=N	DDRJAANPRJIHGJ-UHFFFAOYSA-N	Organic acids and derivatives	Carboxylic acids and derivatives	Amino acids, peptides, and analogues	Level 2	47.5	95.6989	37.9	95.0491, 95.0855, 108.0808, 109.0106, 109.0646, 109.8715, 120.4222, 131.0188, 136.0216, 136.0485	M+Na, M+K	C4H7N3O	-1.01269
1.21_371.1006m/z	371.101	1.21133	pos	20R-Camptothecin	201019	https://cloud.oebiotech.com/#/lm/network/201019	HMDB0245602							2538		CCC1(O)C(=O)OCC2=C1C=C1N(CC3=C1N=C1C=CC=CC1=C3)C2=O	VSJKWCGYPAHWDS-UHFFFAOYSA-N	Alkaloids and derivatives	Camptothecins	Unclassified	Level 3	47.5	92.3891	46.5	302.7956, 303.0208, 303.8897, 303.8954, 311.0479, 347.8173, 355.0193, 355.0699, 355.1186, 371.1010	M+Na	C20H16N2O4	0.974581
4.13_247.0218m/z	247.022	4.13152	neg	Triflusal	212614	https://cloud.oebiotech.com/#/lm/network/212614	HMDB0259212									CC(=O)OC1=C(C=CC(=C1)C(F)(F)F)C(O)=O	RMWVZGDJPAKBDE-UHFFFAOYSA-N	Benzenoids	Benzene and substituted derivatives	Benzoic acids and derivatives	Level 4	47.5	95.455	44.8	91.0543, 91.2218, 93.0335, 99.3320, 112.9845, 135.0439, 178.9572, 179.0341, 233.3895, 247.0256	M-H	C10H7F3O4	-2.12234
4.72_293.1490m/z	293.149	4.71747	pos	Fusarochromanone	57735	https://cloud.oebiotech.com/#/lm/network/57735	HMDB0033514	89326		174090				107777	104653-89-6	CC1(C)CC(=O)C2=C(O1)C=CC(C(=O)CC(N)CO)=C2N	COSICWYFCAPPJB-UHFFFAOYSA-N	Organoheterocyclic compounds	Benzopyrans	1-benzopyrans	Level 4	47.5	96.6141	43.2	233.1282, 233.3197, 234.1124, 235.6510, 247.1440, 251.1393, 275.1385, 275.1718, 293.1413, 293.1471	M+H	C15H20N2O4	-1.91667
4.83_291.1346m/z	291.135	4.83022	neg	Nefiracetam	209489	https://cloud.oebiotech.com/#/lm/network/209489	HMDB0255503									CC1=CC=CC(C)=C1N=C(O)CN1CCCC1=O	NGHTXZCKLWZPGK-UHFFFAOYSA-N	Organic acids and derivatives	Carboxylic acids and derivatives	Amino acids, peptides, and analogues	Level 4	47.5	97.4396	41.9	240.8767, 240.9030, 240.9170, 240.9280, 240.9727, 241.0038, 247.1453, 249.1237, 273.1247, 291.1351	M+FA-H	C14H18N2O2	-1.68513
8.64_209.1534m/z	209.153	8.63623	pos	4-Oxo-beta-ionol	595552	https://cloud.oebiotech.com/#/lm/network/595552								6430464		CC1=C(/C=C/C(C)O)C(C)(C)CCC1=O	LWWWERIIOIAWQK-AATRIKPKSA-N	Lipids and lipid-like molecules	Prenol lipids	Sesquiterpenoids	Level 2	47.5	90.6408	0		M+H	C13H20O2	-0.932125
0.77_101.0477n	102.055	0.765633	pos	1-Aminocyclopropanecarboxylic acid	60212	https://cloud.oebiotech.com/#/lm/network/60212	HMDB0036458	6029		18053	C01234	gga00270	Cysteine and methionine metabolism	535	22059-21-8	NC1(CC1)C(O)=O	PAJPWUMXBYXFCZ-UHFFFAOYSA-N	Organic acids and derivatives	Carboxylic acids and derivatives	Amino acids, peptides, and analogues	Level 2	47.4	95.2026	0		M+H-H2O, M+H	C4H7NO2	0.117476
10.30_390.2763n	435.275	10.2996	neg	7alpha-Hydroxy-12-oxo-5beta-cholan-24-oic Acid	46026	https://cloud.oebiotech.com/#/lm/network/46026		84478	LMST04010164					5283935		C1[C@]2(C)[C@@]3([H])CC(=O)[C@]4(C)[C@@]([H])([C@]([H])(C)CCC(O)=O)CC[C@@]4([H])[C@]3([H])[C@H](O)C[C@]2([H])CCC1	DXDVRSMVCCEPOO-WTBUVIQXSA-N	Lipids and lipid-like molecules	Steroids and steroid derivatives	Bile acids, alcohols and derivatives	Level 2	47.4	94.6742	0		M-H, M+FA-H	C24H38O4	-1.75275
3.51_338.1704m/z	338.17	3.51023	pos	Phe-Ala-Thr	259293	https://cloud.oebiotech.com/#/lm/network/259293		16497						9902365		CC(C(C(=O)O)NC(=O)C(C)NC(=O)C(CC1=CC=CC=C1)N)O	BKWJQWJPZMUWEG-LFSVMHDDSA-N	Organic acids and derivatives	Carboxylic acids and derivatives	Amino acids, peptides, and analogues	Level 2	47.4	91.5129	38.3	268.0073, 273.1244, 299.2387, 302.7403, 302.7465, 315.8874, 320.1598, 338.1073, 338.1279, 338.1699	M+H	C16H23N3O5	-2.00335
4.02_289.1422n	290.149	4.01603	pos	Hydroxylated N-acetyl desmethyl frovatriptan	82969	https://cloud.oebiotech.com/#/lm/network/82969	HMDB0061151							131770052		CC(=O)NC1CCC2NC3=C(O)C=C(C=C3C2C1)C(N)=O	CDCOGHQILPZANE-UHFFFAOYSA-N	Organoheterocyclic compounds	Indoles and derivatives	Carbazoles	Level 4	47.4	96.1738	42.7	233.7366, 233.8244, 234.7384, 235.5861, 240.8043, 244.1440, 255.1113, 272.1395, 273.1241, 290.1498	M+H, M+Na	C15H19N3O3	-1.65612
4.87_221.0685n	244.058	4.8724	pos	Methyl 5-hydroxyoxindole-3-acetate	62306	https://cloud.oebiotech.com/#/lm/network/62306	HMDB0038990	93597						71391107		COC(=O)CC1C(=O)NC2=CC=C(O)C=C12	PQPVNWBNDOFPBO-UHFFFAOYSA-N	Organoheterocyclic compounds	Indoles and derivatives	Indolyl carboxylic acids and derivatives	Level 2	47.4	95.3959	0.934	109.0305, 151.1983, 156.2287, 158.9635, 175.9541, 180.5258, 206.1571, 234.1707, 240.8318, 244.0579	M+H, M+Na	C11H11NO4	-1.36802
6.57_326.1062m/z	326.106	6.57318	neg	indoprofen	207814	https://cloud.oebiotech.com/#/lm/network/207814	HMDB0253478	44065		76162				3718	31842-01-0	CC(C(O)=O)C1=CC=C(C=C1)N1CC2=CC=CC=C2C1=O	RJMIEHBSYVWVIN-UHFFFAOYSA-N	Phenylpropanoids and polyketides	Phenylpropanoic acids	Unclassified	Level 2	47.4	91.4812	0		M+FA-H	C17H15NO3	9.94174
8.14_251.0919m/z	251.092	8.13822	neg	2,3-Dihydro-6-methoxy-2,2-dimethyl-4H-1-benzopyran-4-one	64499	https://cloud.oebiotech.com/#/lm/network/64499	HMDB0041410	95809		166521				12531626	13229-59-9	COC1=CC2=C(OC(C)(C)CC2=O)C=C1	ZCZUDOBLRMXOGV-UHFFFAOYSA-N	Organoheterocyclic compounds	Benzopyrans	1-benzopyrans	Level 4	47.4	98.2406	42.1	232.9171, 232.9564, 232.9731, 232.9891, 233.0182, 233.2908, 233.4322, 233.9616, 240.9194, 251.0922	M+FA-H	C12H14O3	-2.72809
0.73_132.0291m/z	132.029	0.72725	neg	L-Aspartic acid	46920	https://cloud.oebiotech.com/#/lm/network/46920	HMDB0000191	15		17053	C00049	gga00220,gga00250,gga00260,gga00270,gga00340,gga00410,gga00470,gga00760,gga00770,gga00970,gga02010,gga04080	Arginine biosynthesis|Alanine, aspartate and glutamate metabolism|Glycine, serine and threonine metabolism|Cysteine and methionine metabolism|Histidine metabolism|beta-Alanine metabolism|D-Amino acid metabolism|Nicotinate and nicotinamide metabolism|Pantothenate and CoA biosynthesis|Aminoacyl-tRNA biosynthesis|ABC transporters|Neuroactive ligand-receptor interaction	5960	56-84-8	N[C@@H](CC(O)=O)C(O)=O	CKLJMWTZIZZHCS-REOHCLBHSA-N	Organic acids and derivatives	Carboxylic acids and derivatives	Amino acids, peptides, and analogues	Level 2	47.3	94.479	0		M-H	C4H7NO4	-8.86518
0.74_168.1131m/z	168.113	0.7415	pos	1-Acetyl-2-phenylhydrazine	199351	https://cloud.oebiotech.com/#/lm/network/199351	HMDB0243811							8247		CC(O)=NNC1=CC=CC=C1	UICBCXONCUFSOI-UHFFFAOYSA-N	Benzenoids	Benzene and substituted derivatives	Phenylhydrazines	Level 3	47.3	91.4074	45.5	109.0761, 122.1610, 126.0300, 126.1026, 138.0545, 141.0408, 150.0551, 150.1026, 152.0087, 168.1131	M+NH4	C8H10N2O	-0.237993
11.85_354.3360m/z	354.336	11.8463	pos	7,7-dimethyl-5Z,8Z-eicosadienoic acid	333	https://cloud.oebiotech.com/#/lm/network/333		34670	LMFA01020253					5312331	89560-01-0	C(CCC/C=C\C(C)(C)/C=C\CCCCCCCCCCC)(=O)O	AGKRHAILCPYNFH-DUQSFWPASA-N	Lipids and lipid-like molecules	Fatty Acyls	Fatty acids and conjugates	Level 4	47.3	95.1081	43.9	200.8634, 240.7032, 240.7265, 269.8658, 285.8413, 301.2888, 319.3009, 336.3257, 345.8578, 354.2603	M+NH4	C22H40O2	-2.01613
14.96_108.0808m/z	108.081	14.9648	pos	2,6-Dimethylpyridine	57234	https://cloud.oebiotech.com/#/lm/network/57234	HMDB0032972	88871		32548				7937	108-48-5	CC1=CC=CC(C)=N1	OISVCGZHLKNMSJ-UHFFFAOYSA-N	Organoheterocyclic compounds	Pyridines and derivatives	Methylpyridines	Level 4	47.3	98.7301	38.1	98.0040, 106.0728, 107.0490, 107.0606, 107.0732, 107.0854, 108.0446, 108.0558, 108.0712, 108.0808	M+H	C7H9N	-0.159404
15.40_380.3367m/z	380.337	15.395	pos	Tetraethylene glycol monododecyl ether	202214	https://cloud.oebiotech.com/#/lm/network/202214	HMDB0246913	350763						78933		CCCCCCCCCCCCOCCOCCOCCOCCO	WPMWEFXCIYCJSA-UHFFFAOYSA-N	Organic oxygen compounds	Organooxygen compounds	Ethers	Level 4	47.3	94.5101	43.4	121.2236, 124.7683, 127.2651, 162.1175, 177.1120, 195.1230, 212.9214, 228.3463, 363.3114, 380.3454	M+NH4	C20H42O5	-1.02128
4.33_342.1322n	343.139	4.33495	pos	(7E,13E)-9,15-dihydroxy-4,10,16-trimethyl-1,5,11-trioxacyclohexadeca-7,13-diene-2,6,12-trione	534706	https://cloud.oebiotech.com/#/lm/network/534706		985234						10065950		CC1CC(=O)OC(C(C=CC(=O)OC(C(C=CC(=O)O1)O)C)O)C	MJMMUATWVTYSFD-PEPZGXQESA-N	Phenylpropanoids and polyketides	Macrolides and analogues	Unclassified	Level 4	47.3	96.2991	42.6	270.3896, 291.3638, 302.1497, 302.7400, 302.7453, 302.7870, 302.7958, 324.7986, 325.1295, 343.1399	M+H, M+Na	C16H22O8	2.18315
4.61_240.0992n	239.092	4.60818	neg	3-carboxy-4-methyl-5-propyl-2-furanpropanoic acid	2620	https://cloud.oebiotech.com/#/lm/network/2620	HMDB0061112	45041	LMFA01150004	41254				123979	86879-39-2	O1C(CCC)=C(C)C(C(O)=O)=C1CCC(O)=O	WMCQWXZMVIETAO-UHFFFAOYSA-N	Lipids and lipid-like molecules	Fatty Acyls	Fatty acids and conjugates	Level 4	47.3	95.5081	43.7	182.4697, 183.9121, 195.1019, 195.1366, 208.0121, 223.0276, 228.0944, 228.1230, 239.0642, 239.0918	M-H2O-H, M-H	C12H16O5	-2.27855
5.73_424.1393m/z	424.139	5.72627	pos	Zabofloxacin	213191	https://cloud.oebiotech.com/#/lm/network/213191	HMDB0259980									CON=C1CN(CC11CNC1)C1=C(F)C=C2C(=O)C(=CN(C3CC3)C2=N1)C(O)=O	ZNPOCLHDJCAZAH-UHFFFAOYSA-N	Organoheterocyclic compounds	Diazanaphthalenes	Naphthyridines	Level 3	47.3	88.807	47.8	51.7414, 107.9665, 145.5491, 148.0036, 184.1605, 236.0135, 240.6987, 299.1261, 406.1294, 424.1386	M+Na	C19H20FN5O4	0.284451
9.19_255.1587m/z	255.159	9.1938	pos	C75 trans	204453	https://cloud.oebiotech.com/#/lm/network/204453	HMDB0249518	44901						4248455	191282-48-1	CCCCCCCCC1OC(=O)C(=C)C1C(O)=O	VCWLZDVWHQVAJU-UHFFFAOYSA-N	Organoheterocyclic compounds	Lactones	Gamma butyrolactones	Level 2	47.3	91.1221	0		M+H	C14H22O4	-1.70878
11.36_452.3131m/z	452.313	11.3638	pos	PC(P-14:0/0:0)	19918	https://cloud.oebiotech.com/#/lm/network/19918		40398	LMGP01070002					24779523		[C@](COP(=O)([O-])OCC[N+](C)(C)C)([H])(O)CO/C=C\CCCCCCCCCCCC	AAFONNYQRYRPOU-APQDCOLYSA-N	Lipids and lipid-like molecules	Glycerophospholipids	Glycerophosphocholines	Level 4	47.2	94.9976	42.2	162.3394, 235.6806, 236.0219, 251.3383, 251.9251, 280.2996, 298.3116, 368.7609, 434.3055, 452.3140	M+H	C22H46NO6P	-1.08345
11.87_265.1561m/z	265.156	11.8697	pos	5,6-methylene-tridecanoic acid	2568	https://cloud.oebiotech.com/#/lm/network/2568			LMFA01140047					131839795		C1(CCCC(O)=O)CC1CCCCCCC	KWRQIHPPLYNYJK-UHFFFAOYSA-N	Lipids and lipid-like molecules	Fatty Acyls	Fatty acids and conjugates	Level 2	47.2	54.5244	0		M+K	C14H26O2	-1.32702
3.49_259.1050m/z	259.105	3.49273	pos	Taglutimida	204184	https://cloud.oebiotech.com/#/lm/network/204184	HMDB0249202							26516		O=C1C2C3CCC(C3)C2C(=O)N1C1CCC(=O)NC1=O	URPJPYAYMWPUPR-UHFFFAOYSA-N	Organoheterocyclic compounds	Isoindoles and derivatives	Isoindolines	Level 2	47.2	88.8937	0	78.6321, 86.0964, 129.0538, 147.0648, 214.0837, 225.8868, 229.6925, 235.8705, 242.0783, 259.1053	M+H-H2O	C14H16N2O4	-9.95152
4.59_201.1124m/z	201.112	4.58757	neg	9,10-dihydroxy-2-decenoic acid	1900	https://cloud.oebiotech.com/#/lm/network/1900			LMFA01050428					25141159		C(/C=C/CCCCCC(O)CO)(=O)O	LJVFDEUMLMNPKS-FNORWQNLSA-N	Organic acids and derivatives	Hydroxy acids and derivatives	Medium-chain hydroxy acids and derivatives	Level 3	47.2	94.764	45.8	179.6323, 183.1016, 195.0213, 199.0063, 200.4979, 200.9026, 200.9951, 201.0769, 201.0933, 201.1118	M-H	C10H18O4	-3.93895
9.99_293.2084m/z	293.208	9.99228	pos	Auxin b	61863	https://cloud.oebiotech.com/#/lm/network/61863	HMDB0038484	93163		171925				103739		CCC(C)C1CC(C(C)CC)C(=C1)C(O)CC(=O)CC(O)=O	MQETZQLZTJUQHR-UHFFFAOYSA-N	Lipids and lipid-like molecules	Prenol lipids	Monoterpenoids	Level 2	47.2	90.0495	0		M+H-H2O	C18H30O4	-8.83857
0.70_106.0499m/z	106.05	0.696033	pos	2,3-Dihydroxypropanamide	200825	https://cloud.oebiotech.com/#/lm/network/200825	HMDB0245395							185772		NC(=O)C(O)CO	XLGVHAQDCFITCH-UHFFFAOYSA-N	Organic oxygen compounds	Organooxygen compounds	Carbohydrates and carbohydrate conjugates	Level 2	47.1	95.7162	0		M+H	C3H7NO3	0.187368
0.70_74.0601m/z	74.0601	0.704317	pos	1-Aminocyclopropanol	199363	https://cloud.oebiotech.com/#/lm/network/199363	HMDB0243823							148676		NC1(O)CC1	KFUSIRMDWATCKL-UHFFFAOYSA-N	Organic oxygen compounds	Organooxygen compounds	Alcohols and polyols	Level 4	47.1	96.2889	39.8	58.9233, 59.0365, 59.0731, 70.3989, 71.0290, 71.5299, 72.0041, 72.0444, 74.0522, 74.0600	M+H	C3H7NO	0.316882
11.80_315.2525m/z	315.252	11.8047	pos	9-HpOME(7E)	3034	https://cloud.oebiotech.com/#/lm/network/3034		96898	LMFA02000080					56935856		C(CCCCC/C=C/C(OO)CCCCCCCCC)(=O)O	JVDRJMPWJBXKOI-NTCAYCPXSA-N	Lipids and lipid-like molecules	Fatty Acyls	Fatty acids and conjugates	Level 2	47.1	95.7821	0	261.3110, 287.3515, 302.7900, 302.7973, 306.6835, 315.1095, 315.1717, 315.1841, 315.1899, 315.2284	M+H	C18H34O4	-1.69533
12.36_327.2535m/z	327.254	12.3603	neg	17-octadecenoic acid	786	https://cloud.oebiotech.com/#/lm/network/786		34957	LMFA01030293					5312444		C(CCCCCCCCCCCCCCCC=C)(=O)O	CYSXFFUIJWHWRH-UHFFFAOYSA-N	Lipids and lipid-like molecules	Fatty Acyls	Fatty acids and conjugates	Level 2	47.1	91.007	0		M+FA-H	C18H34O2	-1.98388
3.38_336.1549m/z	336.155	3.37708	pos	Phe-Thr-Ser	266053	https://cloud.oebiotech.com/#/lm/network/266053		23577						145457334		CC(C(C(=O)NC(CO)C(=O)O)NC(=O)C(CC1=CC=CC=C1)N)O	GNRMAQSIROFNMI-IXOXFDKPSA-N	Organic acids and derivatives	Carboxylic acids and derivatives	Amino acids, peptides, and analogues	Level 2	47.1	85.7991	2.21	218.8191, 227.7980, 227.8273, 240.6771, 250.8987, 261.1228, 281.0461, 302.7416, 335.8650, 336.1555	M+H-H2O	C16H23N3O6	-1.49111
4.36_241.1076m/z	241.108	4.35773	neg	5S,6S-epoxy-7-undecynoic acid	2249	https://cloud.oebiotech.com/#/lm/network/2249			LMFA01070039					137323805		C([C@@H]1O[C@H]1C#CCCC)CCC(O)=O	QHOHOFWVHHZVOP-UWVGGRQHSA-N	Lipids and lipid-like molecules	Fatty Acyls	Fatty acids and conjugates	Level 4	47.1	97.8321	41	212.9164, 213.9153, 223.0965, 228.2308, 232.0201, 233.3565, 235.9811, 240.8707, 240.9998, 241.1076	M+FA-H	C11H16O3	-2.79415
5.11_359.1244m/z	359.124	5.11225	neg	Isodityrosine	255868	https://cloud.oebiotech.com/#/lm/network/255868	HMDB0302972									N[C@@H](CC1=CC=C(OC2=C(O)C=CC(CC(N)C(O)=O)=C2)C=C1)C(O)=O	FWZXNPNHUWFOCM-LSLKUGRBSA-N	Organic acids and derivatives	Carboxylic acids and derivatives	Amino acids, peptides, and analogues	Level 4	47.1	95.5258	41.5	229.4449, 243.1134, 244.8008, 267.4858, 271.1458, 291.1220, 302.7098, 315.1349, 334.2471, 359.1245	M-H	C18H20N2O6	-1.17287
6.87_355.1294m/z	355.129	6.87317	neg	3-(2,4-Dimethyl-5-(2-oxo-1,2-dihydroindol-3-ylidenemethyl)-1H-pyrrol-3-yl)propionic acid	212021	https://cloud.oebiotech.com/#/lm/network/212021	HMDB0258528			91088				206042		CC1=C(CCC(O)=O)C(C)=C(N1)C=C1C(=O)NC2=CC=CC=C12	NHFDRBXTEDBWCZ-UHFFFAOYSA-N	Organoheterocyclic compounds	Indoles and derivatives	Indolines	Level 4	47.1	96.3247	41.3	235.1084, 242.1703, 252.3265, 283.9124, 286.9427, 291.3222, 302.6588, 302.7082, 311.1397, 355.1295	M+FA-H	C18H18N2O3	-1.7669
0.75_246.0901n	246.09	0.7549	pos	Aegelinol	58067	https://cloud.oebiotech.com/#/lm/network/58067	HMDB0033914	89613						600671	21860-31-1	CC1(C)OC2=C(CC1O)C=C1C=CC(=O)OC1=C2	BGXFQDFSVDZUIW-UHFFFAOYSA-N	Phenylpropanoids and polyketides	Coumarins and derivatives	Pyranocoumarins	Level 3	47	93.0589	46.2	230.8372, 230.8643, 230.8946, 230.9232, 231.2602, 231.5432, 233.0977, 234.5193, 245.9450, 246.0912	M+H-H2O, M+	C14H14O4	3.44618
1.35_200.0556m/z	200.056	1.35105	neg	O-Succinyl-L-homoserine	209790	https://cloud.oebiotech.com/#/lm/network/209790	HMDB0255868							954		NC(CCOC(=O)CCC(O)=O)C(O)=O	GNISQJGXJIDKDJ-UHFFFAOYSA-N	Organic acids and derivatives	Carboxylic acids and derivatives	Amino acids, peptides, and analogues	Level 4	47	94.8713	44.6	103.9189, 133.0466, 134.1959, 140.0088, 141.0006, 142.0500, 143.9085, 156.0655, 200.0113, 200.0556	M-H2O-H	C8H13NO6	-3.75532
14.74_128.1069m/z	128.107	14.736	pos	Methyl L-leucinate	208688	https://cloud.oebiotech.com/#/lm/network/208688	HMDB0254597	315042						410817		COC(=O)C(N)CC(C)C	QVDXUKJJGUSGLS-UHFFFAOYSA-N	Organic acids and derivatives	Carboxylic acids and derivatives	Amino acids, peptides, and analogues	Level 4	47	93.6963	41.7	104.8940, 105.7104, 111.0914, 112.0758, 120.4136, 121.7031, 128.0260, 128.0716, 128.0813, 128.1070	M+H-H2O	C7H15NO2	-0.532814
4.22_334.1392m/z	334.139	4.21822	pos	gamma-Glutamyltryptophan	54163	https://cloud.oebiotech.com/#/lm/network/54163	HMDB0029160			133028				3038501	66471-20-3	N[C@@H](CCC(=O)N[C@@H](CC1=CNC2=CC=CC=C12)C(O)=O)C(O)=O	CATMPQFFVNKDEY-AAEUAGOBSA-N	Organic acids and derivatives	Carboxylic acids and derivatives	Amino acids, peptides, and analogues	Level 2	47	94.4546	22.9	232.0469, 240.6457, 251.9687, 293.9823, 301.6283, 302.7932, 310.9537, 316.6070, 328.9658, 334.1394	M+H	C16H19N3O5	-1.68203
1.32_152.0566m/z	152.057	1.31635	pos	Guanine	46889	https://cloud.oebiotech.com/#/lm/network/46889	HMDB0000132	315		16235	C00242	gga00230	Purine metabolism	764	73-40-5	NC1=NC(=O)C2=C(N1)N=CN2	UYTPUPDQBNUYGX-UHFFFAOYSA-N	Organoheterocyclic compounds	Imidazopyrimidines	Purines and purine derivatives	Level 4	46.9	94.3187	40.9	134.0601, 134.1038, 135.0301, 135.1164, 146.9968, 147.0308, 151.9389, 151.9620, 152.0186, 152.0567	M+H	C5H5N5O	-0.441691
0.71_134.1175m/z	134.117	0.710533	pos	2-(2-Hydroxypropan-2-ylamino)propan-2-ol	211426	https://cloud.oebiotech.com/#/lm/network/211426	HMDB0257796							9833967		CC(C)(O)NC(C)(C)O	YFMRYKUIKVHBCZ-UHFFFAOYSA-N	Organic nitrogen compounds	Organonitrogen compounds	Amines	Level 2	46.9	92.8238	0		M+H	C6H15NO2	-0.574425
1.30_210.0372m/z	210.037	1.30497	pos	(1R,4R,5S,6R)-4-Amino-2-oxabicyclo[3.1.0]hexane-4,6-dicarboxylic acid	198795	https://cloud.oebiotech.com/#/lm/network/198795	HMDB0242337							10130273		NC1(COC2C(C12)C(O)=O)C(O)=O	YASVRZWVUGJELU-UHFFFAOYSA-N	Organic acids and derivatives	Carboxylic acids and derivatives	Amino acids, peptides, and analogues	Level 2	46.9	94.8207	0	150.0559, 154.3364, 165.9698, 166.0477, 192.0660, 203.9390, 204.9382, 206.8484, 209.9454, 210.0380	M+Na	C7H9NO5	-0.62773
11.11_284.2226m/z	284.223	11.1075	neg	Myristoylglycine	52231	https://cloud.oebiotech.com/#/lm/network/52231	HMDB0013250	427157		87142				72348		CCCCCCCCCCCCCC(=O)NCC(O)=O	DYUGTPXLDJQBRB-UHFFFAOYSA-N	Organic acids and derivatives	Carboxylic acids and derivatives	Amino acids, peptides, and analogues	Level 2	46.9	91.6158	0		M-H	C16H31NO3	-1.64599
14.40_439.3179m/z	439.318	14.4041	pos	MG(21:0/0:0/0:0)	93695	https://cloud.oebiotech.com/#/lm/network/93695	HMDB0072871							98117715		[H][C@@](O)(CO)COC(=O)CCCCCCCCCCCCCCCCCCCC	SMUXPRLRWPVDDT-HSZRJFAPSA-N	Lipids and lipid-like molecules	Glycerolipids	Monoradylglycerols	Level 2	46.9	95.1311	0		M+K	C24H48O4	-1.31703
7.26_187.0966m/z	187.097	7.25688	neg	3-Cyclopentylpropionic acid	201236	https://cloud.oebiotech.com/#/lm/network/201236	HMDB0245846	336170		50899				8818		OC(=O)CCC1CCCC1	ZRPLANDPDWYOMZ-UHFFFAOYSA-N	Organic acids and derivatives	Carboxylic acids and derivatives	Carboxylic acids	Level 2	46.9	96.4025	0		M+FA-H	C8H14O2	-6.87579
0.74_192.0976m/z	192.098	0.7415	pos	Formiminoglutamic acid	47260	https://cloud.oebiotech.com/#/lm/network/47260	HMDB0000854	335		7274	C00439	gga00340	Histidine metabolism	439233	816-90-0	OC(=O)CC[C@H](NC=N)C(O)=O	NRXIKWMTVXPVEF-BYPYZUCNSA-N	Organic acids and derivatives	Carboxylic acids and derivatives	Amino acids, peptides, and analogues	Level 2	46.8	92.1206	0		M+NH4	C6H10N2O4	-1.82263
2.26_301.0561m/z	301.056	2.26085	neg	Pyrogallol-2-O-glucuronide	82033	https://cloud.oebiotech.com/#/lm/network/82033	HMDB0060017			89612				122553541		O[C@@H]1[C@@H](O)[C@H](OC2=C(O)C=CC=C2O)O[C@@H]([C@H]1O)C(O)=O	SOHXEAWMMVSJFL-COGRHJPHSA-N	Organic oxygen compounds	Organooxygen compounds	Carbohydrates and carbohydrate conjugates	Level 2	46.8	93.1839	17.4	96.3815, 113.0233, 113.0312, 125.0232, 150.2530, 164.9254, 190.9418, 198.5737, 240.9537, 301.0562	M-H	C12H14O9	-1.32002
4.97_307.1646m/z	307.165	4.96652	pos	norscopolamine	209690	https://cloud.oebiotech.com/#/lm/network/209690	HMDB0255751							10424253		OCC(C(=O)OC1CC2NC(C1)C1OC21)C1=CC=CC=C1	MOYZEMOPQDTDHA-UHFFFAOYSA-N	Organic acids and derivatives	Hydroxy acids and derivatives	Beta hydroxy acids and derivatives	Level 2	46.8	92.9806	24.5	234.5091, 239.4224, 240.5195, 251.1393, 254.6915, 262.0381, 262.5217, 289.1556, 307.0483, 307.1659	M+NH4	C16H19NO4	-2.05401
6.03_375.1109m/z	375.111	6.02982	neg	Aflatoxin B1 dialcohol	51456	https://cloud.oebiotech.com/#/lm/network/51456	HMDB0011672	62412						5318321		COC1=CC2=C(C(CO2)C(O)CO)C2=C1C1=C(C(=O)CC1)C(=O)C2	QEIDPNWKOZPLQZ-UHFFFAOYSA-N	Organoheterocyclic compounds	Naphthofurans	Unclassified	Level 2	46.8	88.9215	0		M+FA-H	C18H18O6	7.04638
6.26_357.1008m/z	357.101	6.25762	neg	alpha-carboxyethylhydroxychroman sulfate	37474	https://cloud.oebiotech.com/#/lm/network/37474			LMPR02020083							C1(C)=C(C)C2O[C@@](CCC(=O)OS(O)(=O)=O)(C)CCC=2C(C)=C1O	DFNUJIUXQRXFLH-INIZCTEOSA-N	Organoheterocyclic compounds	Benzopyrans	1-benzopyrans	Level 2	46.8	91.5105	36.8	240.9962, 243.0320, 254.9566, 293.4338, 295.4041, 302.6537, 302.6980, 302.7060, 357.0538, 357.1015	M-H	C16H22O7S	-1.48953
6.71_408.1912m/z	408.191	6.70578	pos	PDE-4 Inhibitors	210064	https://cloud.oebiotech.com/#/lm/network/210064	HMDB0256186							16070077		COC1=C(OC2CCCC2)C=C(C=C1)C1=NC(CNC(=O)C2=C(C)C=CC=N2)=CO1	CHZXTPSRFXWGKD-UHFFFAOYSA-N	Organoheterocyclic compounds	Azoles	Oxazoles	Level 4	46.8	91.2013	44.5	115.0872, 130.0651, 145.5461, 174.0916, 191.1176, 237.1233, 240.7342, 268.1444, 390.1819, 408.1917	M+H	C23H25N3O4	-1.38326
7.09_380.1728n	381.18	7.08947	pos	Di-4-coumaroylputrescine	57696	https://cloud.oebiotech.com/#/lm/network/57696	HMDB0033466	89293						44241258	37946-59-1	OC1=CC=C(\C=C\C(=O)NCCCCNC(=O)\C=C\C2=CC=C(O)C=C2)C=C1	PYVBFDCHJDMSMM-FNCQTZNRSA-N	Phenylpropanoids and polyketides	Cinnamic acids and derivatives	Hydroxycinnamic acids and derivatives	Level 3	46.8	91.0488	45.6	236.4145, 240.7132, 240.7354, 245.1286, 251.1370, 302.7939, 360.0128, 363.1710, 363.1948, 381.1810	M+H, M+Na	C22H24N2O4	-2.139
7.92_329.2328m/z	329.233	7.92408	neg	9,12,13-TriHOME(10)	3123	https://cloud.oebiotech.com/#/lm/network/3123	HMDB0038555	35509	LMFA02000169					5282966	97134-11-7	C(=C/C(O)C(O)CCCCC)\C(O)CCCCCCCC(=O)O	MDIUMSLCYIJBQC-BUHFOSPRSA-N	Lipids and lipid-like molecules	Fatty Acyls	Fatty acids and conjugates	Level 2	46.8	81.102	0		M-H	C18H34O5	-1.58408
9.17_277.1793m/z	277.179	9.17307	pos	Sugeonyl acetate	270022	https://cloud.oebiotech.com/#/lm/network/270022		53457			C17506			46173924		CC1CCC2C(C3=C(C(=O)CC13C2(C)C)C)OC(=O)C	FHGRIGPOCXOGPU-LUBMOKJXSA-N	Lipids and lipid-like molecules	Prenol lipids	Sesquiterpenoids	Level 2	46.8	93.1988	0		M+H	C17H24O3	-1.98714
9.72_346.3309m/z	346.331	9.71897	pos	11-methoxy-nonadecanoic acid	2292	https://cloud.oebiotech.com/#/lm/network/2292			LMFA01080031					85843852		C(CC)CCCCCC(OC)CCCCCCCCCC(=O)O	ROZAZLGTUNTXFB-UHFFFAOYSA-N	Lipids and lipid-like molecules	Fatty Acyls	Fatty acids and conjugates	Level 4	46.8	95.0511	41.1	234.6236, 240.6268, 260.9316, 298.2712, 298.3104, 302.7441, 328.3209, 337.8314, 346.1988, 346.3314	M+NH4	C20H40O3	-1.98336
0.75_162.0759m/z	162.076	0.7549	pos	beta-D-Galactosamine	200540	https://cloud.oebiotech.com/#/lm/network/200540	HMDB0245095							739		NC1C(O)OC(CO)C(O)C1O	MSWZFWKMSRAUBD-UHFFFAOYSA-N	Organic oxygen compounds	Organooxygen compounds	Carbohydrates and carbohydrate conjugates	Level 2	46.7	83.1688	0		M+H-H2O	C6H13NO5	-0.895364
1.01_872.0889m/z	872.089	1.01255	pos	isobutanoyl-CoA	257207	https://cloud.oebiotech.com/#/lm/network/257207	HMDB0304394							56932189		CC(C)C(=O)SCCNC(=O)CCNC(=O)C(O)C(C)(C)COP([O-])(=O)OP([O-])(=O)OCC1OC(C(O)C1OP([O-])([O-])=O)N1C=NC2=C1N=CN=C2N	AEWHYWSPVRZHCT-UHFFFAOYSA-J	Lipids and lipid-like molecules	Fatty Acyls	Fatty acyl thioesters	Level 3	46.7	81.4564	52.3	642.4063, 710.0358, 729.9940, 745.3423, 767.8425, 769.1377, 829.5172, 835.9376, 857.4545, 872.0825	M+K	C25H38N7O17P3S-4	-0.0281405
14.90_212.1643m/z	212.164	14.9029	pos	Dodecatrienoic acid	255562	https://cloud.oebiotech.com/#/lm/network/255562	HMDB0302622	835509						54225634		CCCCCC=CC=CC=CC(O)=O	QFQUMHBUJBZOBZ-UHFFFAOYSA-N	Lipids and lipid-like molecules	Fatty Acyls	Fatty acids and conjugates	Level 4	46.7	92.0649	42.7	195.1386, 195.1749, 203.0246, 212.0532, 212.0871, 212.0925, 212.1054, 212.1234, 212.1446, 212.1654	M+NH4	C12H18O2	-0.88165
4.57_131.0702m/z	131.07	4.56703	neg	2-hydroxy-3-methyl-pentanoic acid	1866	https://cloud.oebiotech.com/#/lm/network/1866	HMDB0000317	45843	LMFA01050380	89228				10796774	488-15-3	C(=O)(O)[C@H](O)[C@H](C)CC	RILPIWOPNGRASR-RFZPGFLSSA-N	Lipids and lipid-like molecules	Fatty Acyls	Fatty acids and conjugates	Level 2	46.7	98.1767	0		M-H	C6H12O3	-8.78951
5.20_303.1364m/z	303.136	5.20253	neg	2-Naphthylaminomethyl-gamma-aminobutyric acid	201985	https://cloud.oebiotech.com/#/lm/network/201985	HMDB0246654							191061		OC(=O)CCCNCNC1=CC2=CC=CC=C2C=C1	LJCZRFFCDLIUBV-UHFFFAOYSA-N	Organic acids and derivatives	Carboxylic acids and derivatives	Amino acids, peptides, and analogues	Level 2	46.7	93.623	20.7	228.6367, 228.6657, 244.6598, 259.1451, 261.1238, 280.5148, 302.6584, 302.7070, 303.0916, 303.1396	M+FA-H	C15H18N2O2	5.20789
5.66_207.0989m/z	207.099	5.65567	pos	(4S,8R)-8,9-Dihydroxy-p-menth-1(6)-en-2-one	62364	https://cloud.oebiotech.com/#/lm/network/62364	HMDB0039052							73120805	402593-42-4	CC1=CCC(CC1=O)C(C)(O)CO	AOKPDATZUBLDMG-UHFFFAOYSA-N	Lipids and lipid-like molecules	Prenol lipids	Monoterpenoids	Level 2	46.7	89.2214	0		M+Na	C10H16O3	-1.55363
5.86_185.0810m/z	185.081	5.85583	neg	5-Butyltetrahydro-2-oxo-3-furancarboxylic acid	55680	https://cloud.oebiotech.com/#/lm/network/55680	HMDB0030992	87336		173888				131751118		CCCCC1CC(C(O)=O)C(=O)O1	XCIYLBHMPNYNTF-UHFFFAOYSA-N	Organoheterocyclic compounds	Lactones	Gamma butyrolactones	Level 2	46.7	97.9762	0		M-H	C9H14O4	-5.09333
5.97_283.0607m/z	283.061	5.9662	neg	carthamidin-7-methyl ether	595724	https://cloud.oebiotech.com/#/lm/network/595724								90658279		COc1cc2c(c(O)c1O)C(=O)CC(c1ccc(O)cc1)O2	NTPLIZCSFKSXCB-UHFFFAOYSA-N	Phenylpropanoids and polyketides	Flavonoids	O-methylated flavonoids	Level 2	46.7	95.7598	0		M-H2O-H	C16H14O6	-1.54046
6.03_397.0930m/z	397.093	6.02982	neg	4,6,4'-Trihydroxyaurone 6-rhamnoside	34132	https://cloud.oebiotech.com/#/lm/network/34132			LMPK12130027					42607759		C12C(=O)C(=CC3C=CC(O)=CC=3)OC=1C=C(O[C@H]1[C@H](O)[C@H](O)[C@@H](O)[C@H](C)O1)C=C2O	ZWKNCUQZWIAEDC-ZYRCZMEJSA-N	Phenylpropanoids and polyketides	Flavonoids	Flavonoid glycosides	Level 2	46.7	80.2883	0	302.6545, 302.7059, 339.1345, 339.1831, 339.2870, 339.5478, 339.6241, 361.1152, 375.4059, 397.0932	M-H2O-H	C21H20O9	0.19024
9.86_402.3571m/z	402.357	9.86052	pos	Tricosanedioic acid	2852	https://cloud.oebiotech.com/#/lm/network/2852		35990	LMFA01170038	137784				9543669		C(CCCCCCCCCCCCCCCCCCCCCC(=O)O)(=O)O	QJXPRGZXRIIGOP-UHFFFAOYSA-N	Lipids and lipid-like molecules	Fatty Acyls	Fatty acids and conjugates	Level 3	46.7	76.9611	58.8	65.4797, 71.9976, 72.1202, 77.5586, 113.1697, 233.3555, 274.3266, 283.2633, 361.7851, 402.3575	M+NH4	C23H44O4	-1.75009
9.98_372.3465m/z	372.346	9.97695	pos	21-oxo-docosanoic acid	2142	https://cloud.oebiotech.com/#/lm/network/2142		74779	LMFA01060141					5312929		C(CCCCCCCCCCCCCCCCCCCC(=O)C)(=O)O	BODATZSSGBZDGB-UHFFFAOYSA-N	Lipids and lipid-like molecules	Fatty Acyls	Fatty acids and conjugates	Level 4	46.7	94.5203	41.5	283.2630, 283.3004, 292.4066, 324.3273, 327.2005, 354.3350, 356.0659, 356.0715, 372.1668, 372.3477	M+NH4	C22H42O3	-2.03678
0.70_152.0683n	175.058	0.704317	pos	Xylitol	48002	https://cloud.oebiotech.com/#/lm/network/48002	HMDB0002917			17151	C00379	gga00040,gga02010	Pentose and glucuronate interconversions|ABC transporters	6912	87-99-0	OC[C@H](O)[C@@H](O)[C@H](O)CO	HEBKCHPVOIAQTA-SCDXWVJYSA-N	Organic oxygen compounds	Organooxygen compounds	Carbohydrates and carbohydrate conjugates	Level 2	46.6	94.7981	0		M+Na, M+K	C5H12O5	-1.14106
15.29_126.1025m/z	126.102	15.2934	pos	1-Methylhistamine	47286	https://cloud.oebiotech.com/#/lm/network/47286	HMDB0000898	5854		29009	C05127	gga00340	Histidine metabolism	3614	501-75-7	CN1C=NC(CCN)=C1	FHQDWPCFSJMNCT-UHFFFAOYSA-N	Organic nitrogen compounds	Organonitrogen compounds	Amines	Level 4	46.6	96.7734	37.5	84.0808, 85.0395, 85.0762, 97.5813, 109.0758, 126.0374, 126.0557, 126.0661, 126.0762, 126.1026	M+H	C6H11N3	-0.986576
11.24_836.5430m/z	836.543	11.2414	neg	PE(P-18:0/22:6-OH)	238458	https://cloud.oebiotech.com/#/lm/network/238458	HMDB0285356									[H][C@@](CO\C=C\CCCCCCCCCCCCCCCC)(COP(O)(=O)OCCN)OC(=O)CC\C=C/C\C=C/C\C=C/C\C=C\C=C\C(O)C\C=C/CC	JOLOQAXLBQZUBL-ARRRPHLJSA-N	Lipids and lipid-like molecules	Glycerophospholipids	Glycerophosphoethanolamines	Level 2	46.6	70.378	0		M+FA-H	C45H78NO8P	-2.14651
13.00_299.2586m/z	299.259	12.9999	neg	11-methoxy-heptadecanoic acid	2291	https://cloud.oebiotech.com/#/lm/network/2291			LMFA01080030					85699046		CCCCCCC(OC)CCCCCCCCCC(=O)O	ASIMYHUYTWMYIY-UHFFFAOYSA-N	Lipids and lipid-like molecules	Fatty Acyls	Fatty acids and conjugates	Level 2	46.6	95.6333	0		M-H	C18H36O3	-1.86062
4.23_275.0227m/z	275.023	4.23095	neg	CHEBI:193822	595080	https://cloud.oebiotech.com/#/lm/network/595080								131838910		O=S(=O)(O)Oc1ccc(/C=C/CO)cc1	GFRYNZGMXZVGNK-OWOJBTEDSA-N	Organic acids and derivatives	Organic sulfuric acids and derivatives	Arylsulfates	Level 2	46.6	97.2145	0	229.4542, 229.4826, 229.8039, 229.8739, 232.0056, 240.9442, 240.9597, 241.0225, 261.8565, 275.0260	M+FA-H	C9H10O5S	-1.94076
4.77_431.0974m/z	431.097	4.76782	neg	Marein	269779	https://cloud.oebiotech.com/#/lm/network/269779		51960						6441269		C1=CC(=C(C=C1C=CC(=O)C2=C(C(=C(C=C2)OC3C(C(C(C(O3)CO)O)O)O)O)O)O)O	XGEYXJDOVMEJNG-HTFDPZBKSA-N	Phenylpropanoids and polyketides	Flavonoids	Flavonoid glycosides	Level 2	46.6	88.879	0	55.9306, 61.9871, 65.3707, 107.5262, 113.0231, 165.5756, 229.3731, 230.8373, 287.324, 431.0982	M-H2O-H	C21H22O11	-2.05384
4.83_154.0992n	172.133	4.82962	pos	3,5,5-Trimethyl-1,2-cyclohexanedione	59966	https://cloud.oebiotech.com/#/lm/network/59966	HMDB0036177	91384						551084	57696-89-6	CC1=C(O)C(=O)CC(C)(C)C1	DWGZTTFGUFHAJX-UHFFFAOYSA-N	Organic oxygen compounds	Organooxygen compounds	Carbonyl compounds	Level 4	46.6	91.2963	42.7	146.9612, 148.9770, 148.9910, 149.9406, 154.1225, 155.1066, 166.9880, 171.9932, 172.1153, 172.1334	M+H, M+NH4, M+H-H2O	C9H14O2	-0.915645
6.29_406.1766m/z	406.177	6.2934	neg	rac S 33138	210837	https://cloud.oebiotech.com/#/lm/network/210837	HMDB0257083							18702008		CC(=O)NC1=CC=C(CCN2CC3COC4=C(C=C(C=C4)C#N)C3C2)C=C1	ZDZWIQDJFWTDAM-UHFFFAOYSA-N	Benzenoids	Benzene and substituted derivatives	Anilides	Level 3	46.6	86.8027	48.3	64.1007, 65.2552, 101.8946, 116.4071, 116.9272, 131.0816, 153.9889, 241.0091, 249.1247, 406.1765	M+FA-H	C22H23N3O2	-1.85087
0.75_187.0716m/z	187.072	0.746333	neg	(2S,3R)-2-Amino-3-[(2S)-2-amino-3-hydroxypropanoyl]oxybutanoic acid	211282	https://cloud.oebiotech.com/#/lm/network/211282	HMDB0257621									CC(OC(=O)C(N)CO)C(N)C(O)=O	OTAJDSDBSOANJV-UHFFFAOYSA-N	Organic acids and derivatives	Carboxylic acids and derivatives	Amino acids, peptides, and analogues	Level 2	46.5	90.8986	0		M-H2O-H	C7H14N2O5	-4.25193
10.64_241.2159m/z	241.216	10.6416	pos	Convolvulinolic acid	1690	https://cloud.oebiotech.com/#/lm/network/1690			LMFA01050046					292984		C(CCCCCCCC(O)CCCC)CC(=O)O	UMFHUOABFXSVIU-UHFFFAOYSA-N	Lipids and lipid-like molecules	Fatty Acyls	Fatty acids and conjugates	Level 2	46.5	93.4125	0		M+H-H2O	C15H30O3	-1.11019
14.55_425.3038m/z	425.304	14.5496	pos	LysoPA(O-18:0/0:0)	51172	https://cloud.oebiotech.com/#/lm/network/51172	HMDB0011144	45219						10432493	52977-29-4	CCCCCCCCCCCCCCCCCCOCC(O)COP(O)(O)=O	HUUYDUFSUADEJQ-UHFFFAOYSA-N	Lipids and lipid-like molecules	Glycerophospholipids	Glycerophosphates	Level 4	46.5	93.4795	42.4	240.6942, 240.7088, 240.7270, 240.7322, 257.1168, 313.1798, 365.1926, 425.2133, 425.2948, 425.3015	M+H	C21H45O6P	2.82061
14.74_576.4650m/z	576.465	14.736	pos	N-(13-methyl-tetradecanoyl)-capnine	39009	https://cloud.oebiotech.com/#/lm/network/39009			LMSP01080067					10008322		[C@H](NC(CCCCCCCCCCCC(C)C)=O)(CS(=O)(=O)O)[C@H](O)CCCCCCCCCCCC(C)C	JICKJYGLSKDGIC-IOWSJCHKSA-N	Lipids and lipid-like molecules	Fatty Acyls	Fatty amides	Level 3	46.5	87.5947	46.4	392.7506, 412.5003, 522.5630, 531.3193, 531.4072, 551.7155, 557.2242, 576.0830, 576.0914, 576.4069	M+H	C32H65NO5S	-1.16664
3.51_242.0114m/z	242.011	3.51023	pos	Hippuric acid sulfate	257650	https://cloud.oebiotech.com/#/lm/network/257650	HMDB0304910							129776882		OS(=O)(=O)OC(=O)CNC(=O)C1=CC=CC=C1	JZLRVHCBEJSYSI-UHFFFAOYSA-N	Benzenoids	Benzene and substituted derivatives	Benzoic acids and derivatives	Level 3	46.5	86.4599	48.1	80.3155, 83.0857, 88.2486, 162.0550, 187.8735, 195.3655, 208.8836, 231.8993, 240.6801, 242.0120	M+H-H2O	C9H9NO6S	-1.57868
4.70_354.1454m/z	354.145	4.69957	neg	8-Hydroxyondansetron	202668	https://cloud.oebiotech.com/#/lm/network/202668	HMDB0247435	1653						19734439	126671-71-4	CN1C2=C(C3=C1C(O)=CC=C3)C(=O)C(CN1C=CN=C1C)CC2	XVDKMEPUFIAQFH-UHFFFAOYSA-N	Organoheterocyclic compounds	Indoles and derivatives	Carbazoles	Level 4	46.5	95.7067	38.7	232.2273, 234.8410, 236.1036, 291.1363, 302.6595, 302.6841, 302.7080, 310.1560, 353.4998, 354.1458	M+FA-H	C18H19N3O2	-1.79372
5.41_376.0176m/z	376.018	5.41392	neg	Cefdinir	52873	https://cloud.oebiotech.com/#/lm/network/52873	HMDB0014675	44426		3485	C08110			6915944	91832-40-5	[H][C@]12SCC(C=C)=C(N1C(=O)[C@H]2NC(=O)C(=N/O)\C1=CSC(N)=N1)C(O)=O	RTXOFQZKPXMALH-GHXIOONMSA-N	Organoheterocyclic compounds	Lactams	Beta lactams	Level 4	46.5	89.5364	43.7	135.2808, 181.0056, 198.0313, 229.4712, 240.0428, 285.3106, 308.0304, 338.9112, 341.6322, 364.0555	M-H2O-H	C14H13N5O5S2	-0.844463
6.37_271.1546m/z	271.155	6.36847	neg	SCHEMBL9782805	595815	https://cloud.oebiotech.com/#/lm/network/595815								15703400		CC(O)C=C=C1C(C)(C)CC(O)CC1(C)O	OWFGLXIJMKELAW-UHFFFAOYSA-N	Lipids and lipid-like molecules	Prenol lipids	Sesquiterpenoids	Level 2	46.5	92.9123	0		M+FA-H	C13H22O3	-2.02856
11.28_199.1695m/z	199.169	11.2793	neg	Lauric acid	59	https://cloud.oebiotech.com/#/lm/network/59	HMDB0000638	357	LMFA01010012	30805	C02679	gga00061	Fatty acid biosynthesis	3893	143-07-7	C(CC)CCCCCCCCC(=O)O	POULHZVOKOAJMA-UHFFFAOYSA-N	Lipids and lipid-like molecules	Fatty Acyls	Fatty acids and conjugates	Level 2	46.4	93.5569	0		M-H	C12H24O2	-4.34686
0.74_282.1191m/z	282.119	0.7415	pos	1-Methyladenosin	199469	https://cloud.oebiotech.com/#/lm/network/199469	HMDB0243935							260623		CN1C=NC2=C(N=CN2C2OC(CO)C(O)C2O)C1=N	GFYLSDSUCHVORB-UHFFFAOYSA-N	Nucleosides, nucleotides, and analogues	Purine nucleosides	Unclassified	Level 2	46.4	86.2498	0		M+H	C11H15N5O4	-2.10565
14.47_98.0601m/z	98.0601	14.467	pos	5-(Hydroxymethyl)pyrrolidin-2-one	202055	https://cloud.oebiotech.com/#/lm/network/202055	HMDB0246731							558359		OCC1CCC(=O)N1	HOBJEFOCIRXQKH-UHFFFAOYSA-N	Organoheterocyclic compounds	Pyrrolidines	Pyrrolidones	Level 4	46.4	98.3047	34.1	88.4590, 89.5301, 89.6164, 89.6990, 90.0608, 91.1225, 92.1144, 92.1538, 92.1924, 98.0603	M+H-H2O	C5H9NO2	0.431498
2.13_148.0524n	166.086	2.13438	pos	Cinnamic acid	47096	https://cloud.oebiotech.com/#/lm/network/47096	HMDB0000567	310		35699	C10438			5372954	102-94-3	OC(=O)\C=C/C1=CC=CC=C1	WBYWAXJHAXSJNI-SREVYHEPSA-N	Phenylpropanoids and polyketides	Cinnamic acids and derivatives	Cinnamic acids	Level 4	46.4	97.877	34.8	149.0226, 149.0464, 149.0599, 149.0968, 149.1327, 163.0394, 165.9828, 166.0486, 166.0733, 166.0847	M+H, M+NH4, M+H-H2O	C9H8O2	-0.345421
4.45_257.0684m/z	257.068	4.45162	pos	Indoximod	199467	https://cloud.oebiotech.com/#/lm/network/199467	HMDB0243932			72821						CN1C=C(CC(N)C(O)=O)C2=CC=CC=C12	ZADWXFSZEAPBJS-UHFFFAOYSA-N	Organoheterocyclic compounds	Indoles and derivatives	Indolyl carboxylic acids and derivatives	Level 4	46.4	97.5358	35.8	225.0419, 228.1823, 228.2793, 228.3084, 230.9025, 234.9530, 240.0425, 240.6937, 253.0026, 257.0685	M+K	C12H14N2O2	-1.104
4.66_289.0827m/z	289.083	4.65582	neg	L-N-(1H-Indol-3-ylacetyl)aspartic acid	62031	https://cloud.oebiotech.com/#/lm/network/62031	HMDB0038666	93323						4656408	2456-73-7	OC(=O)CC(NC(=O)CC1=CNC2=C1C=CC=C2)C(O)=O	VAFNMNRKDDAKRM-UHFFFAOYSA-N	Organic acids and derivatives	Carboxylic acids and derivatives	Amino acids, peptides, and analogues	Level 4	46.4	96.5531	37	132.0292, 146.9645, 156.0441, 173.0707, 174.0551, 215.0271, 220.9272, 229.3657, 245.0925, 289.0826	M-H	C14H14N2O5	-1.12619
8.99_301.2975n	302.305	8.99293	pos	D-Erythro-dihydrosphingosine	38923	https://cloud.oebiotech.com/#/lm/network/38923	HMDB0000269	395	LMSP01020001	16566	C00836	gga00600	Sphingolipid metabolism	91486	764-22-7	OC[C@]([H])(N)[C@]([H])(O)CCCCCCCCCCCCCCC	OTKJDMGTUTTYMP-ZWKOTPCHSA-N	Organic nitrogen compounds	Organonitrogen compounds	Amines	Level 4	46.3	96.7864	37.1	229.6559, 237.4465, 240.2697, 258.2781, 272.1198, 284.2950, 297.0628, 302.1447, 302.1849, 302.3052	M+H, M+K, M+Na	C18H39NO2	-1.95742
12.10_299.2817n	300.289	12.0981	pos	Palmitoylethanolamide	9024	https://cloud.oebiotech.com/#/lm/network/9024	HMDB0002100	43210	LMFA08040013	71464	C16512	gga04080	Neuroactive ligand-receptor interaction	4671	544-31-0	C(CCCCCCCCCCCCCC)C(=O)NCCO	HXYVTAGFYLMHSO-UHFFFAOYSA-N	Organic acids and derivatives	Carboximidic acids and derivatives	Carboximidic acids	Level 2	46.3	92.3624	0		M+H, M+Na	C18H37NO2	-2.37326
0.73_229.1180m/z	229.118	0.728617	pos	Aspartyl-Isoleucine	53794	https://cloud.oebiotech.com/#/lm/network/53794	HMDB0028756							21845165		CCC(C)C(NC(=O)C(N)CC(O)=O)C(O)=O	BSWHERGFUNMWGS-UHFFFAOYSA-N	Organic acids and derivatives	Carboxylic acids and derivatives	Amino acids, peptides, and analogues	Level 4	46.3	92.6	40.2	185.0983, 186.1059, 186.1262, 219.8520, 228.9734, 229.0314, 229.0663, 229.0741, 229.0973, 229.1181	M+H-H2O	C10H18N2O5	-1.17519
0.77_158.0811m/z	158.081	0.765633	pos	Glabrin A	254860	https://cloud.oebiotech.com/#/lm/network/254860	HMDB0301777							161850	162157-00-8	CN1CC(O)C(O)CC1C(O)=O	VORPREYJNTUAGI-UHFFFAOYSA-N	Organic acids and derivatives	Carboxylic acids and derivatives	Amino acids, peptides, and analogues	Level 2	46.3	91.4429	0		M+H-H2O	C7H13NO4	-0.412166
10.41_393.1503m/z	393.15	10.4057	neg	Fluocinolone	206840	https://cloud.oebiotech.com/#/lm/network/206840	HMDB0252347							5229907		CC12CC(O)C3(F)C(CC(F)C4=CC(=O)C=CC34C)C1CC(O)C2(O)C(=O)CO	UUOUOERPONYGOS-UHFFFAOYSA-N	Lipids and lipid-like molecules	Steroids and steroid derivatives	Hydroxysteroids	Level 3	46.3	88.3324	48	233.2415, 235.7899, 235.8171, 238.9286, 254.2497, 255.1079, 257.1753, 276.3917, 291.3184, 325.1595	M-H2O-H	C21H26F2O6	-4.01082
11.10_225.0909m/z	225.091	11.0967	pos	4-Hydroxychalcone	277844	https://cloud.oebiotech.com/#/lm/network/277844		69895			C14231			5282361	20426-12-4	C1=CC=C(C=C1)C(=O)C=CC2=CC=C(C=C2)O	PWWCDTYUYPOAIU-DHZHZOJOSA-N	Phenylpropanoids and polyketides	Linear 1,3-diarylpropanoids	Chalcones and dihydrochalcones	Level 3	46.3	84.574	47.6	114.2460, 131.2613, 139.9143, 142.2558, 147.0441, 187.7720, 190.9357, 201.9722, 225.0418, 225.0900	M+H	C15H12O2	-0.647485
3.80_187.0603m/z	187.06	3.80432	neg	Erinapyrone B	64516	https://cloud.oebiotech.com/#/lm/network/64516	HMDB0041427							85092481	146064-67-7	CC1=CC(=O)CC(CO)O1	ULVSURGNEAHOBK-UHFFFAOYSA-N	Organoheterocyclic compounds	Pyrans	Pyranones and derivatives	Level 2	46.3	92.0132	0		M+FA-H	C7H10O3	-6.51459
3.98_338.1705m/z	338.171	3.97768	pos	Furylacryloylalanyllysine	202612	https://cloud.oebiotech.com/#/lm/network/202612	HMDB0247373							4001756		CC(NC(=O)C=CC1=CC=CO1)C(=O)NC(CCCCN)C(O)=O	BZUABSYGNBFITP-UHFFFAOYSA-N	Organic acids and derivatives	Carboxylic acids and derivatives	Amino acids, peptides, and analogues	Level 2	46.3	92.4011	0	248.1032, 295.4592, 302.1504, 302.7435, 304.1768, 315.8822, 320.1595, 338.0434, 338.0873, 338.1706	M+H	C16H23N3O5	-1.56661
4.81_359.1227m/z	359.123	4.81303	neg	3-[4-(3-Trifluoromethyl-phenyl)-piperazin-1-yl]-dihydrofuran-2-one	204803	https://cloud.oebiotech.com/#/lm/network/204803	HMDB0249941							45111216		FC(F)(F)C1=CC(=CC=C1)N1CCN(CC1)C1CCOC1=O	MAHBIUDTZHOGOI-UHFFFAOYSA-N	Organic acids and derivatives	Carboxylic acids and derivatives	Amino acids, peptides, and analogues	Level 4	46.3	95.7348	37.2	285.1250, 286.8141, 291.0611, 291.1004, 291.1348, 291.3333, 302.6582, 308.0308, 319.0085, 359.1247	M+FA-H	C15H17F3N2O2	1.01759
5.66_259.0971m/z	259.097	5.65535	neg	Ichthyothereol	6462	https://cloud.oebiotech.com/#/lm/network/6462			LMFA05000754					6451387		[C@H]1(OCCC[C@H]1O)/C=C/C#CC#CC#CC	WFJPISZWZQHNLX-GELOPOQCSA-N	Organoheterocyclic compounds	Oxanes	Unclassified	Level 4	46.3	97.8349	36.1	231.0005, 231.5886, 231.7822, 231.8095, 231.8386, 231.9403, 233.4726, 233.9398, 255.7131, 259.0975	M+FA-H	C14H14O2	-2.15648
6.40_119.0491m/z	119.049	6.39518	pos	4-(2-Furanyl)-3-buten-2-one	57388	https://cloud.oebiotech.com/#/lm/network/57388	HMDB0033128	89016						1549522	623-15-4	CC(=O)\C=C/C1=CC=CO1	GBKGJMYPQZODMI-PLNGDYQASA-N	Organoheterocyclic compounds	Heteroaromatic compounds	Unclassified	Level 2	46.3	92.8183	0	97.9976, 98.7128, 103.0543, 109.0650, 109.8569, 109.8785, 112.3965, 116.9391, 117.0695, 119.0490	M+H-H2O	C8H8O2	-0.30153
7.21_325.2013m/z	325.201	7.21305	neg	delta14-9-PhytoF	3467	https://cloud.oebiotech.com/#/lm/network/3467			LMFA02040003					126457313		OC(=O)CCCCCCCC1C(O)CC(C(O)/C=C/C(O)CC)O1	XSSRKBRTVPNAMX-ZHACJKMWSA-N	Lipids and lipid-like molecules	Fatty Acyls	Eicosanoids	Level 2	46.3	93.6019	0		M-H2O-H	C18H32O6	-2.17255
0.71_162.0528n	145.05	0.714417	pos	2,5-Anhydro-D-mannose	200919	https://cloud.oebiotech.com/#/lm/network/200919	HMDB0245490							4243512		OCC1OC(C=O)C(O)C1O	LKAPTZKZHMOIRE-UHFFFAOYSA-N	Organic oxygen compounds	Organooxygen compounds	Carbohydrates and carbohydrate conjugates	Level 4	46.2	96.9386	34.1	127.0392, 127.0586, 128.1060, 128.9506, 131.0109, 131.5122, 139.6518, 140.0161, 142.5181, 145.0500	M+H-H2O, M+K	C6H10O5	-0.201567
10.32_221.1171m/z	221.117	10.3233	pos	3-Hexenyl salicylic acid	83347	https://cloud.oebiotech.com/#/lm/network/83347	HMDB0061823			88591				6021887		[H]\C(CC)=C(\[H])CCOC(=O)C1=CC=CC=C1O	IEPWIPZLLIOZLU-ONEGZZNKSA-N	Benzenoids	Benzene and substituted derivatives	Benzoic acids and derivatives	Level 2	46.2	94.6791	0		M+H	C13H16O3	-0.765624
4.49_242.0123m/z	242.012	4.48958	neg	O-Sulfotyrosine	144433	https://cloud.oebiotech.com/#/lm/network/144433	HMDB0155722			46215				514186	956-46-7	N[C@@H](CC1=CC=C(OS(O)(=O)=O)C=C1)C(O)=O	CIQHWLTYGMYQQR-QMMMGPOBSA-N	Organic acids and derivatives	Carboxylic acids and derivatives	Amino acids, peptides, and analogues	Level 4	46.2	95.8514	37.8	229.8879, 230.0725, 230.0961, 230.1198, 230.5031, 231.1511, 231.9889, 232.1860, 234.8462, 242.0124	M-H2O-H	C9H11NO6S	-2.08449
5.45_265.1043m/z	265.104	5.45493	pos	3-carboxy-4-methyl-5-(4-oxopentyl)-2-furanpropanoic acid	2675	https://cloud.oebiotech.com/#/lm/network/2675			LMFA01150067					134812142		O=C(O)CCC1=C(C(O)=O)C(C)=C(O1)CCCC(=O)C	OWPHNZJOHJVXST-UHFFFAOYSA-N	Lipids and lipid-like molecules	Fatty Acyls	Fatty acids and conjugates	Level 2	46.2	91.1117	0		M+H-H2O	C14H18O6	-9.70874
6.47_377.0694m/z	377.069	6.46827	neg	Enterolactone 3''-sulfate	197162	https://cloud.oebiotech.com/#/lm/network/197162	HMDB0240506									[H][C@@]1(CC2=CC(OS(O)(=O)=O)=CC=C2)COC(=O)[C@@]1([H])CC1=CC(O)=CC=C1	SPRPHXPXKOEYDB-PBHICJAKSA-N	Lignans, neolignans and related compounds	Furanoid lignans	Tetrahydrofuran lignans	Level 4	46.2	91.7511	41.1	295.3215, 297.1130, 302.6581, 308.8669, 308.9141, 323.6954, 346.3403, 368.6877, 372.7423, 377.0698	M-H	C18H18O7S	-1.67619
15.29_112.0869m/z	112.087	15.2934	pos	Histamine	47272	https://cloud.oebiotech.com/#/lm/network/47272	HMDB0000870	68		18295	C00388	gga00340,gga04080	Histidine metabolism|Neuroactive ligand-receptor interaction	774	51-45-6	NCCC1=CNC=N1	NTYJJOPFIAHURM-UHFFFAOYSA-N	Organic nitrogen compounds	Organonitrogen compounds	Amines	Level 4	46.1	97.1962	33.9	98.3127, 98.7369, 106.5459, 107.3618, 108.9170, 112.0406, 112.0506, 112.0637, 112.0762, 112.0870	M+H	C5H9N3	-0.546572
10.19_374.3622m/z	374.362	10.1861	pos	Phellonic acid	1706	https://cloud.oebiotech.com/#/lm/network/1706	HMDB0302963		LMFA01050079	76322	C19623			5282922		C(CCCCCCCCCCCCC(=O)O)CCCCCCCCO	IBPVZXPSTLXWCG-UHFFFAOYSA-N	Lipids and lipid-like molecules	Fatty Acyls	Fatty acids and conjugates	Level 4	46.1	94.0188	38.8	288.9186, 288.9246, 291.9201, 302.7447, 302.7911, 326.3419, 356.3541, 374.3079, 374.3145, 374.3631	M+NH4	C22H44O3	-1.98173
11.43_299.2586m/z	299.259	11.4266	neg	14-hydroxy stearic acid	3086	https://cloud.oebiotech.com/#/lm/network/3086		35444	LMFA02000132					5282912		C(CCCCCCCCCCC(O)CCCC)CC(=O)O	LEKAIGKHNJSDAH-UHFFFAOYSA-N	Lipids and lipid-like molecules	Fatty Acyls	Fatty acids and conjugates	Level 2	46.1	94.3114	0	240.9410, 240.9463, 240.9613, 241.0334, 253.7392, 271.2259, 287.4819, 291.3442, 299.2005, 299.2590	M-H	C18H36O3	-1.80405
12.02_224.2007m/z	224.201	12.0172	pos	(4E,6E,d14:2) sphingosine	38950	https://cloud.oebiotech.com/#/lm/network/38950		53907	LMSP01080007	137787				42608347		C([C@H](N)[C@H](O)/C=C/C=C/CCCCCCC)O	UWJZVNRNKDOZCA-LNFMSFKKSA-N	Organic nitrogen compounds	Organonitrogen compounds	Amines	Level 4	46.1	91.5979	39.9	177.9576, 189.1640, 194.5831, 195.0531, 200.9727, 207.1746, 224.0928, 224.1257, 224.1773, 224.2010	M+H-H2O	C14H27NO2	-0.679647
4.06_269.0663m/z	269.066	4.05837	neg	Phenol glucuronide	82030	https://cloud.oebiotech.com/#/lm/network/82030	HMDB0060014	1825		64681				87235	17685-05-1	O[C@@H]1[C@@H](O)[C@H](OC2=CC=CC=C2)O[C@@H]([C@H]1O)C(O)=O	WVHAUDNUGBNUDZ-GOVZDWNOSA-N	Organic oxygen compounds	Organooxygen compounds	Carbohydrates and carbohydrate conjugates	Level 2	46.1	92.4133	18.6	206.0453, 211.0620, 227.4081, 229.6856, 229.7142, 234.4710, 234.4988, 240.9826, 269.0213, 269.0679	M-H	C12H14O7	-1.57762
4.61_225.1126m/z	225.113	4.60818	neg	Jasmolone	54892	https://cloud.oebiotech.com/#/lm/network/54892	HMDB0030039	86681						5374699	54383-66-3	CC\C=C\CC1=C(C)C(O)CC1=O	SVRKACAGHUZSGU-SNAWJCMRSA-N	Organic oxygen compounds	Organooxygen compounds	Alcohols and polyols	Level 4	46.1	98.314	36.6	181.1227, 196.8798, 196.9252, 198.0595, 201.7230, 207.1013, 224.5411, 224.9043, 225.0397, 225.1129	M+FA-H	C11H16O2	-3.66714
6.37_207.1019m/z	207.102	6.36847	neg	Tuberonic acid	3365	https://cloud.oebiotech.com/#/lm/network/3365	HMDB0303749	36075	LMFA02020007	133220				6443968		C(C[C@@H]1[C@H](C/C=C\CCO)C(=O)CC1)(=O)O	RZGFUGXQKMEMOO-SZXTZRQCSA-N	Lipids and lipid-like molecules	Fatty Acyls	Lineolic acids and derivatives	Level 2	46.1	94.0829	0		M-H2O-H	C12H18O4	-3.56104
7.50_375.2136m/z	375.214	7.49562	pos	ent-PGE2	4272	https://cloud.oebiotech.com/#/lm/network/4272		44830	LMFA03110106					10247450	65085-69-0	[C@@H]1(/C=C/[C@H](O)CCCCC)[C@@H](O)CC(=O)[C@H]1C/C=C\CCCC(=O)O	XEYBRNLFEZDVAW-OBUVHCMGSA-N	Lipids and lipid-like molecules	Fatty Acyls	Eicosanoids	Level 2	46.1	92.702	0	56.475, 56.809, 71.2179, 79.9303, 98.0003, 101.582, 228.815, 231.2175, 375.2113	M+Na	C20H32O5	-1.61084
1.19_175.0277m/z	175.028	1.19418	pos	N-Methylnicotinamide	48033	https://cloud.oebiotech.com/#/lm/network/48033	HMDB0003152	3770		64399				64950	114-33-0	CNC(=O)C1=CN=CC=C1	ZYVXHFWBYUDDBM-UHFFFAOYSA-N	Organoheterocyclic compounds	Pyridines and derivatives	Pyridinecarboxylic acids and derivatives	Level 2	46	91.7848	0		M+K	C7H8N2O	6.48602
11.85_271.2274m/z	271.227	11.855	neg	3R-hydroxypalmitic acid	1856	https://cloud.oebiotech.com/#/lm/network/1856	HMDB0010734	45829	LMFA01050366					15569776		O=C(O)C[C@H](O)CCCCCCCCCCCCC	CBWALJHXHCJYTE-OAHLLOKOSA-N	Lipids and lipid-like molecules	Fatty Acyls	Fatty acids and conjugates	Level 2	46	93.5848	0	227.0936, 228.3195, 228.3488, 229.8926, 229.9293, 234.5408, 234.5677, 240.9918, 246.6622, 271.2278	M-H	C16H32O3	-1.6001
12.14_401.2657m/z	401.266	12.142	pos	MG(20:4/0:0/0:0)	51393	https://cloud.oebiotech.com/#/lm/network/51393	HMDB0011579	62361						53480987		[H][C@](O)(CO)COC(=O)CCCCCC\C=C/C\C=C/C\C=C/C\C=C/CC	LWXLRBPWKGXXED-FZLOBDGKSA-N	Lipids and lipid-like molecules	Glycerolipids	Monoradylglycerols	Level 2	46	90.8763	0		M+Na	C23H38O4	-1.31926
12.27_362.1640n	385.153	12.267	pos	2-Ethylhexyl diphenyl phosphate	200563	https://cloud.oebiotech.com/#/lm/network/200563	HMDB0245120							14716		CCCCC(CC)COP(=O)(OC1=CC=CC=C1)OC1=CC=CC=C1	CGSLYBDCEGBZCG-UHFFFAOYSA-N	Organic acids and derivatives	Organic phosphoric acids and derivatives	Phosphate esters	Level 4	46	96.3416	35.8	302.7449, 302.7854, 302.7946, 314.0555, 317.1868, 385.0971, 385.1481, 385.1533, 385.1585, 385.1639	M+Na, M+K, M+H	C20H27O4P	-1.78419
3.68_200.0289m/z	200.029	3.6826	neg	Thiabendazole	53028	https://cloud.oebiotech.com/#/lm/network/53028	HMDB0014868	2823		45979	C07131			5430	148-79-8	N1C2=CC=CC=C2N=C1C1=CSC=N1	WJCNZQLZVWNLKY-UHFFFAOYSA-N	Organoheterocyclic compounds	Benzimidazoles	Unclassified	Level 4	46	92.3739	38.4	140.0162, 142.6469, 160.8418, 163.0584, 163.8681, 182.0996, 183.0029, 183.9885, 184.0059, 188.4305	M-H	C10H7N3S	0.690499
4.10_326.1935n	349.183	4.10463	pos	Heptaethylene glycol	83356	https://cloud.oebiotech.com/#/lm/network/83356	HMDB0061835			44748				79718	5617-32-3	OCCOCCOCCOCCOCCOCCOCCO	XPJRQAIZZQMSCM-UHFFFAOYSA-N	Organic oxygen compounds	Organooxygen compounds	Ethers	Level 2	46	92.7255	25.5	58.5946, 58.8661, 65.8609, 164.2366, 231.7208, 269.0395, 302.7469, 325.8723, 348.9891, 349.1837	M+Na, M+K, M+NH4, M+H	C14H30O8	-1.83421
4.44_219.0268m/z	219.027	4.43783	neg	2,2,2-Trifluoroacetophenone	202000	https://cloud.oebiotech.com/#/lm/network/202000	HMDB0246671	337233						9905		FC(F)(F)C(=O)C1=CC=CC=C1	KZJRKRQSDZGHEC-UHFFFAOYSA-N	Organic oxygen compounds	Organooxygen compounds	Carbonyl compounds	Level 4	46	97.3645	37	151.0398, 173.0210, 174.0527, 175.0366, 181.9417, 198.9071, 201.9936, 204.0973, 211.0013, 219.0277	M+FA-H	C8H5F3O	-3.86984
4.76_164.0703m/z	164.07	4.75567	pos	2-Methyl-2H-1,3-benzoxazin-4(3H)-one	204531	https://cloud.oebiotech.com/#/lm/network/204531	HMDB0249616							30199		CC1NC(=O)C2=CC=CC=C2O1	MOFJSTXFUSYCDO-UHFFFAOYSA-N	Organoheterocyclic compounds	Benzoxazines	Unclassified	Level 2	46	96.8084	0	136.0757, 137.1216, 138.0348, 140.0359, 140.5387, 140.9720, 146.0602, 147.0441, 164.0425, 164.0705	M+H	C9H9NO2	-1.74314
4.83_218.1151n	241.104	4.82962	pos	2-hydroxy-decanedioic acid	2888	https://cloud.oebiotech.com/#/lm/network/2888	HMDB0000424	5413	LMFA01170076	89312				128458	103963-71-9	C(=O)(O)C(O)CCCCCCCC(=O)O	LPIOYESQKJFWPQ-UHFFFAOYSA-N	Organic acids and derivatives	Hydroxy acids and derivatives	Medium-chain hydroxy acids and derivatives	Level 2	46	94.3464	1.64	240.5388, 240.6510, 240.6565, 240.6734, 240.6807, 240.7666, 240.9144, 241.0461, 241.0763, 241.1049	M+H-H2O, M+Na	C10H18O5	-1.69276
5.14_401.1078m/z	401.108	5.14325	pos	5-(3',4',5'-Trihydroxyphenyl)-gamma-valerolactone-4'-O-glucuronide	82003	https://cloud.oebiotech.com/#/lm/network/82003	HMDB0059986			88692				124202074		O[C@@H]1[C@@H](O)[C@H](OC2=C(O)C=C(CC3CCC(=O)O3)C=C2O)O[C@@H]([C@H]1O)C(O)=O	ATYNVCXMADLPJQ-YSVLGHOVSA-N	Organic oxygen compounds	Organooxygen compounds	Carbohydrates and carbohydrate conjugates	Level 4	46	94.4503	35.7	74.1934, 123.4693, 154.5641, 240.6854, 268.3340, 302.3599, 308.1802, 318.2708, 357.1204, 401.1083	M+H	C17H20O11	-0.205953
9.02_314.2682m/z	314.268	9.01592	pos	Octadeca-9,12-dieneperoxoic acid	202829	https://cloud.oebiotech.com/#/lm/network/202829	HMDB0247622							53775225		CCCCCC=CCC=CCCCCCCCC(=O)OO	DRKSTAFYCRUMEE-UHFFFAOYSA-N	Organic acids and derivatives	Carboxylic acids and derivatives	Peroxycarboxylic acids and derivatives	Level 4	46	90.3429	42.7	55.5127, 72.8404, 107.9665, 151.3674, 207.428, 240.5639, 279.2328	M+NH4	C18H32O3	-2.6617
4.67_151.0390m/z	151.039	4.66552	neg	2-Hydroxyphenylacetic acid	47149	https://cloud.oebiotech.com/#/lm/network/47149	HMDB0000669	44707		28478	C05852	gga00360	Phenylalanine metabolism	11970	614-75-5	OC(=O)CC1=C(O)C=CC=C1	CCVYRRGZDBSHFU-UHFFFAOYSA-N	Benzenoids	Benzene and substituted derivatives	Phenylacetic acids	Level 2	45.9	94.0185	0		M-H	C8H8O3	-7.3038
6.75_366.2038m/z	366.204	6.75052	pos	20-carboxy-LTB4	3853	https://cloud.oebiotech.com/#/lm/network/3853	HMDB0006059	7033	LMFA03020016	27562	C05950	gga00590	Arachidonic acid metabolism	5280877	80434-82-8	C([C@@H](O)/C=C/C=C/C=C\[C@@H](O)CCCC(O)=O)/C=C\CCCCC(=O)O	SXWGPVJGNOLNHT-VFLUTPEKSA-N	Lipids and lipid-like molecules	Fatty Acyls	Fatty acids and conjugates	Level 2	45.9	89.6671	0		M+	C20H30O6	-1.196
1.31_486.0463m/z	486.046	1.31282	neg	Tizoxanide glucuronide	82520	https://cloud.oebiotech.com/#/lm/network/82520	HMDB0060643							92132084		O[C@H]1C(OC2=CC=CC=C2C(=O)NC2=NC=C(S2)[N+]([O-])=O)O[C@@H]([C@@H](O)[C@@H]1O)C(O)=O	UJTOVSZPBVTOMC-VDQYPUQXSA-N	Organic oxygen compounds	Organooxygen compounds	Carbohydrates and carbohydrate conjugates	Level 3	45.9	83.0638	46.9	165.5472, 225.9591, 237.8771, 240.9919, 250.9341, 265.9516, 282.0825, 291.9337, 350.0715, 479.0437	M+FA-H	C16H15N3O10S	0.579693
11.47_269.2118m/z	269.212	11.4681	neg	8E,10Z-Pentadecadien-1-ol	6170	https://cloud.oebiotech.com/#/lm/network/6170		46144	LMFA05000193					44256521		OCCCCCCC/C=C/C=C\CCCC	SSMFOGNWAYJUHT-IGTJQSIKSA-N	Lipids and lipid-like molecules	Fatty Acyls	Fatty alcohols	Level 2	45.9	96.2499	0		M+FA-H	C15H28O	-1.85072
3.94_293.1603m/z	293.16	3.93888	pos	Alanyltryptophan	52211	https://cloud.oebiotech.com/#/lm/network/52211	HMDB0013209	85613		73808				85362	16305-75-2	C[C@H](N)C(=O)N[C@@H](CC1=CNC2=C1C=CC=C2)C(O)=O	WUGMRIBZSVSJNP-UFBFGSQYSA-N	Organic acids and derivatives	Carboxylic acids and derivatives	Amino acids, peptides, and analogues	Level 2	45.9	95.5614	30.5	240.7419, 240.8106, 251.1367, 263.1721, 270.8387, 276.1332, 278.8074, 279.1439, 284.6885, 293.1606	M+NH4	C14H17N3O3	-1.81673
11.66_375.2499m/z	375.25	11.6619	pos	MG(18:3/0:0/0:0)	51384	https://cloud.oebiotech.com/#/lm/network/51384	HMDB0011569	62351						53480978		[H][C@](O)(CO)COC(=O)CCCC\C=C/C\C=C/C\C=C/CCCCC	XQBHBEXBUZDCRY-FFXVNFNPSA-N	Lipids and lipid-like molecules	Fatty Acyls	Lineolic acids and derivatives	Level 2	45.8	91.5556	0		M+Na	C21H36O4	-2.01137
3.96_295.1284m/z	295.128	3.96432	pos	Glu-Phe	266147	https://cloud.oebiotech.com/#/lm/network/266147		23756						19365626		C1=CC=C(C=C1)CC(C(=O)O)NC(=O)C(CCC(=O)O)N	XMBSYZWANAQXEV-UHFFFAOYSA-N	Organic acids and derivatives	Carboxylic acids and derivatives	Amino acids, peptides, and analogues	Level 2	45.8	95.4409	29.1	240.6231, 240.6741, 248.9233, 248.9731, 266.9850, 271.8449, 277.1193, 278.1019, 295.0929, 295.1289	M+H	C14H18N2O5	-1.57104
4.83_289.0601m/z	289.06	4.82962	pos	3'-Oxohexobarbital	595352	https://cloud.oebiotech.com/#/lm/network/595352								160461		CN1C(=O)N=C(O)C(C)(C2=CC(=O)CCC2)C1=O	JLDHHLBFGIBRGN-UHFFFAOYSA-N	Organoheterocyclic compounds	Diazines	Pyrimidines and pyrimidine derivatives	Level 2	45.8	86.2754	0		M+K	C12H14N2O4	6.50739
5.05_290.2685m/z	290.268	5.05362	pos	6-Hydroxyhexadecanoic acid	132612	https://cloud.oebiotech.com/#/lm/network/132612	HMDB0112192							12398972	58763-57-8	CCCCCCCCCCC(O)CCCCC(O)=O	DLMIUMCETWCTHV-UHFFFAOYSA-N	Lipids and lipid-like molecules	Fatty Acyls	Fatty acids and conjugates	Level 4	45.8	92.9589	38.2	90.9767, 107.9668, 146.9295, 205.2793, 232.2561, 272.2590, 273.1093, 290.1483, 290.1773, 290.2694	M+NH4	C16H32O3	-1.85876
5.87_367.0210m/z	367.021	5.86968	pos	Aflatoxin Q1	55502	https://cloud.oebiotech.com/#/lm/network/55502	HMDB0030753							630029	52819-96-2	COC1=CC2=C(C3C=COC3O2)C2=C1C1=C(C(=O)CC1O)C(=O)O2	GYNOTJLCULOEIM-UHFFFAOYSA-N	Phenylpropanoids and polyketides	Coumarins and derivatives	Furanocoumarins	Level 4	45.8	92.1787	38.7	234.4962, 240.7364, 245.0136, 263.0274, 287.0646, 287.1241, 293.0196, 321.0148, 366.9681, 367.0222	M+K	C17H12O7	-1.37573
0.72_135.0287m/z	135.029	0.715967	neg	Erythronic acid	47124	https://cloud.oebiotech.com/#/lm/network/47124	HMDB0000613	45855		37655				2781043	13752-84-6	OC[C@@H](O)[C@@H](O)C(O)=O	JPIJQSOTBSSVTP-PWNYCUMCSA-N	Organic oxygen compounds	Organooxygen compounds	Carbohydrates and carbohydrate conjugates	Level 2	45.7	95.3915	38.1	75.2410, 79.6806, 89.0234, 92.0242, 99.9247, 117.0184, 117.7812, 134.8651, 134.8935, 135.0288	M-H	C4H8O5	-8.82128
13.45_437.2352m/z	437.235	13.4508	pos	Caldiamide	206238	https://cloud.oebiotech.com/#/lm/network/206238	HMDB0251634									CN=C(O)CN(CCN(CCN(CC(O)=O)CC(O)=NC)CC(O)=O)CC(O)=O	RZESKRXOCXWCFX-UHFFFAOYSA-N	Organic acids and derivatives	Carboxylic acids and derivatives	Amino acids, peptides, and analogues	Level 4	45.7	93.1965	36.3	72.6047, 74.0965, 76.1481, 123.9411, 158.2124, 184.399, 240.5595, 352.2477, 379.2069, 437.2366	M+NH4	C16H29N5O8	-0.671916
4.32_493.2804m/z	493.28	4.31792	pos	Cytochalasin H	28351	https://cloud.oebiotech.com/#/lm/network/28351			LMPK11000007							[C@@H]1(C)C(=C)[C@@H](O)[C@]2([H])C=CC[C@H](C)C[C@@](C)(O)C=C[C@H](OC(C)=O)[C@@]32C(=O)N[C@@H](CC2C=CC=CC=2)[C@]13[H]	NAEWXXDGBKTIMN-DNIQSDAFSA-N	Alkaloids and derivatives	Cytochalasans	Unclassified	Level 4	45.7	93.2458	41	302.7924, 322.1444, 348.1602, 366.1713, 419.1978, 450.2388, 450.2453, 464.2548, 476.2549, 493.2809	M+	C30H39NO5	-4.94682
4.60_226.1202n	249.109	4.60483	pos	epi-4'-hydroxyjasmonic acid	3366	https://cloud.oebiotech.com/#/lm/network/3366		36076	LMFA02020008					16061085		C(C[C@H]1[C@@H](C/C=C\C(O)C)C(=O)CC1)(=O)O	KLPBEXRQJBKPDM-VFERKYTESA-N	Lipids and lipid-like molecules	Fatty Acyls	Lineolic acids and derivatives	Level 4	45.7	95.798	34.3	191.1067, 197.1173, 203.9387, 208.9437, 209.1175, 221.9048, 226.9546, 227.0893, 227.1036, 227.1272	M+H, M+Na, M+H-H2O	C12H18O4	-1.44509
5.01_356.1248m/z	356.125	5.01232	neg	1-(4-Aminophenyl)-7,8-dimethoxy-3,5-dihydro-2,3-benzodiazepin-4-one	204723	https://cloud.oebiotech.com/#/lm/network/204723	HMDB0249842							4377504		COC1=C(OC)C=C2C(CC(=O)NN=C2C2=CC=C(N)C=C2)=C1	MJKADKZSYQWGLL-UHFFFAOYSA-N	Organoheterocyclic compounds	Benzodiazepines	Unclassified	Level 4	45.7	93.1884	36.8	233.0914, 235.1058, 241.0072, 272.0531, 278.6705, 289.0441, 302.7043, 312.1353, 335.3542, 356.1248	M+FA-H	C17H17N3O3	-1.3825
6.03_492.0998m/z	492.1	6.02982	neg	Cefetamet pivoxyl	199254	https://cloud.oebiotech.com/#/lm/network/199254	HMDB0243643							53394831		CON=C(C(=O)NC1C2SCC(C)=C(N2C1=O)C(=O)OCOC(=O)C(C)(C)C)C1=CSC(N)=N1	DASYMCLQENWCJG-UHFFFAOYSA-N	Organoheterocyclic compounds	Lactams	Beta lactams	Level 3	45.7	85.4232	47.3	339.1345, 339.1837, 339.6935, 366.9377, 408.1229, 421.0965, 424.1124, 435.8567, 492.0950, 492.1026	M-H2O-H	C20H25N5O7S2	-3.79509
8.31_343.2948m/z	343.295	8.31133	pos	N-Myristoyl Proline	198564	https://cloud.oebiotech.com/#/lm/network/198564	HMDB0242058							10245787		CCCCCCCCCCCCCC(=O)N1CCCC1C(O)=O	OFWGTRJQCVYFBE-UHFFFAOYSA-N	Organic acids and derivatives	Carboxylic acids and derivatives	Amino acids, peptides, and analogues	Level 4	45.7	92.4243	38.9	240.6673, 240.6937, 267.8664, 290.2980, 302.1425, 302.7919, 315.5635, 317.7403, 335.4613, 343.2948	M+NH4	C19H35NO3	-2.22583
0.71_163.0599m/z	163.06	0.714417	pos	Inositol	46932	https://cloud.oebiotech.com/#/lm/network/46932	HMDB0000211	5221		17268	C00137	gga00052,gga00053,gga00562,gga02010,gga04070	Galactose metabolism|Ascorbate and aldarate metabolism|Inositol phosphate metabolism|ABC transporters|Phosphatidylinositol signaling system		87-89-8	O[C@H]1[C@H](O)[C@@H](O)[C@H](O)[C@H](O)[C@@H]1O	CDAISMWEOUEBRE-GPIVLXJGSA-N	Organic oxygen compounds	Organooxygen compounds	Alcohols and polyols	Level 2	45.6	95.2504	0		M+H-H2O	C6H12O6	-1.28278
0.69_145.0607m/z	145.061	0.691683	neg	Cyclic Urea	205377	https://cloud.oebiotech.com/#/lm/network/205377	HMDB0250626							71482479		OC1CNC(=O)NCC1O	ZMGMDXCADSRNCX-UHFFFAOYSA-N	Organoheterocyclic compounds	Diazepanes	1,3-diazepanes	Level 2	45.6	93.3215	0		M-H	C5H10N2O3	-7.76583
0.75_72.0808m/z	72.0808	0.7549	pos	2-(Ethylamino)ethanol	200395	https://cloud.oebiotech.com/#/lm/network/200395	HMDB0244944							8072		CCNCCO	MIJDSYMOBYNHOT-UHFFFAOYSA-N	Organic nitrogen compounds	Organonitrogen compounds	Amines	Level 2	45.6	95.9731	0		M+H-H2O	C4H11NO	0.522825
10.85_243.1960m/z	243.196	10.8534	neg	3R-hydroxy-tetradecanoic acid	1837	https://cloud.oebiotech.com/#/lm/network/1837	HMDB0010731	35675	LMFA01050322	42539				5288266		C(C[C@H](O)CCCCCCCCCCC)(=O)O	ATRNZOYKSNPPBF-CYBMUJFWSA-N	Lipids and lipid-like molecules	Fatty Acyls	Fatty acids and conjugates	Level 2	45.6	95.9398	0	235.7142, 235.8097, 240.8757, 240.9009, 240.9516, 240.9760, 240.9874, 243.1609, 243.1681, 243.1963	M-H	C14H28O3	-2.2758
11.36_492.3093m/z	492.309	11.3584	neg	PE(19:1/0:0)	21180	https://cloud.oebiotech.com/#/lm/network/21180		77685	LMGP02050019	138539				52925138		[C@](COP(=O)(O)OCCN)([H])(O)COC(CCCCCCC/C=C\CCCCCCCCC)=O	QXOXODCLNBXHKD-ZXEGGCGDSA-N	Lipids and lipid-like molecules	Glycerophospholipids	Glycerophosphoethanolamines	Level 2	45.6	90.3399	0		M-H	C24H48NO7P	-0.592034
5.02_407.1705m/z	407.17	5.01727	pos	Crepidiaside B	255016	https://cloud.oebiotech.com/#/lm/network/255016	HMDB0302022							101683332		[H][C@@]12CCC(C)=C3C(=O)C=C(CO[C@@H]4O[C@H](CO)[C@@H](O)[C@H](O)[C@H]4O)[C@]3([H])[C@@]1([H])OC(=O)[C@H]2C	BUHZTPLXMFRPCK-CKCUUXPSSA-N	Organic oxygen compounds	Organooxygen compounds	Carbohydrates and carbohydrate conjugates	Level 4	45.6	90.8571	38.3	107.9663, 123.7498, 163.9004, 170.0602, 170.0774, 231.0997, 240.6849, 338.3629, 338.5240, 407.1714	M+H-H2O	C21H28O9	1.01656
5.05_198.0893n	181.086	5.05362	pos	Modiolide A	7883	https://cloud.oebiotech.com/#/lm/network/7883			LMFA07040142					643697		C1(=O)C=C[C@H](O)C=C[C@@H](O)C[C@@H](C)O1	MKPZLFSGCUYQEY-JKPBTABPSA-N	Organoheterocyclic compounds	Oxocins	Unclassified	Level 2	45.6	94.4071	0		M+H-H2O, M+Na	C10H14O4	0.712099
5.53_197.1150m/z	197.115	5.5254	pos	9-hydroxy pelargonic acid	1674	https://cloud.oebiotech.com/#/lm/network/1674		35410	LMFA01050028	79121				138052		C(CCCCCCO)CC(=O)O	AFZMICRBFKZNIH-UHFFFAOYSA-N	Organic acids and derivatives	Hydroxy acids and derivatives	Medium-chain hydroxy acids and derivatives	Level 2	45.6	89.9889	0		M+Na	C9H18O3	1.09392
9.17_236.1048m/z	236.105	9.16672	neg	4-Hydroxydebrisoquine	48731	https://cloud.oebiotech.com/#/lm/network/48731	HMDB0006468	58417		63800				107669	59333-79-8	NC(=N)N1CC(O)C2=C(C1)C=CC=C2	AKFURXZANOMQBD-UHFFFAOYSA-N	Organoheterocyclic compounds	Tetrahydroisoquinolines	Unclassified	Level 4	45.6	97.0522	35.4	102.4436, 110.5466, 175.9994, 177.0912, 192.1145, 218.0940, 229.1295, 236.0032, 236.0794, 236.1049	M+FA-H	C10H13N3O	3.6227
0.79_211.0006m/z	211.001	0.787567	neg	D-Ribose 5-phosphate	257711	https://cloud.oebiotech.com/#/lm/network/257711	HMDB0001548	159			C00117	gga00030,gga00230,gga00440,gga00750	Pentose phosphate pathway|Purine metabolism|Phosphonate and phosphinate metabolism|Vitamin B6 metabolism	439167	4300-28-1	C(C1C(C(C(O1)O)O)O)OP(=O)(O)O	KTVPXOYAKDPRHY-SOOFDHNKSA-N	Organic oxygen compounds	Organooxygen compounds	Carbohydrates and carbohydrate conjugates	Level 2	45.5	92.9158	0		M-H2O-H	C5H11O8P	-3.13394
2.26_99.0684n	100.076	2.26355	pos	4,4-Dimethyl-2-oxazoline	201929	https://cloud.oebiotech.com/#/lm/network/201929	HMDB0246597							121630		CC1(C)COC=N1	KOAMXHRRVFDWRQ-UHFFFAOYSA-N	Organoheterocyclic compounds	Azolines	Oxazolines	Level 4	45.5	97.4527	30.4	104.8970, 105.0336, 105.7989, 107.0500, 107.0730, 109.8452, 109.8639, 118.0349, 122.0328, 122.0601	M+H, M+Na	C5H9NO	0.131067
3.83_180.0994m/z	180.099	3.82745	pos	N,N-diethyl-3-hydroxybut-2-enamide	8766	https://cloud.oebiotech.com/#/lm/network/8766			LMFA08020190	38839				54707515		OC(=C([H])C(N(CC)CC)=O)C	HFULVRQKWHMTMH-UHFFFAOYSA-N	Lipids and lipid-like molecules	Fatty Acyls	Fatty amides	Level 2	45.5	95.2322	0	141.1207, 153.5895, 156.5809, 156.9746, 159.8202, 165.0918, 174.9848, 180.0120, 180.0649, 180.0991	M+Na	C8H15NO2	-0.783314
4.03_215.0917m/z	215.092	4.03327	neg	SCHEMBL16644330	595501	https://cloud.oebiotech.com/#/lm/network/595501								59881677		COC(=O)CC(O)(CCC(C)(C)O)C(=O)O	LJKFQOIDMVFPLU-UHFFFAOYSA-N	Lipids and lipid-like molecules	Fatty Acyls	Fatty acids and conjugates	Level 2	45.5	92.1817	0		M-H2O-H	C10H18O6	-3.27639
4.49_250.0715m/z	250.072	4.48958	neg	Gentianamine	276544	https://cloud.oebiotech.com/#/lm/network/276544		68048			C09961			442535	22952-54-1	C=CC1=CN=CC2=C1C(COC2=O)CO	PGWRAJMYNMYBFM-UHFFFAOYSA-N	Organoheterocyclic compounds	Pyranopyridines	Unclassified	Level 2	45.5	98.1229	0		M+FA-H	C11H11NO3	-2.80275
4.75_461.1438m/z	461.144	4.75255	neg	Paeoniflorin	209966	https://cloud.oebiotech.com/#/lm/network/209966	HMDB0256075							425990		CC12CC3(O)OC(O1)C1(COC(=O)C4=CC=CC=C4)C3CC21OC1OC(CO)C(O)C(O)C1O	YKRGDOXKVOZESV-UHFFFAOYSA-N	Lipids and lipid-like molecules	Prenol lipids	Terpene glycosides	Level 2	45.5	91.0115	0		M-H2O-H	C23H28O11	-3.20457
4.76_394.1634n	395.171	4.75567	pos	Eperezolid	206406	https://cloud.oebiotech.com/#/lm/network/206406	HMDB0251836							23278464		CC(=O)NCC1CN(C(=O)O1)C1=CC(F)=C(C=C1)N1CCN(CC1)C(=O)CO	SIMWTRCFFSTNMG-UHFFFAOYSA-N	Organoheterocyclic compounds	Diazinanes	Piperazines	Level 4	45.5	97.0533	36.1	238.1191, 252.1346, 272.1401, 302.7902, 302.7963, 349.1664, 359.1527, 377.1592, 377.1654, 395.1711	M+H, M+Na	C18H23FN4O5	-4.748
5.67_396.1677n	397.175	5.66757	pos	Benazeprilat	82465	https://cloud.oebiotech.com/#/lm/network/82465	HMDB0060582	1259		88200				5463984	86541-78-8	OC(=O)CN1C2=CC=CC=C2CC[C@H](N[C@@H](CCC2=CC=CC=C2)C(O)=O)C1=O	MADRIHWFJGRSBP-ROUUACIJSA-N	Organic acids and derivatives	Carboxylic acids and derivatives	Amino acids, peptides, and analogues	Level 4	45.5	93.0841	36.7	149.4043, 170.5125, 188.1076, 205.1342, 238.7518, 240.6803, 243.9420, 251.1390, 379.1671, 397.1746	M+H, M+Na	C22H24N2O5	-1.96634
6.03_295.1448m/z	295.145	6.02982	neg	7-Methoxy tropisetron	212844	https://cloud.oebiotech.com/#/lm/network/212844	HMDB0259513							178069		COC1=CC=CC2=C1NC=C2C(=O)OC1CC2CCC(C1)N2C	GMKZFWHCKJSRHX-UHFFFAOYSA-N	Organoheterocyclic compounds	Indoles and derivatives	Indolecarboxylic acids and derivatives	Level 4	45.5	92.0924	36.6	120.0444, 120.0548, 130.9823, 141.2240, 158.9777, 164.9004, 174.0915, 226.9657, 240.9412, 295.1454	M-H2O-H	C18H22N2O3	-1.13559
6.03_475.1092m/z	475.109	6.02982	neg	5-(1,1-Dioxido-1,2-thiazinan-2-yl)-N-(4-fluorobenzyl)-8-hydroxy-1,6-naphthyridine-7-carboxamide	212828	https://cloud.oebiotech.com/#/lm/network/212828	HMDB0259494							457930		OC(=NCC1=CC=C(F)C=C1)C1=C(O)C2=C(C=CC=N2)C(=N1)N1CCCCS1(=O)=O	DIDKWCOCQJWMDJ-UHFFFAOYSA-N	Organoheterocyclic compounds	Diazanaphthalenes	Naphthyridines	Level 4	45.5	92.2638	35.4	339.1830, 339.6575, 361.1183, 407.0652, 407.1220, 407.1782, 429.0332, 429.0450, 429.1035, 475.1083	M+FA-H	C20H19FN4O4S	-0.133879
6.16_355.1564m/z	355.156	6.16007	neg	1,2,3,4-Tetrahydro-1-[1-hydroxy-3-(4-hydroxyphenyl)-2-propenyl]-6,7-dimethoxy-2-naphthalenol	64492	https://cloud.oebiotech.com/#/lm/network/64492	HMDB0041401	95801		175584				131753135	163811-76-5	COC1=C(OC)C=C2C(C(O)\C=C/C3=CC=C(O)C=C3)C(O)CCC2=C1	KAYRJPGARKNUEX-UITAMQMPSA-N	Benzenoids	Tetralins	Unclassified	Level 2	45.5	84.4432	0		M-H	C21H24O5	3.61816
8.03_289.1053m/z	289.105	8.02713	neg	6-(2-hydroxy-3-methylbut-3-enyl)-5,7-dimethoxychromen-2-one	596032	https://cloud.oebiotech.com/#/lm/network/596032								15071017		C=C(C)C(O)Cc1c(OC)cc2oc(=O)ccc2c1OC	RUCHZOCSENTTRO-UHFFFAOYSA-N	Phenylpropanoids and polyketides	Coumarins and derivatives	Unclassified	Level 2	45.5	91.3688	0	221.1132, 221.1182, 227.8283, 240.9396, 240.9752, 243.0994, 264.1544, 288.6187, 289.1053, 289.1134	M-H	C16H18O5	-9.82387
10.28_345.1678m/z	345.168	10.2843	neg	(2R,5R)-2-[6-(Cyclopentylamino)-8-(methylamino)purin-9-yl]-5-(hydroxymethyl)oxolane-3,4-diol	209320	https://cloud.oebiotech.com/#/lm/network/209320	HMDB0255318							44282903		CNC1=NC2=C(N=CN=C2NC2CCCC2)N1C1OC(CO)C(O)C1O	ARVGZMRDUMAGBG-UHFFFAOYSA-N	Nucleosides, nucleotides, and analogues	Purine nucleosides	Unclassified	Level 4	45.4	91.6325	36	74.0392, 98.5763, 139.6313, 211.4945, 241.0311, 277.1808, 283.0736, 299.1614, 341.3220, 345.1681	M-H2O-H	C16H24N6O4	-0.7052
10.51_197.1899m/z	197.19	10.5084	pos	12-Tridecen-2-one	9959	https://cloud.oebiotech.com/#/lm/network/9959		98167	LMFA12000167					10888854		CC(=O)CCCCCCCCCC=C	UYCZPLKICNDOCL-UHFFFAOYSA-N	Organic oxygen compounds	Organooxygen compounds	Carbonyl compounds	Level 2	45.4	76.4929	0		M+H	C13H24O	-0.541846
10.76_365.2923n	388.281	10.7588	pos	N-cis-octadec-9Z-enoyl-L-Homoserine lactone	274611	https://cloud.oebiotech.com/#/lm/network/274611		64727						71684636		CCCCCCCCC=CCCCCCCCC(=O)NC1CCOC1=O	PYEKBLYUYSJMKS-QJRAZLAKSA-N	Organic acids and derivatives	Carboxylic acids and derivatives	Amino acids, peptides, and analogues	Level 4	45.4	94.3849	35.3	234.4898, 236.0324, 240.7464, 242.8476, 265.7204, 274.5452, 318.5998, 334.5074, 371.2287, 388.2822	M+Na, M+K, M+H	C22H39NO3	-2.03268
12.16_305.2445m/z	305.244	12.1629	pos	17(18)-Epoxy-11Z,14Z-Eicosadienoic acid	2240	https://cloud.oebiotech.com/#/lm/network/2240			LMFA01070029					131839787		C(CCCCCCCCC/C=C\C/C=C\CC1OC1CC)(=O)O	WKQIFAMQDFHXAL-HWXFIQLYSA-N	Lipids and lipid-like molecules	Fatty Acyls	Fatty acids and conjugates	Level 2	45.4	87.8394	0		M+H-H2O	C20H34O3	-9.36718
15.01_207.1589m/z	207.159	15.0051	pos	2-[2-(2-Butoxyethoxy)ethoxy]ethanol	281370	https://cloud.oebiotech.com/#/lm/network/281370		268699						8923		CCCCOCCOCCOCCO	COBPKKZHLDDMTB-UHFFFAOYSA-N	Organic oxygen compounds	Organooxygen compounds	Ethers	Level 4	45.4	95.784	32.2	150.0277, 151.0287, 151.0977, 151.1111, 162.0017, 173.3393, 189.1642, 207.0979, 207.1383, 207.1555	M+H	C10H22O4	-0.753972
2.15_214.0172m/z	214.017	2.1504	neg	Dopamine 4-sulfate	48248	https://cloud.oebiotech.com/#/lm/network/48248	HMDB0004148	58219		34729	C13691			123932	38339-02-5	NCCC1=CC=C(OS(O)(=O)=O)C(O)=C1	DEKNNWJXAQTLFA-UHFFFAOYSA-N	Organic acids and derivatives	Organic sulfuric acids and derivatives	Arylsulfates	Level 4	45.4	94.9792	35.6	168.1398, 170.4048, 186.8973, 187.7122, 192.0225, 196.0057, 208.7932, 211.3804, 213.9945, 214.0176	M-H2O-H	C8H11NO5S	-3.19545
3.64_187.0631n	205.097	3.64372	pos	3-amino-2-naphthoic acid	266267	https://cloud.oebiotech.com/#/lm/network/266267		34509						22244	5959-52-4	C1=CC=C2C=C(C(=CC2=C1)C(=O)O)N	XFXOLBNQYFRSLQ-UHFFFAOYSA-N	Benzenoids	Naphthalenes	Naphthalenecarboxylic acids and derivatives	Level 4	45.4	97.5924	31.3	156.1013, 160.0755, 163.9405, 164.9435, 164.9817, 170.0600, 176.1306, 181.9505, 182.9532, 188.0706	M+H, M+NH4	C11H9NO2	-1.35639
5.36_305.1115m/z	305.111	5.35868	neg	N-Nitrosofenfluramine	209222	https://cloud.oebiotech.com/#/lm/network/209222	HMDB0255206							101196224		CCN(N=O)C(C)CC1=CC(=CC=C1)C(F)(F)F	JVGWNJLSTCQSCZ-UHFFFAOYSA-N	Benzenoids	Benzene and substituted derivatives	Phenethylamines	Level 4	45.4	94.8583	33.8	228.4331, 233.4418, 236.9149, 237.1241, 242.2830, 253.6238, 258.4000, 274.1618, 302.6557, 305.1101	M+FA-H	C12H15F3N2O	-1.4575
7.21_311.1682m/z	311.168	7.21305	neg	Yucalexin P8	60430	https://cloud.oebiotech.com/#/lm/network/60430	HMDB0036755	91782						14191199	119626-47-0	CC1(C)C(O)C(=O)CC2(C)C1CCC13OC1C(C)(C=C)C(=O)C=C23	OYQREFBZDOJEAT-UHFFFAOYSA-N	Organic oxygen compounds	Organooxygen compounds	Carbonyl compounds	Level 2	45.4	89.6965	0		M-H2O-H	C20H26O4	8.93291
9.09_318.2996m/z	318.3	9.0948	pos	Phytosphingosine	38925	https://cloud.oebiotech.com/#/lm/network/38925	HMDB0004610	7066	LMSP01030001	46961	C12144	gga00600	Sphingolipid metabolism	122121	554-62-1	OC[C@]([H])(N)[C@]([H])(O)[C@@](O)([H])CCCCCCCCCCCCCC	AERBNCYCJBRYDG-KSZLIROESA-N	Organic nitrogen compounds	Organonitrogen compounds	Amines	Level 4	45.3	95.9989	33	236.0212, 240.5297, 240.5390, 240.5622, 270.2793, 300.2896, 302.7453, 302.7882, 318.2409, 318.3001	M+H	C18H39NO3	-2.04578
1.27_175.0239m/z	175.024	1.2746	neg	2-Hydroxyglutaric acid lactone	81790	https://cloud.oebiotech.com/#/lm/network/81790	HMDB0059743			74524				251524		OC(=O)C1CCC(=O)O1	QVADRSWDTZDDGR-UHFFFAOYSA-N	Organoheterocyclic compounds	Lactones	Gamma butyrolactones	Level 2	45.3	98.4931	0		M+FA-H	C5H6O4	-7.19885
12.31_362.3023m/z	362.302	12.3078	pos	N-Linoleoyl Valine	198494	https://cloud.oebiotech.com/#/lm/network/198494	HMDB0241988							75955262		CCCCCC=CCC=CCCCCCCCC(=O)NC(C(C)C)C(O)=O	OBXMQPZPFUXHDL-UHFFFAOYSA-N	Organic acids and derivatives	Carboxylic acids and derivatives	Amino acids, peptides, and analogues	Level 2	45.3	88.7861	0		M+H-H2O	C23H41NO3	-8.08025
12.70_253.2168m/z	253.217	12.7001	neg	15-Hexadecenoic acid	200148	https://cloud.oebiotech.com/#/lm/network/200148	HMDB0244666							11680418		OC(=O)CCCCCCCCCCCCCC=C	HVODZEXFHPAFHB-UHFFFAOYSA-N	Lipids and lipid-like molecules	Fatty Acyls	Fatty acids and conjugates	Level 2	45.3	95.8067	0.55	222.3064, 227.4581, 227.4876, 228.3458, 228.3745, 228.5626, 228.5916, 233.9851, 234.0137, 253.2171	M-H	C16H30O2	-2.04322
12.78_530.2661n	553.255	12.7774	pos	Glycerol phenylbutyrate	207274	https://cloud.oebiotech.com/#/lm/network/207274	HMDB0252844	326691						10482134		O=C(CCCC1=CC=CC=C1)OCC(COC(=O)CCCC1=CC=CC=C1)OC(=O)CCCC1=CC=CC=C1	ZSDBFLMJVAGKOU-UHFFFAOYSA-N	Lipids and lipid-like molecules	Glycerolipids	Triradylcglycerols	Level 2	45.3	91.8692	0.0101	368.7574, 402.7762, 419.1796, 422.3603, 481.6996, 529.1508, 534.5272, 541.8357, 542.9824, 553.2559	M+Na, M+K	C33H38O6	-1.31477
13.29_263.1978m/z	263.198	13.2929	pos	Methyl 9Z-tetradecenoate	7232	https://cloud.oebiotech.com/#/lm/network/7232		44859	LMFA07010493	143579				5352674	56219-06-8	O=C(CCCCCCC/C=C\CCCC)OC	RWIPSJUSVXDVPB-SREVYHEPSA-N	Lipids and lipid-like molecules	Fatty Acyls	Fatty acid esters	Level 2	45.3	63.2522	0		M+Na	C15H28O2	-1.53501
14.78_153.1153n	171.149	14.7775	pos	2-Azaspiro[4.5]decan-3-one	202434	https://cloud.oebiotech.com/#/lm/network/202434	HMDB0247166	351125						47457		OC1=NCC2(C1)CCCCC2	JAWPQJDOQPSNIQ-UHFFFAOYSA-N	Organoheterocyclic compounds	Azaspirodecane derivatives	Unclassified	Level 4	45.3	96.4681	31.1	155.1066, 171.0394, 171.0650, 171.0705, 171.0813, 171.1010, 171.1156, 171.1210, 171.1336, 171.1492	M+H, M+NH4	C9H15NO	-0.726373
0.99_123.0553m/z	123.055	0.9926	pos	Nicotinamide	47565	https://cloud.oebiotech.com/#/lm/network/47565	HMDB0001406	1497		17154	C00153	gga00760	Nicotinate and nicotinamide metabolism	936	98-92-0	NC(=O)C1=CC=CN=C1	DFPAKSUCGFBDDF-UHFFFAOYSA-N	Organoheterocyclic compounds	Pyridines and derivatives	Pyridinecarboxylic acids and derivatives	Level 2	45.2	92.941	28.7	102.0234, 105.0337, 105.0447, 106.0289, 108.0573, 109.0283, 118.0350, 119.0191, 123.0443, 123.0553	M+H	C6H6N2O	-0.16402
0.75_188.0350m/z	188.035	0.7549	pos	L-Methionine sulfoxide	47759	https://cloud.oebiotech.com/#/lm/network/47759	HMDB0002005	63430		17016	C02989	gga00270	Cysteine and methionine metabolism	158980	3226-65-1	CS(=O)CC[C@H](N)C(O)=O	QEFRNWWLZKMPFJ-YGVKFDHGSA-N	Organic acids and derivatives	Carboxylic acids and derivatives	Amino acids, peptides, and analogues	Level 2	45.2	88.9157	0		M+Na	C5H11NO3S	-0.976584
5.93_171.1016m/z	171.102	5.93448	neg	9-oxo-nonanoic acid	2157	https://cloud.oebiotech.com/#/lm/network/2157	HMDB0094711	74794	LMFA01060160	78700	C16322	gga00592	alpha-Linolenic acid metabolism	75704		C(CCCCCCCC([H])=O)(=O)O	WLGDDELKYAWBBL-UHFFFAOYSA-N	Lipids and lipid-like molecules	Fatty Acyls	Fatty acids and conjugates	Level 2	45.2	90.9162	0	102.9557, 103.0395, 112.0659, 112.0948, 127.0755, 127.1115, 141.9915, 165.9971, 171.0199, 171.1017	M-H	C9H16O3	-6.02187
5.14_173.0809m/z	173.081	5.14278	neg	2-Propylglutaric acid	82556	https://cloud.oebiotech.com/#/lm/network/82556	HMDB0060684	2998		80644	C16658	gga00982	Drug metabolism - cytochrome P450	134970	32806-62-5	CCCC(CCC(O)=O)C(O)=O	IFNXFIJXYVEYLF-UHFFFAOYSA-N	Lipids and lipid-like molecules	Fatty Acyls	Fatty acids and conjugates	Level 2	45.2	94.3684	0		M-H	C8H14O4	-5.79149
0.70_180.0631n	203.052	0.696033	pos	L-Sorbose	47483	https://cloud.oebiotech.com/#/lm/network/47483	HMDB0001266	328114		10295	C08356			441484	470-15-5	OC[C@@]1(O)OC[C@H](O)[C@@H](O)[C@@H]1O	LKDRXBCSQODPBY-BGPJRJDNSA-N	Organic oxygen compounds	Organooxygen compounds	Carbohydrates and carbohydrate conjugates	Level 2	45.2	98.1763	27.2	169.9784, 171.9935, 175.1477, 179.9716, 180.9553, 185.1317, 186.1127, 203.0092, 203.0342, 203.0526	M+Na, M+K	C6H12O6	-1.49734
10.70_104.1070m/z	104.107	10.7004	pos	Cyclopentanol	255420	https://cloud.oebiotech.com/#/lm/network/255420	HMDB0302463	65703		16133	C02020			7298	96-41-3	OC1CCCC1	XCIXKGXIYUWCLL-UHFFFAOYSA-N	Organic oxygen compounds	Organooxygen compounds	Alcohols and polyols	Level 4	45.2	98.1163	27.8	90.5791, 92.6228, 92.7045, 94.3678, 95.0492, 95.4448, 96.6019, 102.4329, 103.3773, 104.1071	M+NH4	C5H10O	0.015685
4.85_149.0596m/z	149.06	4.84812	pos	Atrolactic acid	258366	https://cloud.oebiotech.com/#/lm/network/258366		5462						1303		CC(C1=CC=CC=C1)(C(=O)O)O	NWCHELUCVWSRRS-UHFFFAOYSA-N	Benzenoids	Benzene and substituted derivatives	Unclassified	Level 2	45.2	90.0709	0		M+H-H2O	C9H10O3	-0.882711
5.01_425.0186m/z	425.019	5.01232	neg	Luteolin 3'-methyl ether 7-sulfate	30890	https://cloud.oebiotech.com/#/lm/network/30890		49230	LMPK12110800					44258211		C1(OS(=O)(O)=O)=CC2OC(C3C=C(OC)C(O)=CC=3)=CC(=O)C=2C(O)=C1	YIYDRDIIVCKVSU-UHFFFAOYSA-N	Phenylpropanoids and polyketides	Flavonoids	O-methylated flavonoids	Level 2	45.2	86.1072	0	104.8786, 126.1442, 129.9747, 146.9648, 197.5694, 204.9232, 228.3100, 289.0450, 358.1794, 424.9806	M+FA-H	C16H12O9S	0.63698
7.60_453.2853m/z	453.285	7.60088	neg	omega-muricholic acid	45928	https://cloud.oebiotech.com/#/lm/network/45928	HMDB0000364	5353	LMST04010065	81299	C17727			5283851	6830-03-1	C1[C@]2(C)[C@@]3([H])CC[C@]4(C)[C@@]([H])([C@]([H])(C)CCC(O)=O)CC[C@@]4([H])[C@]3([H])[C@@H](O)[C@H](O)[C@]2([H])C[C@H](O)C1	DKPMWHFRUGMUKF-NTPBNISXSA-N	Lipids and lipid-like molecules	Steroids and steroid derivatives	Bile acids, alcohols and derivatives	Level 2	45.2	96.1505	0		M+FA-H	C24H40O5	-1.19527
10.91_240.2086n	258.242	10.915	pos	(E)-9-Tetradecenyl formate	7291	https://cloud.oebiotech.com/#/lm/network/7291		97258	LMFA07010552					5364715		O=COCCCCCCCC/C=C/CCCC	MAOWSVNIDSZOBR-AATRIKPKSA-N	Lipids and lipid-like molecules	Fatty Acyls	Fatty alcohol esters	Level 4	45.1	93.9186	33.4	183.3819, 212.2373, 218.7500, 227.5614, 230.2480, 234.1502, 234.1784, 240.2319, 240.7705, 258.2433	M+H, M+NH4	C15H28O2	-1.33162
14.47_312.3254m/z	312.325	14.467	pos	9R,10S-Epoxy-6Z-eicosene	10092	https://cloud.oebiotech.com/#/lm/network/10092		98297	LMFA12000307					15708134		CCCCC/C=C\C[C@@H]1O[C@@H]1CCCCCCCCCC	JJKUQABYACBLID-MJULWQABSA-N	Organoheterocyclic compounds	Epoxides	Unclassified	Level 2	45.1	93.0637	0.0403	234.7418, 240.7345, 276.7607, 277.2165, 294.2429, 302.7464, 302.7929, 312.1912, 312.2589, 312.3265	M+NH4	C20H38O	-2.20315
3.38_355.0665m/z	355.066	3.38093	neg	Caffeoyl C1-glucuronide	64768	https://cloud.oebiotech.com/#/lm/network/64768	HMDB0041709	96067						131753189		O[C@H]1[C@H](OC(=O)\C=C\C2=CC=C(O)C(O)=C2)O[C@@H]([C@@H](O)[C@@H]1O)C(O)=O	VMGJMCCDXJNCOK-ZYZFHZPYSA-N	Phenylpropanoids and polyketides	Cinnamic acids and derivatives	Hydroxycinnamic acids and derivatives	Level 2	45.1	92.6975	22.7	223.1163, 227.8983, 228.3374, 228.3668, 231.8488, 240.9372, 260.5230, 274.7021, 283.7230, 355.0668	M-H	C15H16O10	-1.6367
4.12_138.0913m/z	138.091	4.11848	pos	3-Ethyl-5-hydroxy-4,5-dimethyl-pyrrolin-2-one	207544	https://cloud.oebiotech.com/#/lm/network/207544	HMDB0253169							171278		CCC1=C(C)C(C)(O)NC1=O	BTIPRYZZYXEGPM-UHFFFAOYSA-N	Organoheterocyclic compounds	Pyrrolines	Unclassified	Level 2	45.1	90.8807	0		M+H-H2O	C8H13NO2	-0.576718
4.45_307.0852m/z	307.085	4.44763	neg	1-O-p-Coumaroyl-beta-D-glucose	60593	https://cloud.oebiotech.com/#/lm/network/60593	HMDB0036936	91925		168167				14158116	7139-64-2	OCC1OC(OC(=O)\C=C\C2=CC=C(O)C=C2)C(O)C(O)C1O	DSNCQKUYZOSARM-ZZXKWVIFSA-N	Phenylpropanoids and polyketides	Cinnamic acids and derivatives	Hydroxycinnamic acids and derivatives	Level 2	45.1	89.8083	0		M-H2O-H	C15H18O8	8.92644
4.49_394.9771m/z	394.977	4.48958	neg	Perfluoro(methylcyclohexane)	210180	https://cloud.oebiotech.com/#/lm/network/210180	HMDB0256314	336803						9637		FC(F)(F)C1(F)C(F)(F)C(F)(F)C(F)(F)C(F)(F)C1(F)F	QIROQPWSJUXOJC-UHFFFAOYSA-N	Organohalogen compounds	Alkyl halides	Cyclohexyl halides	Level 4	45.1	98.1428	31.5	242.0398, 250.9703, 263.9943, 270.8374, 305.4926, 314.6162, 326.4736, 326.9908, 343.5591, 348.9721	M+FA-H	C7F14	3.66705
4.64_153.0183m/z	153.018	4.63693	neg	Pyrocatechuic acid	47021	https://cloud.oebiotech.com/#/lm/network/47021	HMDB0000397	3276		18026	C00196			19	303-38-8	OC(=O)C1=C(O)C(O)=CC=C1	GLDQAMYCGOIJDV-UHFFFAOYSA-N	Benzenoids	Benzene and substituted derivatives	Benzoic acids and derivatives	Level 2	45.1	97.996	29	122.8929, 128.2712, 128.7359, 135.0077, 141.5533, 141.6899, 145.7058, 152.1525, 153.0051, 153.0182	M-H	C7H6O4	-6.8175
4.72_211.1327m/z	211.133	4.71747	pos	Acremin F	595428	https://cloud.oebiotech.com/#/lm/network/595428								74192694		CC(C)(O)C=CC1=CC(O)C(C)(O)CC1O	KLZSJMCXTDLPSF-UHFFFAOYSA-N	Organic oxygen compounds	Organooxygen compounds	Alcohols and polyols	Level 2	45.1	93.3244	0	175.1116, 175.1489, 193.0873, 193.1224, 194.1149, 211.0347, 211.0767, 211.0948, 211.1111, 211.1319	M+H-H2O	C12H20O4	-0.56646
4.82_293.1490m/z	293.149	4.81912	pos	5-Amino-6-(4-hydroxy-2-butenoyl)-2,2-dimethyl-4-chromanone	64422	https://cloud.oebiotech.com/#/lm/network/64422	HMDB0041329	95738		174629				15225569	162287-97-0	CC1(C)CC(=O)C2=C(O1)C=CC(C(=O)\C=C\CO)=C2N	FQWVFPQMOJOLSZ-ONEGZZNKSA-N	Organoheterocyclic compounds	Benzopyrans	1-benzopyrans	Level 4	45.1	95.436	32.7	235.2876, 235.3150, 236.7621, 236.7871, 237.1229, 240.5947, 240.6101, 247.1441, 275.1407, 293.1485	M+NH4	C15H17NO4	-2.13104
5.23_287.1033m/z	287.103	5.2301	neg	3-Carboxy-2,3,4,9-tetrahydro-1H-pyrido[3,4-b]indole-1-propanoic acid	58817	https://cloud.oebiotech.com/#/lm/network/58817	HMDB0034881	90269						131751635		OC(=O)CCC1NC(CC2=C1NC1=CC=CC=C21)C(O)=O	PPKGNUKJFFAWHY-UHFFFAOYSA-N	Alkaloids and derivatives	Harmala alkaloids	Unclassified	Level 4	45.1	95.4866	31.6	130.0648, 133.8960, 228.0119, 228.0405, 229.0178, 240.9686, 243.1123, 243.1313, 287.0936, 287.1037	M-H	C15H16N2O4	-1.46325
5.40_313.1616m/z	313.162	5.40212	pos	tetranor-PGFM	212357	https://cloud.oebiotech.com/#/lm/network/212357	HMDB0258925	36188						3082337	23109-94-6	OC1CC(O)C(CCC(=O)CCCCC(O)=O)C1CCC(O)=O	IGRHJCFWWOQYQE-UHFFFAOYSA-N	Lipids and lipid-like molecules	Fatty Acyls	Eicosanoids	Level 2	45.1	91.1778	20.8	228.7342, 231.2133, 252.8411, 273.2906, 281.4670, 291.3634, 295.1538, 302.7484, 313.1229, 313.1624	M+H-H2O	C16H26O7	-9.11444
5.60_221.0788m/z	221.079	5.59637	neg	Imexon	207749	https://cloud.oebiotech.com/#/lm/network/207749	HMDB0253411	316364						68791		NC1=NC(=O)N2CC12	BIXBBIPTYBJTRY-UHFFFAOYSA-N	Organoheterocyclic compounds	Diazines	Pyrimidines and pyrimidine derivatives	Level 4	45.1	97.5112	30.6	112.2793, 132.1761, 137.0233, 159.3553, 181.0047, 181.9946, 193.0839, 195.0987, 204.7057, 221.0792	2M-H	C4H5N3O	-2.22564
15.37_747.5218m/z	747.522	15.3749	pos	PE(P-16:0/22:6)	21062	https://cloud.oebiotech.com/#/lm/network/21062	HMDB0005780	3869	LMGP02030001	90479	C00350	gga00563,gga00564,gga04136,gga04140	Glycosylphosphatidylinositol (GPI)-anchor biosynthesis|Glycerophospholipid metabolism|Autophagy - other|Autophagy - animal	5283497	206059-97-4	[C@](COP(=O)(O)OCCN)([H])(OC(CC/C=C\C/C=C\C/C=C\C/C=C\C/C=C\C/C=C\CC)=O)CO/C=C\CCCCCCCCCCCCCC	WVGALBKSWOUIEZ-XNHMFJFDSA-N	Lipids and lipid-like molecules	Glycerophospholipids	Glycerophosphoethanolamines	Level 3	45	82.1596	45.3	495.2680, 548.9854, 551.3373, 599.1428, 607.3957, 625.0890, 654.6555, 663.4510, 747.5093, 747.5263	M+	C43H74NO7P	2.03059
0.63_212.0795m/z	212.079	0.63175	pos	apo-[3-methylcrotonoyl-CoA:carbon-dioxide ligase (ADP-forming)]	81712	https://cloud.oebiotech.com/#/lm/network/81712	HMDB0059607	96232						25244460		NCCCC[C@H](NC=O)C(N)=O	DKPYGQKMNSGPGT-LURJTMIESA-N	Organic acids and derivatives	Carboximidic acids and derivatives	Carboximidic acids	Level 4	45	91.1733	34.8	101.9523, 109.2788, 126.1523, 153.0718, 156.4887, 177.0961, 178.8221, 195.0536, 205.7120, 212.0801	M+K	C7H15N3O2	-0.643219
10.30_197.0959m/z	197.096	10.3026	pos	Dihydropinosylvin	35101	https://cloud.oebiotech.com/#/lm/network/35101		53261	LMPK13090034	4579	C10254			442700		C1=C(O)C=C(CCC2=CC=CC=C2)C=C1O	LDBYHULIXFIJAZ-UHFFFAOYSA-N	Phenylpropanoids and polyketides	Stilbenes	Unclassified	Level 4	45	92.7731	33.1	151.1478, 151.6843, 156.0213, 160.8681, 161.1316, 165.0439, 179.1063, 179.1432, 197.0613, 197.0963	M+H-H2O	C14H14O2	-0.725856
12.09_283.2274m/z	283.227	12.0902	neg	SCHEMBL20178759	596363	https://cloud.oebiotech.com/#/lm/network/596363								13845581		CCCC/C=C/CCC/C=C/CCCCCO	WMRACIRVMYLKCN-RINXSNKBSA-N	Lipids and lipid-like molecules	Fatty Acyls	Fatty alcohols	Level 2	45	96.3979	0		M+FA-H	C16H30O	-1.9293
12.87_280.2397n	279.232	12.8664	neg	12-octadecynoic acid	1055	https://cloud.oebiotech.com/#/lm/network/1055		35224	LMFA01030570					3378048		C(CCCCCCCCCCC#CCCCCC)(=O)O	UTJWKGZXCAQRPW-UHFFFAOYSA-N	Lipids and lipid-like molecules	Fatty Acyls	Fatty acids and conjugates	Level 2	45	96.5858	0	233.9582, 234.2170, 235.9681, 240.9715, 240.9891, 241.0125, 241.0497, 258.6376, 279.1977, 279.2332	M-H, M+FA-H	C18H32O2	-1.7648
13.51_471.1662m/z	471.166	13.5124	pos	Diphenhydramine N-glucuronide	82749	https://cloud.oebiotech.com/#/lm/network/82749	HMDB0060897							131769988		C[N+](C)(CCOC(C1=CC=CC=C1)C1=CC=CC=C1)C1O[C@@H]([C@@H](O)[C@H](O)[C@H]1O)C(O)=O	OAIGZXXQYIJBLR-VAUIJEFBSA-O	Organic oxygen compounds	Organooxygen compounds	Carbohydrates and carbohydrate conjugates	Level 4	45	85.5363	41.7	319.4932, 347.2427, 362.8995, 368.7214, 386.1888, 386.1971, 398.2889, 469.7927, 471.1641, 471.1723	M+K	C23H30NO7+	1.85007
14.86_369.3505m/z	369.35	14.8615	pos	5alpha-cholestanone	43510	https://cloud.oebiotech.com/#/lm/network/43510	HMDB0000871	44727	LMST01010174	17762	C03238			92128	566-88-1	C1CC(=O)C[C@]2([H])CC[C@]3([H])[C@@]([H])([C@]21C)CC[C@]1(C)[C@@]([H])([C@H](C)CCCC(C)C)CC[C@]13[H]	PESKGJQREUXSRR-UXIWKSIVSA-N	Lipids and lipid-like molecules	Steroids and steroid derivatives	Cholestane steroids	Level 2	45	94.8276	3.37	243.2101, 247.2415, 257.2247, 259.2422, 273.2583, 287.2729, 327.0779, 369.1247, 369.2999, 369.3517	M+H-H2O	C27H46O	-2.90189
2.11_222.0401m/z	222.04	2.10977	neg	4-Acetyl-2(3H)-benzoxazolone	63755	https://cloud.oebiotech.com/#/lm/network/63755	HMDB0040612	95092						9989779	70735-79-4	CC(=O)C1=C2NC(=O)OC2=CC=C1	FZAQRVWPQCXSPC-UHFFFAOYSA-N	Organoheterocyclic compounds	Benzoxazoles	Benzoxazolones	Level 4	45	89.6527	40.4	176.0345, 178.0498, 184.0102, 185.5318, 196.5371, 214.2024, 216.3988, 220.5660, 221.8420, 222.0402	M+FA-H	C9H7NO3	-4.18722
4.25_258.9913m/z	258.991	4.24678	neg	Ethyl gallate 3-sulfate	197171	https://cloud.oebiotech.com/#/lm/network/197171	HMDB0240516									CCOC(=O)C1=CC(O)=C(O)C(OS(O)(=O)=O)=C1	JRHRIYQMDUZNBA-UHFFFAOYSA-N	Benzenoids	Benzene and substituted derivatives	Benzoic acids and derivatives	Level 2	45	88.9443	0		M-H2O-H	C9H10O8S	-1.724
6.23_173.1173m/z	173.117	6.23442	neg	4-hydroxy pelargonic acid	1672	https://cloud.oebiotech.com/#/lm/network/1672		35408	LMFA01050026					134653		C(C(O)CCCCC)CC(=O)O	IKOSQCITEZUTOE-UHFFFAOYSA-N	Organic acids and derivatives	Hydroxy acids and derivatives	Medium-chain hydroxy acids and derivatives	Level 2	45	89.9889	0		M-H	C9H18O3	-5.8176
8.06_195.1379m/z	195.138	8.0585	pos	Lycocasuarinen acid B	2033	https://cloud.oebiotech.com/#/lm/network/2033			LMFA01050595							C(/C=C/C=C/[C@@H](O)CCCCCC)(=O)O	RJYXYKQBJQBREY-PLZNCBDESA-N	Organic acids and derivatives	Hydroxy acids and derivatives	Medium-chain hydroxy acids and derivatives	Level 2	45	91.651	0		M+H-H2O	C12H20O3	-0.489268
9.07_172.1694m/z	172.169	9.07347	pos	(R)-Lavandulol	59845	https://cloud.oebiotech.com/#/lm/network/59845	HMDB0036041	91219		50281				94060	498-16-8	CC(C)=CCC(CO)C(C)=C	CZVXBFUKBZRMKR-UHFFFAOYSA-N	Lipids and lipid-like molecules	Prenol lipids	Monoterpenoids	Level 2	45	97.3373	0	149.9412, 149.9621, 155.1065, 166.9878, 171.9929, 172.0968, 172.1127, 172.1335, 172.1420, 172.1696	M+NH4	C10H18O	-1.0866
9.82_355.3444n	356.352	9.81525	pos	Eicosanoyl-EA	9047	https://cloud.oebiotech.com/#/lm/network/9047	HMDB0248559	3723	LMFA08040038	85253				3787294	94421-69-9	C(CCCCCCCCCCC)CCCCCCCC(=O)NCCO	AUJVQJHODMISJP-UHFFFAOYSA-N	Organic nitrogen compounds	Organonitrogen compounds	Amines	Level 4	45	95.1129	32.2	302.7445, 302.7935, 312.3251, 315.1096, 332.9802, 338.3401, 356.0677, 356.2805, 356.2990, 356.3520	M+H, M+Na	C22H45NO2	-1.83926
9.82_400.3775m/z	400.378	9.81525	pos	24-hydroxy-10Z-tetracosenoic acid	1779	https://cloud.oebiotech.com/#/lm/network/1779		74592	LMFA01050215					5312782		C(CCCCCCCC/C=C\CCCCCCCCCCCCCO)(=O)O	VQZGIEKNJUIUHV-XQRVVYSFSA-N	Lipids and lipid-like molecules	Fatty Acyls	Fatty acids and conjugates	Level 4	45	91.0239	37.1	211.6068, 240.6628, 240.6902, 254.5475, 313.9620, 315.1091, 338.3419, 347.5478, 400.2852, 400.3790	M+NH4	C24H46O3	-2.64637
0.71_351.0679m/z	351.068	0.710533	pos	2-O-(b-D-Galactopyranosyl)-D-xylopyranose	595725	https://cloud.oebiotech.com/#/lm/network/595725								14259293		OCC1OC(OC2C(O)OCC(O)C2O)C(O)C(O)C1O	NTQWZXRSBBGWFC-UHFFFAOYSA-N	Organic oxygen compounds	Organooxygen compounds	Carbohydrates and carbohydrate conjugates	Level 2	44.9	87.2538	0		M+K	C11H20O10	-2.8736
0.75_229.1545m/z	229.154	0.7549	pos	Pro-leu	207424	https://cloud.oebiotech.com/#/lm/network/207424	HMDB0253028							3527720		CC(C)CC(N=C(O)C1CCCN1)C(O)=O	ZKQOUHVVXABNDG-UHFFFAOYSA-N	Organic acids and derivatives	Carboxylic acids and derivatives	Amino acids, peptides, and analogues	Level 4	44.9	97.3539	28	185.0981, 186.1063, 228.9737, 229.0321, 229.0681, 229.0876, 229.1001, 229.1174, 229.1237, 229.1546	M+H	C11H20N2O3	-0.873674
10.57_367.3079n	390.297	10.5677	pos	N-(octadecanoyl)-homoserine lactone	8973	https://cloud.oebiotech.com/#/lm/network/8973		45493	LMFA08030010					69757690	479050-96-9	[C@@H]1(CCOC1=O)NC(=O)CCCCCCCCCCCCCCCCC	HGMDJDYXARRSKB-FQEVSTJZSA-N	Organic acids and derivatives	Carboxylic acids and derivatives	Amino acids, peptides, and analogues	Level 4	44.9	91.299	35.6	175.6871, 187.0932, 212.3970, 224.6254, 227.7407, 227.7694, 302.7403, 322.8130, 335.1781, 390.2982	M+Na, M+K, M+H	C22H41NO3	-2.03236
10.78_219.1748m/z	219.175	10.7753	neg	6-Methyl-2-(4-methylcyclohex-3-en-1-yl)hepta-1,5-dien-4-ol	595155	https://cloud.oebiotech.com/#/lm/network/595155								91710334		C=C(CC(O)C=C(C)C)C1CC=C(C)CC1	HGURSBWDVNEOKP-UHFFFAOYSA-N	Lipids and lipid-like molecules	Prenol lipids	Sesquiterpenoids	Level 2	44.9	94.0993	0		M-H	C15H24O	-2.96182
11.43_228.2320m/z	228.232	11.4261	pos	SCHEMBL20178781	596031	https://cloud.oebiotech.com/#/lm/network/596031								14698732		CCCC/C=C\CCC/C=C/CCCO	RTVRBZVCOFYNLX-GWZUCBFCSA-N	Lipids and lipid-like molecules	Fatty Acyls	Fatty alcohols	Level 2	44.9	97.3236	0	211.1688, 217.9897, 227.3383, 227.4967, 227.5261, 227.5573, 227.5866, 227.7367, 228.1222, 228.2323	M+NH4	C14H26O	-0.851058
12.02_128.1069m/z	128.107	12.0172	pos	3-Methyl-2-cyclohexen-1-one	56060	https://cloud.oebiotech.com/#/lm/network/56060	HMDB0031541	87750						14511	1193-18-6	CC1=CC(=O)CCC1	IITQJMYAYSNIMI-UHFFFAOYSA-N	Organic oxygen compounds	Organooxygen compounds	Carbonyl compounds	Level 4	44.9	93.1673	32.3	109.6625, 109.8598, 111.0800, 112.0759, 118.7836, 126.7747, 128.0263, 128.0549, 128.0703, 128.1070	M+NH4	C7H10O	-0.800015
5.64_195.0990m/z	195.099	5.64017	pos	6-propionyl n-caproic acid	2062	https://cloud.oebiotech.com/#/lm/network/2062		35721	LMFA01060026					545982		C(CC(=O)CC)CCCC(=O)O	BMDUEIZQNLDNCI-UHFFFAOYSA-N	Lipids and lipid-like molecules	Fatty Acyls	Fatty acids and conjugates	Level 2	44.9	90.1438	0		M+Na	C9H16O3	-1.05212
5.98_239.0579m/z	239.058	5.97593	pos	(±)-6-Chlorotryptophan	57774	https://cloud.oebiotech.com/#/lm/network/57774	HMDB0033557	89367		140516				65259	17808-21-8	NC(CC1=CNC2=C1C=CC(Cl)=C2)C(O)=O	FICLVQOYKYBXFN-UHFFFAOYSA-N	Organoheterocyclic compounds	Indoles and derivatives	Indolyl carboxylic acids and derivatives	Level 3	44.9	72.4562	53.7	221.1545, 225.9085, 230.1154, 231.7613, 232.2171, 232.8826, 232.9107, 232.9805, 236.0055, 239.0594	M+H	C11H11ClN2O2	-1.2678
6.28_199.1570n	222.146	6.27502	pos	11-nitro-1-undecene	83716	https://cloud.oebiotech.com/#/lm/network/83716	HMDB0062669	353288		84219				543829		C=CCCCCCCCCCN(=O)=O	QSFROPSPQWQTKU-UHFFFAOYSA-N	Organic 1,3-dipolar compounds	Allyl-type 1,3-dipolar organic compounds	Organic nitro compounds	Level 4	44.9	96.6297	29.3	179.9182, 184.9112, 194.1617, 195.0403, 198.9762, 202.7953, 203.7933, 204.1471, 207.1657, 222.1463	M+Na, M+K, M+H	C11H21NO2	-1.09596
8.63_223.1332m/z	223.133	8.63013	neg	13-Oxo-9,11-tridecadienoic acid	2189	https://cloud.oebiotech.com/#/lm/network/2189	HMDB0034564	90028	LMFA01060202					11106999	125407-60-5	C(=O)/C=C/C=C/CCCCCCCC(=O)O	XHDHWGKEDVWKAN-ONNLMXTPSA-N	Lipids and lipid-like molecules	Fatty Acyls	Fatty acids and conjugates	Level 2	44.9	95.1761	0		M-H	C13H20O3	-3.2134
9.35_328.2475m/z	328.247	9.34575	pos	Plasmodiophorol A	3337	https://cloud.oebiotech.com/#/lm/network/3337			LMFA02000386							C(CCCCCCC/C=C\[C@H]1[C@]([H])([C@@H](O)CC)C[C@@H]2O[C@H]12)(=O)O	UMHMXTXOIVYKOO-RLHIQTTISA-N	Organic acids and derivatives	Hydroxy acids and derivatives	Medium-chain hydroxy acids and derivatives	Level 2	44.9	96.6308	0		M+NH4	C18H30O4	-2.37938
3.72_345.1174m/z	345.117	3.71655	neg	Deutzioside	35329	https://cloud.oebiotech.com/#/lm/network/35329		41181	LMPR0102070036	4458	C11671			443352		O([C@@H]1OC=C(C)[C@@]2([H])[C@H](O)[C@@H]3O[C@@H]3[C@]21[H])[C@H]1[C@H](O)[C@H]([C@H](O)[C@H](O1)CO)O	QSOURIMNVDBNHL-HJJINUIOSA-N	Organic oxygen compounds	Organooxygen compounds	Carbohydrates and carbohydrate conjugates	Level 2	44.8	91.8935	0		M-H	C15H22O9	-4.85729
3.79_307.1647m/z	307.165	3.79228	pos	p-Hydroxyubenimex	209839	https://cloud.oebiotech.com/#/lm/network/209839	HMDB0255924							100062		CC(C)CC(NC(=O)C(O)C(N)CC1=CC=C(O)C=C1)C(O)=O	FRMXVEDKXFUWRZ-UHFFFAOYSA-N	Organic acids and derivatives	Peptidomimetics	Hybrid peptides	Level 4	44.8	96.0949	29.8	247.0907, 248.6317, 253.1639, 266.5088, 271.1443, 283.8760, 289.1552, 302.7458, 302.7897, 307.1649	M+H-H2O	C16H24N2O5	-1.72177
4.05_179.1178m/z	179.118	4.04818	pos	7-(1-Imidazolyl)heptanoic acid	200330	https://cloud.oebiotech.com/#/lm/network/200330	HMDB0244878							173117		OC(=O)CCCCCCN1C=CN=C1	KZUXSHYAXPMDNJ-UHFFFAOYSA-N	Organoheterocyclic compounds	Azoles	Imidazoles	Level 4	44.8	93.5868	31.1	164.6608, 165.0190, 173.4779, 174.9839, 178.9605, 179.0338, 179.0644, 179.0859, 179.1046, 179.1201	M+H-H2O	C10H16N2O2	-0.545299
4.48_321.1450m/z	321.145	4.48168	neg	1-[6-(2-Carboxypyrrolidin-1-yl)-6-oxohexanoyl]pyrrolidine-2-carboxylic acid	211322	https://cloud.oebiotech.com/#/lm/network/211322	HMDB0257669							22142125		OC(=O)C1CCCN1C(=O)CCCCC(=O)N1CCCC1C(O)=O	HZLAWYIBLZNRFZ-UHFFFAOYSA-N	Organic acids and derivatives	Carboxylic acids and derivatives	Amino acids, peptides, and analogues	Level 2	44.8	92.7529	6.16	277.1229, 277.1567, 281.3482, 302.6516, 302.6605, 302.7043, 302.7153, 321.0601, 321.1011, 321.1458	M-H2O-H	C16H24N2O6	-1.62536
6.73_271.0607m/z	271.061	6.72727	neg	Dihydrogenistein	48638	https://cloud.oebiotech.com/#/lm/network/48638	HMDB0005897	58334		34707	C14458			9838356	21554-71-2	OC1=CC=C(C=C1)C1COC2=CC(O)=CC(O)=C2C1=O	UQGVUYNHDKMLSE-UHFFFAOYSA-N	Phenylpropanoids and polyketides	Isoflavonoids	Isoflavans	Level 2	44.8	94.8495	6.55	126.8672, 133.8276, 136.2210, 136.3296, 138.7597, 151.0025, 151.3042, 229.1302, 229.8496, 271.0610	M-H	C15H12O5	-1.70368
0.75_134.0204n	133.013	0.746333	neg	Malic acid	257700	https://cloud.oebiotech.com/#/lm/network/257700	HMDB0000744	118			C00149	gga00020,gga00620,gga00630	Citrate cycle (TCA cycle)|Pyruvate metabolism|Glyoxylate and dicarboxylate metabolism	525	6915-15-7	C(C(C(=O)O)O)C(=O)O	BJEPYKJPYRNKOW-UHFFFAOYSA-N	Organic acids and derivatives	Hydroxy acids and derivatives	Beta hydroxy acids and derivatives	Level 2	44.7	96.7629	33.9	130.2621, 132.4655, 132.5784, 132.8558, 132.8669, 132.8854, 132.8934, 132.8990, 133.0026, 133.0132	M-H2O-H, M-H	C4H6O5	-8.68719
14.63_311.2939m/z	311.294	14.6327	pos	Gondoic acid	593	https://cloud.oebiotech.com/#/lm/network/593	HMDB0002231	3554	LMFA01030085	32425	C16526	gga01040	Biosynthesis of unsaturated fatty acids	5282768	5561-99-9	C(CCCCCCC(=O)O)CC/C=C\CCCCCCCC	BITHHVVYSMSWAG-KTKRTIGZSA-N	Lipids and lipid-like molecules	Fatty Acyls	Fatty acids and conjugates	Level 2	44.7	89.1049	0		M+H	C20H38O2	-1.91595
0.70_282.0866m/z	282.087	0.696033	pos	Netivudine	209519	https://cloud.oebiotech.com/#/lm/network/209519	HMDB0255549							14944062		CC#CC1=CN(C2OC(CO)C(O)C2O)C(=O)NC1=O	QLOCVMVCRJOTTM-UHFFFAOYSA-N	Nucleosides, nucleotides, and analogues	Pyrimidine nucleosides	Unclassified	Level 4	44.7	96.0681	32.9	203.5622, 204.0633, 212.5690, 227.0410, 245.0500, 255.0721, 263.0610, 264.0766, 281.9683, 282.0487	M+	C12H14N2O6	4.80343
10.11_253.1406m/z	253.141	10.1072	pos	Talaromycin A	54974	https://cloud.oebiotech.com/#/lm/network/54974	HMDB0030143	86753						13778220	83720-10-9	CCC1CCC2(CC(O)C(CO)CO2)OC1	VDWRKBZMQNPUOB-UHFFFAOYSA-N	Organic oxygen compounds	Organooxygen compounds	Ethers	Level 4	44.7	93.7957	31.6	233.3300, 234.1604, 240.5037, 240.5159, 240.5719, 240.6248, 240.6331, 240.6796, 253.1149, 253.1415	M+Na	C12H22O4	-1.68336
10.23_172.1153m/z	172.115	10.2258	pos	2-Pentylthiophene	63449	https://cloud.oebiotech.com/#/lm/network/63449	HMDB0040240	94771						20995	4861-58-9	CCCCCC1=CC=CS1	NOYVOSGVFSEKPR-UHFFFAOYSA-N	Organoheterocyclic compounds	Heteroaromatic compounds	Unclassified	Level 2	44.7	66.6448	0		M+NH4	C9H14S	-0.700644
10.40_146.0578n	129.054	10.4027	pos	(S)-4-hydroxy-2-oxohexanoic acid	1907	https://cloud.oebiotech.com/#/lm/network/1907			LMFA01050435	73151				71306366		CC[C@H](O)CC(=O)C(=O)O	ALFQPWXBAWHVDP-BYPYZUCNSA-N	Organic acids and derivatives	Keto acids and derivatives	Medium-chain keto acids and derivatives	Level 4	44.7	95.6875	29.2	111.0437, 111.0801, 111.5634, 112.0755, 113.6687, 120.4063, 122.3254, 124.0248, 128.9522, 129.0533	M+H-H2O, M+H	C6H10O4	-1.04345
10.40_259.1900m/z	259.19	10.4027	pos	Diisobutyl adipate	64690	https://cloud.oebiotech.com/#/lm/network/64690	HMDB0041618	69920			C14260			8831	141-04-8	CC(C)COC(=O)CCCCC(=O)OCC(C)C	RDOFJDLLWVCMRU-UHFFFAOYSA-N	Lipids and lipid-like molecules	Fatty Acyls	Fatty acid esters	Level 4	44.7	96.5045	28.6	234.6343, 235.8968, 238.0775, 238.1288, 238.1538, 250.1144, 259.0852, 259.1157, 259.1491, 259.1704	M+H	C14H26O4	-1.45876
11.37_295.2273m/z	295.227	11.3682	neg	18-Oxooleate	280230	https://cloud.oebiotech.com/#/lm/network/280230		73266			C19617			56928100		C(CCCC=CCCCCCCCC(=O)O)CCCC=O	SNOSCANYFCXCGY-UPHRSURJSA-N	Lipids and lipid-like molecules	Fatty Acyls	Lineolic acids and derivatives	Level 2	44.7	92.9479	0	108.6679, 133.4859, 138.2501, 162.3786, 175.2116, 190.0340, 219.5384, 229.6047, 240.9185, 295.2271	M-H	C18H32O3	-1.80507
15.50_167.1289m/z	167.129	15.4992	pos	N4-Cyclopropylpyridine-3,4-diamine	200134	https://cloud.oebiotech.com/#/lm/network/200134	HMDB0244649							19102553		NC1=C(NC2CC2)C=CN=C1	VPGWOWXXDKITFM-UHFFFAOYSA-N	Organoheterocyclic compounds	Pyridines and derivatives	Aminopyridines and derivatives	Level 4	44.7	90.6244	34.7	126.1028, 139.0757, 149.0233, 149.0962, 149.1320, 150.1025, 167.0701, 167.0922, 167.1055, 167.1297	M+NH4	C8H11N3	-1.48311
4.27_347.1707m/z	347.171	4.272	pos	Glucosyl 6-hydroxy-2,6-dimethyl-2E,7-octadienoate	59654	https://cloud.oebiotech.com/#/lm/network/59654	HMDB0035822	91049		168640				131751869	191548-38-6	C\C(=C\CCC(C)(O)C=C)C(=O)OC1OC(CO)C(O)C(O)C1O	IVWJMPAYYVHQPT-TWGQIWQCSA-N	Organic oxygen compounds	Organooxygen compounds	Carbohydrates and carbohydrate conjugates	Level 4	44.7	93.3922	32.5	182.1289, 227.7325, 227.7621, 229.0381, 229.0664, 247.2869, 302.7926, 329.1613, 347.0683, 347.1707	M+H	C16H26O8	1.98297
5.00_259.1084m/z	259.108	5.00258	neg	SCHEMBL4371865	596624	https://cloud.oebiotech.com/#/lm/network/596624								14522746		CC(O)=NC(C)C(O)=NC(Cc1ccccc1)C(=O)O	ZUASFFBDGJGAQI-UHFFFAOYSA-N	Organic acids and derivatives	Carboxylic acids and derivatives	Amino acids, peptides, and analogues	Level 2	44.7	93.1367	0	230.1486, 230.1776, 233.8909, 235.1383, 235.1669, 240.8063, 241.0975, 243.5770, 258.6191, 259.1086	M-H2O-H	C14H18N2O4	-1.66507
0.68_187.1684n	170.165	0.677417	pos	N1-Acetylspermidine	47491	https://cloud.oebiotech.com/#/lm/network/47491	HMDB0001276	3323		17927	C00612			496	14278-49-0	CC(=O)NCCCNCCCCN	MQTAVJHICJWXBR-UHFFFAOYSA-N	Organic acids and derivatives	Carboximidic acids and derivatives	Carboximidic acids	Level 2	44.6	88.931	30.4	129.1392, 143.1290, 152.0227, 152.0340, 153.0742, 169.9861, 170.0318, 170.0626, 170.0928, 170.1653	M+H-H2O, M+H	C9H21N3O	-0.569678
0.74_290.0752m/z	290.075	0.7415	pos	3'-C-Ethynylcytidine	206615	https://cloud.oebiotech.com/#/lm/network/206615	HMDB0252093							405420		NC1=NC(=O)N(C=C1)C1OC(CO)C(O)(C#C)C1O	JFIWEPHGRUDAJN-UHFFFAOYSA-N	Nucleosides, nucleotides, and analogues	Pyrimidine nucleosides	Unclassified	Level 4	44.6	86.6919	38.5	229.0517, 229.6152, 229.6447, 230.6539, 230.8672, 231.1823, 233.6239, 233.7825, 234.1469, 289.9221	M+Na	C11H13N3O5	1.69374
1.16_252.0724m/z	252.072	1.15627	pos	Acetyl citrate	81846	https://cloud.oebiotech.com/#/lm/network/81846	HMDB0059808							54454045		CC(=O)OC(=O)CC(O)(CC(O)=O)C(O)=O	WWXUGNUFCNYMFK-UHFFFAOYSA-N	Organic acids and derivatives	Carboxylic acids and derivatives	Tetracarboxylic acids and derivatives	Level 4	44.6	92.5182	35.7	192.0511, 197.9923, 206.0672, 211.0114, 229.0227, 231.9496, 232.0234, 234.0622, 235.1565, 252.0726	M+NH4	C8H10O8	4.46377
1.98_327.0941m/z	327.094	1.97648	neg	1-Methylinosine	47980	https://cloud.oebiotech.com/#/lm/network/47980	HMDB0002721	3780		19065				65095	2140-73-0	CN1C=NC2=C(N=CN2[C@@H]2O[C@H](CO)[C@@H](O)[C@H]2O)C1=O	WJNGQIYEQLPJMN-IOSLPCCCSA-N	Nucleosides, nucleotides, and analogues	Purine nucleosides	Unclassified	Level 2	44.6	92.0332	21	146.9371, 149.0460, 164.6458, 190.9279, 191.9353, 191.9454, 232.9522, 240.9490, 242.0131, 312.7152	M+FA-H	C11H14N4O5	-1.86628
12.70_558.3761n	581.365	12.7	pos	3-O-alpha-L-rhamnopyranosyl-3-hydroxy-5Z-tetradecenoyl-3-hydroxydecanoic acid	10261	https://cloud.oebiotech.com/#/lm/network/10261			LMFA13030018							O([C@H]1[C@H](O)[C@H](O)[C@@H](O)[C@H](C)O1)C(CCC/C=C\CCCCCC)CC(=O)OC(CCCCCCC)CC(=O)O	ACCQJSCHXCOXLT-IWAHUFCCSA-N	Lipids and lipid-like molecules	Fatty Acyls	Fatty acyl glycosides	Level 4	44.6	95.9497	28.5	163.2284, 184.8902, 188.5090, 217.3219, 240.6718, 302.8767, 402.5811, 457.0932, 469.2397, 581.3663	M+Na, M+K	C30H54O9	-1.23373
2.99_139.0389m/z	139.039	2.98697	pos	Ascladiol	54523	https://cloud.oebiotech.com/#/lm/network/54523	HMDB0029610							131750886	32013-85-7	OC\C=C1\OC(=O)C(CO)=C1	LYJDVGNTDYPSTE-LZCJLJQNSA-N	Organoheterocyclic compounds	Dihydrofurans	Furanones	Level 2	44.6	94.6146	0		M+H-H2O	C7H8O4	-0.386087
3.88_489.2571m/z	489.257	3.88352	pos	puromycin	210705	https://cloud.oebiotech.com/#/lm/network/210705	HMDB0256926			95357				4984		COC1=CC=C(CC(N)C(=O)NC2C(CO)OC(C2O)N2C=NC3=C(N=CN=C23)N(C)C)C=C1	RXWNCPJZOCPEPQ-UHFFFAOYSA-N	Nucleosides, nucleotides, and analogues	Purine nucleosides	Purine 3'-deoxyribonucleosides	Level 4	44.6	85.2847	38.6	377.2057, 377.2132, 380.1953, 389.2000, 389.7008, 488.7444, 488.7549, 488.9968, 489.0070, 489.2601	M+NH4	C22H29N7O5	0.526219
4.27_268.1516m/z	268.152	4.272	pos	Isovalerylcarnitine	8358	https://cloud.oebiotech.com/#/lm/network/8358	HMDB0000688		LMFA07070076	73025				6426851	31023-24-2	[N+](C)(C)(C)CC(OC(=O)CC(C)C)CC(=O)[O-]	IGQBPDJNUXPEMT-UHFFFAOYSA-N	Lipids and lipid-like molecules	Fatty Acyls	Fatty acid esters	Level 2	44.6	84.5661	11	240.6284, 240.6838, 240.7661, 240.8166, 244.9652, 250.1415, 268.0023, 268.1030, 268.1196, 268.1517	M+Na	C12H23NO4	-1.30424
8.77_314.2682m/z	314.268	8.77378	pos	9-Hydroxyoctadeca-2,4-dienoic acid	202596	https://cloud.oebiotech.com/#/lm/network/202596	HMDB0247353							53740616		CCCCCCCCCC(O)CCCC=CC=CC(O)=O	CUHJQOVOXFVMSQ-UHFFFAOYSA-N	Lipids and lipid-like molecules	Fatty Acyls	Lineolic acids and derivatives	Level 4	44.6	91.6506	34.4	261.2219, 265.2756, 278.2473, 279.2341, 283.7594, 296.2581, 302.7450, 302.7907, 305.7397, 308.9018	M+NH4	C18H32O3	-2.5763
8.98_385.1991m/z	385.199	8.98053	neg	Ustusoic acid A	35650	https://cloud.oebiotech.com/#/lm/network/35650			LMPR0103370011					97423496		C1C[C@]2(C)[C@@](O)(C(=O)O)C(CO)=C[C@@H](OC(/C=C/C=C/C=C/C)=O)[C@@]2([H])C(C)(C)C1	WQJXWXRSOBXAGZ-XLDMSTKGSA-N	Lipids and lipid-like molecules	Fatty Acyls	Fatty acid esters	Level 2	44.6	87.3126	0		M-H2O-H	C23H32O6	-7.26798
2.21_267.1335m/z	267.133	2.2105	pos	SCHEMBL4462543	596160	https://cloud.oebiotech.com/#/lm/network/596160								69053218		C[N+](C)(C)CC(CC(=O)[O-])OC(=O)c1cccnc1	UFYDXICUZDKJAY-UHFFFAOYSA-N	Organoheterocyclic compounds	Pyridines and derivatives	Pyridinecarboxylic acids and derivatives	Level 2	44.5	97.1077	0	203.4420, 204.1017, 220.9060, 230.6146, 240.7572, 250.1074, 252.8708, 267.0779, 267.1298, 267.1362	M+H	C13H18N2O4	-1.64515
3.99_246.1235m/z	246.123	3.98742	pos	ACETYLTRYPTOPHANAMIDE	266906	https://cloud.oebiotech.com/#/lm/network/266906		44265						94230	2382-79-8	CC(=O)NC(CC1=CNC2=CC=CC=C21)C(=O)N	HNGIZKAMDMBRKJ-LBPRGKRZSA-N	Organoheterocyclic compounds	Indoles and derivatives	Indoles	Level 4	44.5	94.2766	29.4	159.0913, 164.4410, 170.0448, 170.0594, 187.0950, 188.0706, 188.0907, 200.1181, 229.0975, 246.1238	M+H	C13H15N3O2	-0.871416
4.57_263.0226m/z	263.023	4.56703	neg	2-Methoxy-4-methylphenol sulfate	257665	https://cloud.oebiotech.com/#/lm/network/257665	HMDB0304925							68503634		COC1=C(OS(O)(=O)=O)C=CC(C)=C1	LILXPJXZNJTPQZ-UHFFFAOYSA-N	Organic acids and derivatives	Organic sulfuric acids and derivatives	Arylsulfates	Level 4	44.5	92.6951	32.5	233.5671, 234.6731, 235.1604, 238.5016, 240.8706, 240.9374, 241.6309, 241.6440, 247.9991, 263.0231	M+FA-H	C8H10O5S	-2.39804
5.14_293.1355m/z	293.136	5.14325	pos	N-(Dimethylamino)methylene-9-((2-hydroxy-1-(hydroxymethyl)ethoxy)methyl)guanine	202862	https://cloud.oebiotech.com/#/lm/network/202862	HMDB0247659							146365		CN(C)C=NC1=NC2=C(N=CN2COC(CO)CO)C(=O)N1	GDQDKKCGUKUZBT-UHFFFAOYSA-N	Organoheterocyclic compounds	Imidazopyrimidines	Purines and purine derivatives	Level 4	44.5	91.4797	31.4	162.2284, 167.9833, 189.4973, 197.0814, 234.4875, 234.5147, 275.1255, 279.3699, 293.0808, 293.1363	M+H-H2O	C12H18N6O4	-0.439395
5.32_228.0419m/z	228.042	5.31597	pos	Phensuximide	53112	https://cloud.oebiotech.com/#/lm/network/53112	HMDB0014970	43307		149869	C07437			6839	86-34-0	CN1C(=O)CC(C1=O)C1=CC=CC=C1	WLWFNJKHKGIJNW-UHFFFAOYSA-N	Organoheterocyclic compounds	Pyrrolidines	Phenylpyrrolidines	Level 2	44.5	95.3317	0	153.8695, 154.0418, 163.9401, 165.0122, 182.0367, 182.0558, 186.6376, 200.0470, 210.0316, 228.0429	M+K	C11H11NO2	-1.39313
5.93_159.1016m/z	159.102	5.93448	neg	(S)-3-hydroxyoctanoic acid	1905	https://cloud.oebiotech.com/#/lm/network/1905	HMDB0001954		LMFA01050433	37100				11367166	33796-86-0	CCCCC[C@H](O)CC(O)=O	NDPLAKGOSZHTPH-ZETCQYMHSA-N	Organic acids and derivatives	Hydroxy acids and derivatives	Medium-chain hydroxy acids and derivatives	Level 2	44.5	94.9258	0		M-H	C8H16O3	-6.8501
8.66_315.1196m/z	315.12	8.6593	pos	Angophorol	34736	https://cloud.oebiotech.com/#/lm/network/34736		53045	LMPK12140568					12306803		C1(OC)=C(C)C2OC(C3C=CC(O)=CC=3)CC(=O)C=2C(O)=C1C	VWWMSFMNICMFQB-UHFFFAOYSA-N	Phenylpropanoids and polyketides	Flavonoids	O-methylated flavonoids	Level 2	44.5	88.124	0		M+H	C18H18O5	-9.88454
9.94_498.2621m/z	498.262	9.9423	neg	PE(0:0/20:5)	21214	https://cloud.oebiotech.com/#/lm/network/21214	HMDB0011489	62277	LMGP02050053					53480938		C(OP(OCCN)(O)=O)[C@]([H])(OC(=O)CCC/C=C\C/C=C\C/C=C\C/C=C\C/C=C\CC)CO	MMHCCHGAKPRCIO-KOYQJJOGSA-N	Lipids and lipid-like molecules	Glycerophospholipids	Glycerophosphoethanolamines	Level 2	44.5	86.4112	0		M-H	C25H42NO7P	-1.07751
0.61_298.1870m/z	298.187	0.6121	pos	Diphthamide	82368	https://cloud.oebiotech.com/#/lm/network/82368	HMDB0060473							5460185		C[N+](C)(C)[C@H](CCC1=NC=C(C[C@H](N)C(O)=O)N1)C(O)=N	FOOBQHKMWYGHCE-VHSXEESVSA-O	Organic acids and derivatives	Carboxylic acids and derivatives	Amino acids, peptides, and analogues	Level 4	44.4	88.5096	37	194.0918, 228.0885, 228.1188, 228.1279, 228.1484, 230.0313, 239.1139, 291.8178, 298.0536, 298.1875	M+	C13H24N5O3+	-3.12425
12.86_183.1742m/z	183.174	12.8574	pos	2-dodecenal	6537	https://cloud.oebiotech.com/#/lm/network/6537	HMDB0031020	36592	LMFA06000072	133741				5283361	4826-62-4	C(CC)CCCCCC/C=C/C([H])=O	SSNZFFBDIMUILS-ZHACJKMWSA-N	Organic oxygen compounds	Organooxygen compounds	Carbonyl compounds	Level 4	44.4	89.349	33.7	155.0476, 159.9686, 160.6736, 165.1283, 167.1438, 183.0807, 183.0970, 183.1197, 183.1505, 183.1746	M+H	C12H22O	-0.736279
13.05_672.5248m/z	672.525	13.0526	pos	2,3-Dipalmitoyl-S-glycerylcysteine	209984	https://cloud.oebiotech.com/#/lm/network/209984	HMDB0256098							11636082		CCCCCCCCCCCCCCCC(=O)OCC(CSCC(N)C(O)=O)OC(=O)CCCCCCCCCCCCCCC	UPAQRWMRKQCLSD-UHFFFAOYSA-N	Organic acids and derivatives	Carboxylic acids and derivatives	Amino acids, peptides, and analogues	Level 2	44.4	82.1841	0		M+H	C38H73NO6S	2.41782
3.48_237.1230m/z	237.123	3.4831	pos	Aldosine	61307	https://cloud.oebiotech.com/#/lm/network/61307	HMDB0037817	92628						57357510	142759-11-3	OC(=O)C1CCC(=CN1)C1CCCC(N1)C(O)=O	FZNMMFIPIGBAJL-UHFFFAOYSA-N	Organic acids and derivatives	Carboxylic acids and derivatives	Amino acids, peptides, and analogues	Level 2	44.4	97.3277	10.5	203.9385, 213.9226, 219.1126, 219.9330, 220.0967, 224.9359, 228.8061, 231.9335, 236.9387, 237.1234	M+H-H2O	C12H18N2O4	-1.37435
4.36_322.1756m/z	322.176	4.35565	pos	7-Hydroxy-5-methoxy-4-methyl-3-(4-methylpiperazin-1-yl)-2H-chromen-2-one	200127	https://cloud.oebiotech.com/#/lm/network/200127	HMDB0244641							72375487		COC1=C2C(C)=C(N3CCN(C)CC3)C(=O)OC2=CC(O)=C1	PTCBGTIMLJUXAO-UHFFFAOYSA-N	Phenylpropanoids and polyketides	Coumarins and derivatives	Hydroxycoumarins	Level 2	44.4	95.427	21.8	234.4521, 234.4789, 238.1187, 276.1706, 299.0606, 302.7460, 302.7929, 304.1655, 304.4785, 322.1758	M+NH4	C16H20N2O4	-1.74485
4.42_282.1458n	265.142	4.42012	pos	Hymenoxon	207662	https://cloud.oebiotech.com/#/lm/network/207662	HMDB0253305							107943		CC1CC2OC(=O)C(=C)C2CC2(C)C(O)OC(O)CC12	PYINVOHSOZSEPB-UHFFFAOYSA-N	Organoheterocyclic compounds	Oxanes	Unclassified	Level 4	44.4	93.4936	32.3	232.0055, 232.7434, 247.1107, 247.1327, 265.0047, 265.0795, 265.1056, 265.1126, 265.1209, 265.1433	M+H-H2O, M+Na	C15H22O5	-3.44659
4.50_251.0790n	252.086	4.49543	pos	N-Carboxyacetyl-D-phenylalanine	62409	https://cloud.oebiotech.com/#/lm/network/62409	HMDB0039102	93703		168088				21257164		OC(=O)CC(=O)NC(CC1=CC=CC=C1)C(O)=O	IHAMOIOWKITHQZ-UHFFFAOYSA-N	Organic acids and derivatives	Carboxylic acids and derivatives	Amino acids, peptides, and analogues	Level 2	44.4	94.6138	19.6	232.5583, 232.5860, 234.0764, 234.6269, 235.1584, 240.5498, 240.6546, 252.0462, 252.0516, 252.0866	M+H, M+Na	C12H13NO5	-1.47514
4.64_268.1056n	251.102	4.63605	pos	Ser-Tyr	211804	https://cloud.oebiotech.com/#/lm/network/211804	HMDB0258243	85944						4575735		NC(CO)C(=O)NC(CC1=CC=C(O)C=C1)C(O)=O	MALNXHYEPCSPPU-UHFFFAOYSA-N	Organic acids and derivatives	Carboxylic acids and derivatives	Amino acids, peptides, and analogues	Level 4	44.4	95.9376	27.6	230.1582, 230.1864, 232.5938, 232.8492, 233.0931, 233.1131, 240.5279, 251.0476, 251.0903, 251.0993	M+H-H2O, M+Na	C12H16N2O5	-1.15625
8.59_253.1440m/z	253.144	8.59015	neg	4,5-Dihydro-8,9-dehydrotheaspirone	255608	https://cloud.oebiotech.com/#/lm/network/255608	HMDB0302675									C[C@H]1CC(=O)CC(C)(C)C11CC=C(C)O1	VPOZXWNCEHPJQK-LLTODGECSA-N	Organoheterocyclic compounds	Dihydrofurans	Unclassified	Level 2	44.4	93.3621	0		M+FA-H	C13H20O2	-2.47261
9.21_219.1378m/z	219.138	9.21088	pos	5,7,9,11,13-tetradecapentaenoic acid	753	https://cloud.oebiotech.com/#/lm/network/753		34922	LMFA01030258					5312410		C(CCC/C=C/C=C/C=C/C=C/C=C)(=O)O	LQROPCHYRPLGPB-BYFNFPHLSA-N	Lipids and lipid-like molecules	Fatty Acyls	Fatty acids and conjugates	Level 2	44.4	89.4423	0		M+H	C14H18O2	-0.743096
12.35_227.2009m/z	227.201	12.3541	neg	Myristic acid	61	https://cloud.oebiotech.com/#/lm/network/61	HMDB0000806	196	LMFA01010014	28875	C06424	gga00061	Fatty acid biosynthesis	11005	544-63-8	C(CCCC)CCCCCCCCC(=O)O	TUNFSRHWOTWDNC-UHFFFAOYSA-N	Lipids and lipid-like molecules	Fatty Acyls	Fatty acids and conjugates	Level 2	44.3	95.3193	0.0921	183.1386, 190.5650, 192.3278, 206.3661, 206.7836, 225.9431, 226.8014, 227.1301, 227.1643, 227.2011	M-H	C14H28O2	-3.5177
0.75_78.0140n	79.0213	0.7549	pos	Dimethyl sulfoxide	47831	https://cloud.oebiotech.com/#/lm/network/47831	HMDB0002151	3985		28262	C11143	gga00920	Sulfur metabolism	679	67-68-5	CS(C)=O	IAZDPXIOMUYVGZ-UHFFFAOYSA-N	Organosulfur compounds	Sulfoxides	Unclassified	Level 2	44.3	92.9209	0		M+H, M+Na	C2H6OS	0.602858
0.73_185.0688n	186.076	0.728617	pos	N-(3-oxo-butanoyl)-homoserine lactone	8990	https://cloud.oebiotech.com/#/lm/network/8990			LMFA08030028					10419888		[C@@H]1(CCOC1=O)NC(=O)CC(=O)C	FIHPLICEAUNEFV-LURJTMIESA-N	Organic acids and derivatives	Carboxylic acids and derivatives	Amino acids, peptides, and analogues	Level 4	44.3	87.5311	34.4	146.9612, 149.9608, 159.0703, 162.9691, 163.9406, 165.0327, 168.0655, 169.0343, 185.9602, 186.0760	M+H, M+NH4	C8H11NO4	-0.198548
0.72_308.0981m/z	308.098	0.723267	neg	N-Acetyl-a-neuraminic acid	47214	https://cloud.oebiotech.com/#/lm/network/47214	HMDB0000773	5739		49026	C19909			444885	21646-00-4	[H][C@]1(O[C@](O)(C[C@H](O)[C@H]1NC(C)=O)C(O)=O)[C@H](O)[C@H](O)CO	SQVRNKJHWKZAKO-YRMXFSIDSA-N	Organic oxygen compounds	Organooxygen compounds	Carbohydrates and carbohydrate conjugates	Level 2	44.3	86.8361	31.3	231.4969, 231.7664, 234.8604, 269.9398, 271.9564, 281.8482, 290.0871, 307.9145, 308.0732, 308.0989	M-H	C11H19NO9	-1.98651
0.75_174.0398m/z	174.04	0.746333	neg	pyrrolidone carboxylic acid	210776	https://cloud.oebiotech.com/#/lm/network/210776	HMDB0257001									OC(=O)N1CCCC1=O	DQAKJEWZWDQURW-UHFFFAOYSA-N	Organoheterocyclic compounds	Pyrrolidines	Pyrrolidones	Level 2	44.3	98.1135	0	132.0653, 136.8618, 146.9602, 156.0291, 157.0130, 173.8418, 173.8846, 173.9863, 174.0026, 174.0400	M+FA-H	C5H7NO3	-7.90367
11.91_494.3815n	517.371	11.9114	pos	Heptaethylene glycol monododecyl ether	206187	https://cloud.oebiotech.com/#/lm/network/206187	HMDB0251574	347359						76459		CCCCCCCCCCCCOCCOCCOCCOCCOCCOCCOCCO	DWHIUNMOTRUVPG-UHFFFAOYSA-N	Organic oxygen compounds	Organooxygen compounds	Ethers	Level 4	44.3	94.9722	27.5	302.7836, 311.2578, 312.2619, 327.2014, 495.3881, 512.3063, 512.3203, 512.3312, 512.4126, 512.4191	M+NH4, M+Na	C26H54O8	-0.788345
5.34_265.1441m/z	265.144	5.33673	neg	NBRKAFIHDFEBCP-UHFFFAOYSA-N	595659	https://cloud.oebiotech.com/#/lm/network/595659								534490		CC1=CC2OC3C(O)CC(C)(C2(CO)CC1)C31CO1	NBRKAFIHDFEBCP-UHFFFAOYSA-N	Lipids and lipid-like molecules	Prenol lipids	Sesquiterpenoids	Level 2	44.3	94.5772	0		M-H	C15H22O4	-1.80469
6.03_611.0844m/z	611.084	6.02982	neg	Prebetanin	54369	https://cloud.oebiotech.com/#/lm/network/54369	HMDB0029411				C08567			4481056	13798-16-8	OC1C(O)C(COS(O)(=O)=O)OC(OC2=C(O)C=C3C(CC(C([O-])=O)\[N+]3=C/C=C3\CC(NC(=C3)C(O)=O)C(O)=O)=C2)C1O	OZXPZOHWSFDUDY-UHFFFAOYSA-N	Alkaloids and derivatives	Betalains	Betacyanins and derivatives	Level 4	44.3	86.0813	38.9	361.1181, 373.1294, 407.1221, 429.1031, 434.5567, 454.5889, 475.1120, 528.3731, 543.0968, 565.0783	M-H2O-H	C24H26N2O16S	3.04084
5.44_410.1703m/z	410.17	5.43952	pos	SN-38	82403	https://cloud.oebiotech.com/#/lm/network/82403	HMDB0060510	68891		8988	C11173	gga00983	Drug metabolism - other enzymes	104842	86639-52-3	CCC1=C2C=C(O)C=CC2=NC2=C1CN1C2=CC2=C(COC(=O)[C@]2(O)CC)C1=O	FJHBVJOVLFPMQE-QFIPXVFZSA-N	Alkaloids and derivatives	Camptothecins	Unclassified	Level 4	44.2	89.518	33.6	244.1451, 253.1171, 253.1244, 272.1396, 280.9787, 324.9688, 333.1121, 374.1532, 392.1598, 410.1721	M+NH4	C22H20N2O5	-1.88191
8.29_187.0966m/z	187.097	8.29433	neg	cis-alpha-octenoic acid	527	https://cloud.oebiotech.com/#/lm/network/527	HMDB0000392	4146	LMFA01030017					5282713	1577-96-4	C(=C/CCCCC)/C(=O)O	CWMPPVPFLSZGCY-SREVYHEPSA-N	Lipids and lipid-like molecules	Fatty Acyls	Fatty acids and conjugates	Level 2	44.2	97.4882	0		M+FA-H	C8H14O2	-6.57601
10.94_104.1070m/z	104.107	10.9358	pos	2Z-Penten-1-ol	6087	https://cloud.oebiotech.com/#/lm/network/6087	HMDB0031604	46063	LMFA05000110	145352				5364919	1576-96-1	OC/C=C\CC	BTSIZIIPFNVMHF-ARJAWSKDSA-N	Organic oxygen compounds	Organooxygen compounds	Alcohols and polyols	Level 4	44.2	97.7945	23.3	85.4426, 88.6586, 90.0411, 94.1671, 95.0492, 95.4757, 97.9849, 98.9374, 102.2013, 104.1070	M+NH4	C5H10O	0.0825416
13.81_102.1278m/z	102.128	13.8146	pos	Hexylamine	56698	https://cloud.oebiotech.com/#/lm/network/56698	HMDB0032323	66899		5712	C08306			8102	111-26-2	CCCCCCN	BMVXCPBXGZKUPN-UHFFFAOYSA-N	Organic nitrogen compounds	Organonitrogen compounds	Amines	Level 4	44.2	98.3627	22.7	87.9577, 95.7126, 97.9971, 98.0055, 102.0553, 102.0839, 102.0914, 102.0993, 102.1205, 102.1278	M+H	C6H15N	0.265766
4.42_199.0601m/z	199.06	4.42012	pos	Syringic acid	47798	https://cloud.oebiotech.com/#/lm/network/47798	HMDB0002085	2256		68329	C10833			10742	530-57-4	COC1=CC(=CC(OC)=C1O)C(O)=O	JMSVCTWVEWCHDZ-UHFFFAOYSA-N	Benzenoids	Benzene and substituted derivatives	Benzoic acids and derivatives	Level 2	44.2	94.5408	0		M+H	C9H10O5	0.112919
5.39_174.0647n	347.122	5.38717	neg	(S)-2-acetamido-4-amino-4-oxobutanoic acid	48652	https://cloud.oebiotech.com/#/lm/network/48652	HMDB0006028							99715	4033-40-3	CC(=O)N[C@@H](CC(N)=O)C(O)=O	HXFOXFJUNFFYMO-BYPYZUCNSA-N	Organic acids and derivatives	Carboxylic acids and derivatives	Amino acids, peptides, and analogues	Level 4	44.2	97.2695	28.1	80.6385, 92.9265, 103.8496, 121.0643, 156.6258, 175.3013, 189.2373, 201.0512, 210.2003, 219.0633	M+FA-H, 2M-H	C6H10N2O4	3.90902
6.94_361.1263m/z	361.126	6.93935	neg	Egtazic acid	206313	https://cloud.oebiotech.com/#/lm/network/206313	HMDB0251718			30740				6207		OC(=O)CN(CCOCCOCCN(CC(O)=O)CC(O)=O)CC(O)=O	DEFVIWRASFVYLL-UHFFFAOYSA-N	Organic acids and derivatives	Carboxylic acids and derivatives	Tetracarboxylic acids and derivatives	Level 4	44.2	93.096	31.3	73.1487, 115.0390, 162.0668, 177.0910, 231.1383, 234.0129, 293.1384, 315.1217, 317.0729, 361.1261	M-H2O-H	C14H24N2O10	2.85167
7.58_251.0919m/z	251.092	7.58008	neg	4-hydroxy-3-(3-methylbut-2-enyl)benzoic acid	543889	https://cloud.oebiotech.com/#/lm/network/543889										O=C(O)C1=CC=C(O)C(=C1)CC=C(C)C	LBSJJNAMGVDGCU-UHFFFAOYSA-N	Benzenoids	Benzene and substituted derivatives	Benzoic acids and derivatives	Level 2	44.2	95.4937	0		M+FA-H	C12H14O3	-3.10898
0.70_145.1101n	146.117	0.704317	pos	4-Trimethylammoniobutanoic acid	47422	https://cloud.oebiotech.com/#/lm/network/47422	HMDB0001161			16244	C01181	gga00310	Lysine degradation	725	407-64-7	C[N+](C)(C)CCCC([O-])=O	JHPNVNIEXXLNTR-UHFFFAOYSA-N	Lipids and lipid-like molecules	Fatty Acyls	Fatty acids and conjugates	Level 2	44.1	94.8646	22.3	128.0708, 128.0818, 128.1071, 129.0661, 130.0502, 146.0709, 146.0813, 146.0928, 146.1069, 146.1184	M+H, M+K	C7H15NO2	-1.18778
3.53_459.2372m/z	459.237	3.53077	pos	1-O-all-trans-retinoyl-beta-glucuronic acid	37417	https://cloud.oebiotech.com/#/lm/network/37417	HMDB0003141	2280	LMPR01090051	28870	C11061	gga00830	Retinol metabolism	56940677	401-10-5	C1CCC(C)=C(/C=C/C(=C/C=C/C(=C/C(=O)O[C@H]2[C@H](O)[C@@H](O)[C@H](O)[C@@H](C(=O)O)O2)/C)/C)C1(C)C	MTGFYEHKPMOVNE-NEFMKCFNSA-N	Lipids and lipid-like molecules	Prenol lipids	Terpene glycosides	Level 4	44.1	79.1404	42.5	284.1234, 288.9233, 302.1350, 323.2477, 358.2081, 393.2326, 403.1807, 425.9610, 450.2313, 459.2380	M+H-H2O	C26H36O8	-1.1178
11.86_219.1747m/z	219.175	11.863	neg	Caryophyllene alpha-oxide	60464	https://cloud.oebiotech.com/#/lm/network/60464	HMDB0036789	71423			C16908			14350	1139-30-6	CC12CCC3C(CC3(C)C)C(=C)CCC1O2	NVEQFIOZRFFVFW-UHFFFAOYSA-N	Lipids and lipid-like molecules	Prenol lipids	Sesquiterpenoids	Level 2	44.1	84.7293	0		M-H	C15H24O	-3.5793
4.02_370.1424m/z	370.142	4.01603	pos	Penicilloic acid	82497	https://cloud.oebiotech.com/#/lm/network/82497	HMDB0060617							98994		CC1(C)SC(NC1C(O)=O)C(NC(=O)CC1=CC=CC=C1)C(O)=O	HCYWNSXLUZRKJX-UHFFFAOYSA-N	Organic acids and derivatives	Carboxylic acids and derivatives	Amino acids, peptides, and analogues	Level 4	44.1	88.9515	33.9	221.0920, 229.5413, 229.5708, 238.1191, 248.1027, 322.1410, 334.1211, 342.0237, 355.0723, 370.1432	M+NH4	C16H20N2O5S	-1.96724
4.46_161.0476n	162.055	4.45943	pos	1,5-Isoquinolinediol	199758	https://cloud.oebiotech.com/#/lm/network/199758	HMDB0244237			64044				1340		OC1=CC=CC2=C1C=CNC2=O	LFUJIPVWTMGYDG-UHFFFAOYSA-N	Organoheterocyclic compounds	Isoquinolines and derivatives	Unclassified	Level 4	44.1	97.7818	23.2	127.5205, 133.0286, 133.0340, 135.0443, 136.5261, 139.0282, 141.1278, 144.0444, 162.0310, 162.0548	M+H, M+Na	C9H7NO2	-0.507312
7.13_513.1363m/z	513.136	7.12933	pos	Quercetin 7,3',4'-trimethyl ether 3-rhamnoside	32741	https://cloud.oebiotech.com/#/lm/network/32741			LMPK12112656					44259629		C1(OC)=CC2OC(C3C=C(OC)C(OC)=CC=3)=C(O[C@H]3[C@H](O)[C@H](O)[C@@H](O)[C@H](C)O3)C(=O)C=2C(O)=C1	HCHYKZURXGCQDJ-LYEUIUKESA-N	Phenylpropanoids and polyketides	Flavonoids	Flavonoid glycosides	Level 2	44.1	92.2069	0		M+Na	C24H26O11	-0.856909
7.48_133.0647m/z	133.065	7.47583	pos	Cinnamaldehyde	48103	https://cloud.oebiotech.com/#/lm/network/48103	HMDB0003441	6931		16731	C00903			637511	104-55-2	O=C\C=C\C1=CC=CC=C1	KJPRLNWUNMBNBZ-QPJJXVBHSA-N	Phenylpropanoids and polyketides	Cinnamaldehydes	Unclassified	Level 2	44.1	93.4951	0		M+H	C9H8O	-0.815729
12.21_277.2168m/z	277.217	12.2074	neg	Elaidolinolenic acid	658	https://cloud.oebiotech.com/#/lm/network/658			LMFA01030153	27432	C06427	gga00592,gga01040	alpha-Linolenic acid metabolism|Biosynthesis of unsaturated fatty acids	5282822		C(/C/C=C/C/C=C/CC)=C\CCCCCCCC(=O)O	DTOSIQBPPRVQHS-IUQGRGSQSA-N	Lipids and lipid-like molecules	Fatty Acyls	Lineolic acids and derivatives	Level 2	44	92.6525	0	63.3113, 119.6894, 172.3023, 209.045, 215.9201, 227.9974, 277.217	M-H	C18H30O2	-1.65259
5.66_317.1500m/z	317.15	5.65535	neg	CHEMBL589521	595045	https://cloud.oebiotech.com/#/lm/network/595045								45104845		COc1cc(OC)c2c(C)c(N3CCN(C)CC3)c(=O)oc2c1	FTBBXYKBHDWXDK-UHFFFAOYSA-N	Organoheterocyclic compounds	Diazinanes	Piperazines	Level 2	44	92.981	0		M-H	C17H22N2O4	-2.02285
11.32_369.1277m/z	369.128	11.3233	pos	Mytilin B	57672	https://cloud.oebiotech.com/#/lm/network/57672	HMDB0033442			35671					70579-26-9	[H][C@@](\N=C1\CC(O)(CO)CC(NCC(O)=O)=C1OC)([C@H](C)O)C(O)=O	VIZAVBQHHMQOQF-KKUJBODISA-N	Organic acids and derivatives	Carboxylic acids and derivatives	Amino acids, peptides, and analogues	Level 4	44	94.33	28.4	302.6497, 302.7916, 307.4291, 313.9843, 327.0795, 338.5857, 352.6038, 367.8207, 368.4256, 369.1231	M+Na	C14H22N2O8	2.38633
11.58_298.2735m/z	298.274	11.5773	pos	10E,12Z-octadecadienoic acid	633	https://cloud.oebiotech.com/#/lm/network/633	HMDB0005048	73836	LMFA01030125	44526				5282800	2420-56-6	C(=C/C=C\CCCCC)\CCCCCCCCC(=O)O	GKJZMAHZJGSBKD-NMMTYZSQSA-N	Lipids and lipid-like molecules	Fatty Acyls	Lineolic acids and derivatives	Level 2	44	92.431	0		M+NH4	C18H32O2	-1.85363
13.17_721.5065m/z	721.506	13.1676	pos	PE(P-18:1/18:4)	51335	https://cloud.oebiotech.com/#/lm/network/51335	HMDB0011445	62240						53480901		[H][C@@](CO\C=C/CCCCCC\C=C/CCCCCCCC)(COP(O)(=O)OCCN)OC(=O)CCCC\C=C/C\C=C/C\C=C/C\C=C/CC	JBVAFJJGDDAIOA-DMJZECDSSA-N	Lipids and lipid-like molecules	Glycerophospholipids	Glycerophosphoethanolamines	Level 4	44	86.7575	36.3	120.0323, 135.3923, 190.1752, 190.2593, 240.8150, 240.8383, 320.4452, 482.2390, 519.0938, 721.5049	M+	C41H72NO7P	2.54943
14.49_436.3413m/z	436.341	14.4875	pos	1alpha,25-dihydroxy-23-oxavitamin D3 / 1alpha,25-dihydroxy-23-oxacholecalciferol	45235	https://cloud.oebiotech.com/#/lm/network/45235			LMST03020063					6438738		[C@@H]1(O)C(=C)/C(=C\C=C2\[C@]3([H])CC[C@@]([C@@](C)([H])COCC(O)(C)C)([H])[C@@]3(C)CCC\2)/C[C@@H](O)C1	BLWGJQZULCEFMA-ZPURXJTESA-N	Lipids and lipid-like molecules	Steroids and steroid derivatives	Vitamin D and derivatives	Level 4	44	92.231	30.5	266.8787, 278.2088, 279.1599, 294.2063, 302.7406, 302.7892, 391.2802, 391.2877, 408.2546, 436.2451	M+NH4	C26H42O4	-2.10785
4.51_336.0718m/z	336.072	4.5065	neg	3-Indole carboxylic acid glucuronide	52201	https://cloud.oebiotech.com/#/lm/network/52201	HMDB0013189			68486				53481645		O[C@@H]1[C@@H](O)[C@H](OC(=O)C2=CNC3=CC=CC=C23)OC([C@H]1O)C(O)=O	BDNWJTRKUBXAGH-DOVARBIBSA-N	Organic oxygen compounds	Organooxygen compounds	Carbohydrates and carbohydrate conjugates	Level 2	44	96.3216	0		M-H	C15H15NO8	-1.94049
7.04_270.1120m/z	270.112	7.04117	pos	N-Benzoyl-D-phenylalanine	209109	https://cloud.oebiotech.com/#/lm/network/209109	HMDB0255086			90419				273362		OC(=O)C(CC1=CC=CC=C1)NC(=O)C1=CC=CC=C1	NPKISZUVEBESJI-UHFFFAOYSA-N	Organic acids and derivatives	Carboxylic acids and derivatives	Amino acids, peptides, and analogues	Level 4	44	93.2561	29.1	105.0337, 109.3486, 120.0812, 157.4663, 169.9224, 173.5088, 184.8933, 224.1072, 240.6666, 263.5660	M+H	C16H15NO3	-1.90836
7.23_382.1882n	383.195	7.22583	pos	Corynoxeine	205251	https://cloud.oebiotech.com/#/lm/network/205251	HMDB0250480							73081505		COC=C(C1CC2N(CCC22C(=O)NC3=CC=CC=C23)CC1C=C)C(=O)OC	MUVGVMUWMAGNSY-UHFFFAOYSA-N	Organoheterocyclic compounds	Indolizidines	Unclassified	Level 4	44	94.0005	29.2	269.7869, 273.2245, 302.7930, 303.1340, 327.1625, 332.8905, 337.1909, 365.1799, 365.1866, 383.1966	M+H, M+Na	C22H26N2O4	-2.85914
1.12_205.0346m/z	205.035	1.11955	neg	2-Oxoadipic acid	2924	https://cloud.oebiotech.com/#/lm/network/2924	HMDB0000225	322	LMFA01170121	15753	C00322	gga00310,gga00380,gga00785	Lysine degradation|Tryptophan metabolism|Lipoic acid metabolism	71	3184-35-8	C(=O)(O)C(=O)CCCC(=O)O	FGSBNBBHOZHUBO-UHFFFAOYSA-N	Organic acids and derivatives	Keto acids and derivatives	Medium-chain keto acids and derivatives	Level 2	43.9	94.5168	0		M+FA-H	C6H8O5	-5.08819
4.05_162.0550m/z	162.055	4.05045	neg	N-(4-Hydroxy-2-methoxyphenyl)acetamide	596384	https://cloud.oebiotech.com/#/lm/network/596384								68646525		COc1cc(O)ccc1N=C(C)O	WSLZRANFLVSYSP-UHFFFAOYSA-N	Benzenoids	Phenols	Methoxyphenols	Level 2	43.9	96.7909	0	144.0445, 147.0317, 147.1837, 158.3686, 158.5034, 160.0393, 160.0552, 161.8926, 162.0200, 162.0551	M-H2O-H	C9H11NO3	-5.74064
4.51_342.2380m/z	342.238	4.50867	pos	Pro-Leu-Ile	265418	https://cloud.oebiotech.com/#/lm/network/265418		22910						145457506		CCC(C)C(C(=O)O)NC(=O)C(CC(C)C)NC(=O)C1CCCN1	BRJGUPWVFXKBQI-XUXIUFHCSA-N	Organic acids and derivatives	Carboxylic acids and derivatives	Amino acids, peptides, and analogues	Level 2	43.9	91.5697	0		M+H	C17H31N3O4	-2.14864
10.08_405.1054m/z	405.105	10.0842	neg	Tasquinimod	212192	https://cloud.oebiotech.com/#/lm/network/212192	HMDB0258735	461295						54682876		COC1=CC=CC2=C1C(O)=C(C(=O)N(C)C1=CC=C(C=C1)C(F)(F)F)C(=O)N2C	ONDYALNGTUAJDX-UHFFFAOYSA-N	Benzenoids	Benzene and substituted derivatives	Anilides	Level 4	43.9	88.1874	35.2	240.9727, 240.9797, 240.9850, 240.9915, 241.0256, 241.0347, 269.1315, 302.6596, 302.7013, 337.1176	M-H	C20H17F3N2O4	-3.47328
15.20_337.3340n	382.332	15.2044	neg	13-Docosenamide	200006	https://cloud.oebiotech.com/#/lm/network/200006	HMDB0244507							8214		CCCCCCCCC=CCCCCCCCCCCCC(N)=O	UAUDZVJPLUQNMU-UHFFFAOYSA-N	Lipids and lipid-like molecules	Fatty Acyls	Fatty amides	Level 2	43.9	97.2945	0	139.7203, 178.4226, 226.3830, 227.8639, 228.5142, 228.5423, 229.0593, 229.0880, 302.6535, 336.3274	M-H, M+FA-H	C22H43NO	-1.51299
3.18_139.0389m/z	139.039	3.17885	pos	trihydroxy-5-methoxybenzene	596383	https://cloud.oebiotech.com/#/lm/network/596383								19910384		COc1cc(O)c(O)c(O)c1	WSESQQZNEPUHFO-UHFFFAOYSA-N	Benzenoids	Phenols	Methoxyphenols	Level 2	43.9	97.4017	0		M+H-H2O	C7H8O4	-0.599597
4.28_236.0559m/z	236.056	4.27777	neg	N-Benzoylaspartic acid	58313	https://cloud.oebiotech.com/#/lm/network/58313	HMDB0034251	89804		169334				95664	4631-12-3	OC(=O)CC(NC(=O)C1=CC=CC=C1)C(O)=O	DJLTZJGULPLVOA-UHFFFAOYSA-N	Organic acids and derivatives	Carboxylic acids and derivatives	Amino acids, peptides, and analogues	Level 2	43.9	95.989	0		M-H	C11H11NO5	-2.25285
9.14_177.0545m/z	177.054	9.1353	pos	Monoethyl phthalate	47816	https://cloud.oebiotech.com/#/lm/network/47816	HMDB0002120	58098		70973				75318	2306-33-4	CCOC(=O)C1=CC=CC=C1C(O)=O	YWWHKOHZGJFMIE-UHFFFAOYSA-N	Benzenoids	Benzene and substituted derivatives	Benzoic acids and derivatives	Level 4	43.9	93.8863	26.5	151.2493, 153.9364, 153.9559, 159.0801, 159.1171, 162.0174, 174.8214, 176.9713, 177.0121, 177.0546	M+H-H2O	C10H10O4	-0.695406
5.28_440.1675n	463.157	5.28027	pos	Cichorioside F	255042	https://cloud.oebiotech.com/#/lm/network/255042	HMDB0302052							102476813		[H][C@]12OC(=O)[C@@H](C)[C@]1([H])[C@@H](O)CC(C)=C1C(=O)C=C(CO[C@]3(CO)O[C@H](CO)[C@@H](O)[C@@H]3O)[C@]21[H]	VPJIBVRZDKWNNF-YHMCHQIZSA-N	Organic oxygen compounds	Organooxygen compounds	Carbohydrates and carbohydrate conjugates	Level 2	43.8	93.1229	0	291.3696, 293.8495, 302.7428, 302.7894, 345.5935, 381.3290, 417.7480, 435.2871, 463.0818, 463.1570	M+NH4, M+Na	C21H28O10	-1.71541
6.04_385.1127n	385.113	6.04275	pos	Phosphatidylserine	52580	https://cloud.oebiotech.com/#/lm/network/52580	HMDB0014291			18303				6323481	8002-43-5	[H][C@](N)(COP(O)(=O)OC[C@@]([H])(COC(=O)CC)OC(=O)CCC)C(O)=O	UNJJBGNPUUVVFQ-ZJUUUORDSA-N	Lipids and lipid-like molecules	Glycerophospholipids	Glycerophosphoserines	Level 4	43.8	92.1814	30	107.9668, 128.1279, 136.3394, 167.0082, 234.3693, 234.3978, 268.1024, 329.2168, 341.1241, 385.1129	M+H-H2O, M+	C13H24NO10P	-2.77704
9.35_350.2293m/z	350.229	9.34575	pos	PGE3 1,15-lactone	3800	https://cloud.oebiotech.com/#/lm/network/3800		45954	LMFA03010199					15612696		O[C@@H]1CC([C@@H]2CC=CCCCC(=O)O[C@@H](C/C=C\CC)C=C[C@H]21)=O	BZTIGFGJIMLNRE-QLOYDKTKSA-N	Lipids and lipid-like molecules	Fatty Acyls	Eicosanoids	Level 2	43.8	89.557	0	296.0217, 302.7501, 325.0031, 332.2207, 338.9238, 344.3298, 348.2150, 350.0669, 350.1872, 350.2327	M+NH4	C20H28O4	-9.79671
0.87_131.0338m/z	131.034	0.87425	neg	Methylsuccinic acid	47668	https://cloud.oebiotech.com/#/lm/network/47668	HMDB0001844			91316				6950476	2174-58-5	C[C@@H](CC(O)=O)C(O)=O	WXUAQHNMJWJLTG-VKHMYHEASA-N	Lipids and lipid-like molecules	Fatty Acyls	Fatty acids and conjugates	Level 2	43.8	96.2155	30.3	117.3697, 121.8851, 123.7318, 124.0061, 128.1786, 128.9563, 129.8681, 130.8782, 130.8882, 131.0338	M-H	C5H8O4	-8.76288
11.06_250.1411m/z	250.141	11.0586	pos	N-OCTANOYL-L-HOMOSERINE LACTONE	209227	https://cloud.oebiotech.com/#/lm/network/209227	HMDB0255213									CCCCCCCC(O)=NC1CCOC1=O	JKEJEOJPJVRHMQ-UHFFFAOYSA-N	Organic acids and derivatives	Carboxylic acids and derivatives	Amino acids, peptides, and analogues	Level 4	43.8	96.4679	24.2	233.2544, 233.2828, 233.8450, 233.8718, 234.4892, 234.5173, 235.6295, 240.7495, 248.8250, 250.1418	M+Na	C12H21NO3	-1.37204
14.86_196.1695m/z	196.169	14.8615	pos	2-Cyclohexylidenecyclohexanone	200535	https://cloud.oebiotech.com/#/lm/network/200535	HMDB0245090							13892		O=C1CCCCC1=C1CCCCC1	TYDSIOSLHQWFOU-UHFFFAOYSA-N	Organic oxygen compounds	Organooxygen compounds	Carbonyl compounds	Level 4	43.8	93.6492	26.2	164.0416, 173.0014, 179.0943, 179.1440, 187.8999, 196.0539, 196.0757, 196.0938, 196.1362, 196.1695	M+NH4	C12H18O	-0.673593
4.05_330.1090m/z	330.109	4.05045	neg	3-Carbamyl-(3'-picolyl)-4-methoxy-1-benzamide	201224	https://cloud.oebiotech.com/#/lm/network/201224	HMDB0245831							130587		COC1=C(C=C(C=C1)C(N)=O)C(=O)NCC1=CN=CC=C1	QWZWECXMQXZQOG-UHFFFAOYSA-N	Benzenoids	Benzene and substituted derivatives	Benzoic acids and derivatives	Level 4	43.8	93.3565	27.7	60.3212, 61.9871, 71.0122, 84.4412, 120.4643, 231.2399, 286.1189, 327.6211, 330.0642, 330.1094	M+FA-H	C15H15N3O3	-1.8453
4.15_532.2793m/z	532.279	4.15123	pos	1-(9Z-Nonadecenoyl)-glycero-3-phosphoethanolamine	199339	https://cloud.oebiotech.com/#/lm/network/199339	HMDB0243799							75958066		CCCCCCCCCC=CCCCCCCCC(=O)OCC(O)COP(O)(=O)OCCN	QXOXODCLNBXHKD-UHFFFAOYSA-N	Lipids and lipid-like molecules	Glycerophospholipids	Glycerophosphoethanolamines	Level 4	43.8	96.8143	23.7	368.7561, 378.9921, 383.2290, 401.1809, 407.2719, 419.1949, 496.2549, 514.2686, 531.5422, 532.2805	M+K	C24H48NO7P	-1.3752
4.40_353.0879m/z	353.088	4.40298	neg	Cis-5-Caffeoylquinic acid	54250	https://cloud.oebiotech.com/#/lm/network/54250	HMDB0029278	86150		75489				1794425		O[C@@H]1C[C@](O)(C[C@@H](OC(=O)\C=C/C2=CC=C(O)C(O)=C2)[C@@H]1O)C(O)=O	CWVRJTMFETXNAD-XYXZIBEBSA-N	Organic oxygen compounds	Organooxygen compounds	Alcohols and polyols	Level 2	43.8	88.0425	0		M-H	C16H18O9	0.199216
4.67_215.0918m/z	215.092	4.66552	neg	Dendryphiellic acid B	466	https://cloud.oebiotech.com/#/lm/network/466			LMFA01020399					96009607		C(/C=C/C=C/[C@@H](C)CCO)(=O)O	KFHQGKGXRZPBOB-YFIBRCQFSA-N	Lipids and lipid-like molecules	Fatty Acyls	Fatty acids and conjugates	Level 4	43.8	96.6956	27.5	153.0912, 169.0864, 171.1013, 175.0047, 175.5062, 177.4461, 186.8952, 209.7390, 214.9823, 215.0921	M+FA-H	C9H14O3	-4.38275
4.86_358.1391m/z	358.139	4.86482	pos	2-Phenylaminoadenosine	47379	https://cloud.oebiotech.com/#/lm/network/47379	HMDB0001069	5981		91804				1585	53296-10-9	NC1=C2N=CN(C3OC(CO)C(O)C3O)C2=NC(NC2=CC=CC=C2)=N1	SCNILGOVBBRMBK-UHFFFAOYSA-N	Nucleosides, nucleotides, and analogues	Purine nucleosides	Unclassified	Level 4	43.8	90.7604	28.7	121.0392, 124.0396, 175.0868, 194.1151, 220.1089, 233.5804, 233.6081, 238.1189, 340.1285, 358.1398	M+	C16H18N6O4	0.39806
5.23_368.1599m/z	368.16	5.2301	pos	Na-p-Hydroxycoumaroyltryptophan	64461	https://cloud.oebiotech.com/#/lm/network/64461	HMDB0041370	95775		175475				24891366		OC(=O)C(CC1=CNC2=C1C=CC=C2)NC(=O)\C=C\C1=CC=C(O)C=C1	IDUPBPKKEQWWCP-JXMROGBWSA-N	Organic acids and derivatives	Carboxylic acids and derivatives	Amino acids, peptides, and analogues	Level 4	43.8	93.5531	27.5	240.6585, 240.6780, 264.0978, 302.7393, 302.7447, 302.7932, 350.1501, 351.4003, 358.4592, 368.1602	M+NH4	C20H18N2O4	-1.71014
5.24_408.1558m/z	408.156	5.24353	neg	SCHEMBL10027773	594979	https://cloud.oebiotech.com/#/lm/network/594979								49773874		C[C@H]1COc2c(N3CCN(C)CC3)c(F)cc3c2N1C=C(C(=O)O)C3O	DYVCCGANNVARCO-VQVVDHBBSA-N	Organoheterocyclic compounds	Quinolines and derivatives	Quinoline carboxylic acids	Level 2	43.8	93.8284	0		M+FA-H	C18H22FN3O4	-5.02829
5.63_350.1835n	351.191	5.6324	pos	Disofenin	206101	https://cloud.oebiotech.com/#/lm/network/206101	HMDB0251479	355129						171682		CC(C)C1=CC=CC(C(C)C)=C1NC(=O)CN(CC(O)=O)CC(O)=O	UDUSOMRJOPCWHT-UHFFFAOYSA-N	Organic acids and derivatives	Carboxylic acids and derivatives	Amino acids, peptides, and analogues	Level 4	43.8	92.9189	28.3	290.2777, 292.9608, 302.7435, 302.7898, 315.1700, 315.1960, 333.1466, 333.1806, 350.9837, 351.1903	M+H, M+Na	C18H26N2O5	-1.95804
5.83_201.1120m/z	201.112	5.83332	pos	2E-Decenedioic acid	2846	https://cloud.oebiotech.com/#/lm/network/2846	HMDB00603	74917	LMFA01170032	137808				6442613		C(/C=C/CCCCCCC(=O)O)(=O)O	XUNMWLWTZWWEIE-FNORWQNLSA-N	Lipids and lipid-like molecules	Fatty Acyls	Fatty acids and conjugates	Level 2	43.8	88.7738	0		M+H	C10H16O4	-0.454803
9.22_263.0811m/z	263.081	9.22052	pos	5,5-Diphenylbarbituric acid	202168	https://cloud.oebiotech.com/#/lm/network/202168	HMDB0246852	454030						46484		O=C1NC(=O)C(C(=O)N1)(C1=CC=CC=C1)C1=CC=CC=C1	IKVPZYAOGOJTLK-UHFFFAOYSA-N	Benzenoids	Benzene and substituted derivatives	Diphenylmethanes	Level 4	43.8	96.3093	24.6	219.0924, 225.3937, 227.6641, 232.3477, 233.8799, 234.9547, 235.0872, 240.6520, 262.0748, 263.0818	M+H-H2O	C16H12N2O3	-1.50455
4.25_403.1967m/z	403.197	4.24678	neg	Gln-Tyr-Leu	262160	https://cloud.oebiotech.com/#/lm/network/262160		19510						67309075		CC(C)CC(C(=O)O)NC(=O)C(CC1=CC=C(C=C1)O)NC(=O)C(CCC(=O)N)N	JKDBRTNMYXYLHO-JYJNAYRXSA-N	Organic acids and derivatives	Carboxylic acids and derivatives	Amino acids, peptides, and analogues	Level 2	43.7	89.0045	0		M-H2O-H	C20H30N4O6	-4.66406
1.03_192.0269n	215.016	1.03458	pos	D-Glucaro-1,4-lactone	64895	https://cloud.oebiotech.com/#/lm/network/64895	HMDB0041862	44758		85805				122306	5027-63-4	[H][C@@](O)(C(O)=O)[C@@]1([H])OC(=O)[C@]([H])(O)[C@@]1([H])O	XECPAIJNBXCOBO-MMPJQOAZSA-N	Organoheterocyclic compounds	Lactones	Gamma butyrolactones	Level 2	43.7	97.8771	20.1	191.9711, 194.0267, 194.9480, 197.0056, 202.9218, 204.9337, 214.9018, 214.9241, 214.9961, 215.0162	M+Na, M+K, M+NH4, M+H-H2O	C6H8O7	-0.77153
11.51_344.2557n	367.245	11.5149	pos	Siegesbeckin B	8501	https://cloud.oebiotech.com/#/lm/network/8501			LMFA07090105							C(=O)(O[C@@H](C(=O)OC)[C@H](O)C(C)C)CCCCCCCCCCC	PYJSBSKKGMTLLE-QZTJIDSGSA-N	Organic acids and derivatives	Hydroxy acids and derivatives	Beta hydroxy acids and derivatives	Level 2	43.7	95.7176	0	240.6340, 242.8487, 250.9881, 251.0007, 283.1740, 302.7475, 302.7894, 327.0780, 327.2039, 327.2525	M+H-H2O, M+H, M+NH4, M+Na	C19H36O5	-1.70226
12.43_299.2586m/z	299.259	12.4267	neg	3R-hydroxy-octadecanoic acid	3150	https://cloud.oebiotech.com/#/lm/network/3150	HMDB0010737	74648	LMFA02000196					5312838		C(C[C@H](O)CCCCCCCCCCCCCCC)(=O)O	POMQYTSPMKEQNB-QGZVFWFLSA-N	Lipids and lipid-like molecules	Fatty Acyls	Fatty acids and conjugates	Level 2	43.7	90.1988	0		M-H	C18H36O3	-1.95018
5.09_485.1060m/z	485.106	5.08542	neg	Apigenin 7-(2''-glucosyllactate)	30470	https://cloud.oebiotech.com/#/lm/network/30470			LMPK12110377					44257833		C1(OC(C(O[C@H]2[C@H](O)[C@@H](O)[C@H](O)[C@@H](CO)O2)C)=O)=CC2OC(C3C=CC(O)=CC=3)=CC(=O)C=2C(O)=C1	FOVBAKMOOZZENK-SSZRMYRISA-N	Phenylpropanoids and polyketides	Flavonoids	Flavones	Level 2	43.7	89.7063	0		M-H2O-H	C24H24O12	-5.86722
5.13_269.1387m/z	269.139	5.13305	neg	Vomifoliol	256442	https://cloud.oebiotech.com/#/lm/network/256442	HMDB0303570	66125		28258	C04166			5280654		CC(O)\C=C\C1(O)C(C)=CC(=O)CC1(C)C	KPQMCAKZRXOZLB-AATRIKPKSA-N	Lipids and lipid-like molecules	Prenol lipids	Sesquiterpenoids	Level 4	43.7	92.9671	29	218.3868, 225.1487, 228.5048, 228.5242, 240.9288, 240.9895, 251.1269, 269.0454, 269.0618, 269.1382	M+FA-H	C13H20O3	-3.1248
[truncated: 1,939 more rows]
