# Supplementary material for: Dynamic metabolomics of uterine fluid of laying hens: Key metabolites and pathways governing sperm motility and functional longevity
Source: Poult Sci. 2026 May 8;105(8):107102. doi: 10.1016/j.psj.2026.107102 (PMC13223812; doi:10.1016/j.psj.2026.107102)
Supplement: Supplementary file 4 [file mmc4.xlsx]

## Sheet: PF-Sperm vs PF-Non sperm
ID	m/z	Retention time (min)	Ion mode	Metabolites	cid	cidlink	HMDB	METLIN	Lipidmaps	ChEBI	KEGG	ID Annotation	Annotation	PubChem	CAS	smiles	InChIKey	Super Class	Class	Sub Class	Super Class_cn	level	Score	Isotope Similarity	Fragmentation Score	Fragment Ions	Adducts	Formula	Mass Error (ppm)	VIP	Average(PF-Sperm)	Average(PF-Nonsperm)	log2FoldChange	FoldChange	Regulation	p-value	q-value	PF-Sperm	PF-Sperm	PF-Sperm	PF-Sperm	PF-Sperm	PF-Sperm	PF-Non sperm	PF-Non sperm	PF-Non sperm	PF-Non sperm	PF-Non sperm	PF-Non sperm
15.40_706.4947m/z	706.495	15.395	pos	Cer(d17:1/LTE4)	243006	https://cloud.oebiotech.com/#/lm/network/243006	HMDB0289906									CCCCCCCCCCCC\C=C\[C@@H](O)[C@H](CO)NC(=O)[C@@H](N)CS[C@H](\C=C\C=C\C=C/C\C=C/CCCCC)[C@@H](O)CCCC(O)=O	HCHPJRWDAXBWHL-DDCHMOMFSA-N	Lipids and lipid-like molecules	Fatty Acyls	Eicosanoids	Lipids and lipid-like molecules	Level 3	51.8	83.6155	76.8	439.2036, 495.2661, 495.9485, 512.4288, 551.3298, 597.4927, 607.3914, 663.4540, 663.5884, 706.4980	M+	C40H70N2O6S	-1.03727	4.3329	11.4266	15.5769	-4.15026	0.0563179	Down	0.0476813	1	16.4779	15.9543	9.80222	9.18002	7.229	9.91627	17.358	16.9249	17.1733	16.9181	12.8407	12.2462
15.29_126.1025m/z	126.102	15.2934	pos	1-Methylhistamine	47286	https://cloud.oebiotech.com/#/lm/network/47286	HMDB0000898	5854		29009	C05127	gga00340	Histidine metabolism	3614	501-75-7	CN1C=NC(CCN)=C1	FHQDWPCFSJMNCT-UHFFFAOYSA-N	Organic nitrogen compounds	Organonitrogen compounds	Amines	organonitrogen compound	Level 4	46.6	96.7734	37.5	84.0808, 85.0395, 85.0762, 97.5813, 109.0758, 126.0374, 126.0557, 126.0661, 126.0762, 126.1026	M+H	C6H11N3	-0.986576	4.13436	11.0401	14.5732	-3.53315	0.0863808	Down	0.0452414	1	15.1307	15.0246	8.73273	8.8835	9.38349	9.08548	15.8278	15.7108	15.9432	15.3627	14.1307	10.4641
15.33_114.1025m/z	114.102	15.3339	pos	Pyrrolidine-2-carbonitrile	210775	https://cloud.oebiotech.com/#/lm/network/210775	HMDB0257000									N#CC1CCCN1	ALSCEGDXFJIYES-UHFFFAOYSA-N	Organoheterocyclic compounds	Pyrrolidines	Unclassified	Organic heterocyclic compounds	Level 4	38.5	93.9902	0		M+NH4	C5H8N2	-1.1962	3.924	9.04376	12.2133	-3.16952	0.111143	Down	0.0478115	1	12.7045	12.6421	7.229	7.229	7.229	7.229	13.3418	13.293	13.4425	12.9496	11.9384	8.31426
3.40_293.1710m/z	293.171	3.4023	pos	2-Ethylpropanedioylcarnitine	198390	https://cloud.oebiotech.com/#/lm/network/198390	HMDB0241868									CCC(C(O)=O)C(=O)OC(CC([O-])=O)C[N+](C)(C)C	HWVVDTFMNSFBTH-UHFFFAOYSA-N	Lipids and lipid-like molecules	Fatty Acyls	Fatty acid esters	Lipids and lipid-like molecules	Level 4	37	86.1066	0		M+NH4	C12H21NO6	0.983952	3.92159	11.0553	8.12629	2.92905	7.61608	Up	0.0242741	1	14.0786	11.5257	7.229	11.3673	10.8689	11.2626	11.1012	7.229	8.74056	7.229	7.229	7.229
13.29_459.4150m/z	459.415	13.2929	pos	3-Methyloctadecanoylcarnitine	197449	https://cloud.oebiotech.com/#/lm/network/197449	HMDB0240893									CCCCCCCCCCCCCCCC(C)CC(=O)OC(CC([O-])=O)C[N+](C)(C)C	BHIFPAAYIQNBCY-UHFFFAOYSA-N	Lipids and lipid-like molecules	Fatty Acyls	Fatty acid esters	Lipids and lipid-like molecules	Level 4	37.7	89.6388	0.576	151.2959, 158.4345, 162.3550, 185.1732, 226.4304, 240.7113, 278.5297, 299.9587, 382.7733, 459.3423	M+NH4	C26H51NO4	-1.41273	3.82707	10.915	8.51415	2.40084	5.28111	Up	0.00169293	0.586406	11.0534	10.5271	9.7901	10.582	11.2295	12.3079	9.63389	9.10406	9.54401	7.229	8.34497	7.229
13.29_476.2945m/z	476.294	13.2929	pos	N-(4-benzenesulfonamide) arachidonoyl amine	8636	https://cloud.oebiotech.com/#/lm/network/8636		36718	LMFA08020050					5283431		C(/C/C=C\C/C=C\CCCCC)=C/C/C=C\CCCC(=O)NC1C=CC(S(N)(=O)=O)=CC=1	JPTVAWAHYWEYRT-DOFZRALJSA-N	Benzenoids	Benzene and substituted derivatives	Benzenesulfonamides	Benzene series	Level 4	36.5	83.5984	0		M+NH4	C26H38N2O3S	0.725412	3.70899	10.2454	7.9379	2.30753	4.95036	Up	0.00568563	0.889719	10.4023	10.001	9.37275	8.75919	10.892	12.0454	9.71983	7.229	8.99156	7.229	7.229	7.229
15.17_649.6594m/z	649.659	15.1715	pos	Cer(m18:1/24:1)	38903	https://cloud.oebiotech.com/#/lm/network/38903			LMSP00000010					73242201		[C@](C)([H])(NC(CCCCCCCCCCCCC/C=C\CCCCCCCC)=O)[C@]([H])(O)/C=C/CCCCCCCCCCCCC	FZEIPTFJIHXKQL-OSHZVMBRSA-N	Lipids and lipid-like molecules	Fatty Acyls	Fatty amides	Lipids and lipid-like molecules	Level 4	37.9	91.795	0	249.9978, 303.3062, 312.3258, 321.3148, 338.3412, 338.3896, 440.1041, 449.9571, 521.0624, 649.4567	M+NH4	C42H81NO2	-1.83374	3.6807	12.3531	9.6808	2.67234	6.37463	Up	0.016245	1	11.6609	16.2382	11.8116	10.9551	11.9133	11.5397	8.92305	9.40033	9.2202	8.38105	11.6248	10.5354
13.29_431.3837m/z	431.384	13.2929	pos	12-MethylHexadecanoylcarnitine	197414	https://cloud.oebiotech.com/#/lm/network/197414	HMDB0240858									CCCCC(C)CCCCCCCCCCC(=O)OC(CC([O-])=O)C[N+](C)(C)C	AXGZTCDNJDUIMP-UHFFFAOYSA-N	Lipids and lipid-like molecules	Fatty Acyls	Fatty acid esters	Lipids and lipid-like molecules	Level 4	39.1	95.3813	2	362.9297, 387.6118, 398.8339, 415.3587, 420.3508, 431.1770, 431.2661, 431.2801, 431.2873, 431.3456	M+NH4	C24H47NO4	-1.6475	3.63594	13.6785	11.4705	2.20801	4.62038	Up	0.00563627	0.889719	13.8925	13.4212	12.9458	13.023	14.1175	14.6711	13.0396	11.6527	12.3666	8.9587	11.3721	11.4333
13.29_406.2921m/z	406.292	13.2929	pos	AX 048	274673	https://cloud.oebiotech.com/#/lm/network/274673		64840						15950454	873079-69-7	CCCCCCCCCCCCCCC(=O)C(=O)NCCCC(=O)OCC	FMFKQXKYWWJNJS-UHFFFAOYSA-N	Organic acids and derivatives	Carboxylic acids and derivatives	Amino acids, peptides, and analogues	Organic acids and their derivatives	Level 4	38	91.7694	0		M+Na	C22H41NO4	-1.66191	3.5288	11.7843	9.63818	2.14612	4.42636	Up	0.00943829	1	11.9264	11.5507	11.057	11.128	12.1425	12.9012	11.4671	9.74965	10.8865	7.229	9.12238	9.37448
15.37_310.3100m/z	310.31	15.3749	pos	3,4-Epoxy-6Z,9Z-eicosadiene	10098	https://cloud.oebiotech.com/#/lm/network/10098		98303	LMFA12000313					56936263		CCC1OC1C/C=C\C/C=C\CCCCCCCCCC	JVTLYSCCWUIAHP-AUGURXLVSA-N	Organoheterocyclic compounds	Epoxides	Unclassified	Organic heterocyclic compounds	Level 4	38	92.1378	0		M+NH4	C20H36O	-1.63227	3.47195	11.1591	8.86557	2.29351	4.90248	Up	0.0143126	1	11.2984	10.5142	11.5937	11.3239	11.4075	10.8167	7.229	7.229	7.229	9.68435	10.6663	11.1557
4.76_164.0703m/z	164.07	4.75567	pos	2-Methyl-2H-1,3-benzoxazin-4(3H)-one	204531	https://cloud.oebiotech.com/#/lm/network/204531	HMDB0249616							30199		CC1NC(=O)C2=CC=CC=C2O1	MOFJSTXFUSYCDO-UHFFFAOYSA-N	Organoheterocyclic compounds	Benzoxazines	Unclassified	Organic heterocyclic compounds	Level 2	46	96.8084	0	136.0757, 137.1216, 138.0348, 140.0359, 140.5387, 140.9720, 146.0602, 147.0441, 164.0425, 164.0705	M+H	C9H9NO2	-1.74314	3.29908	10.9741	12.7845	-1.81037	0.285119	Down	0.00300262	0.678323	12.4967	10.7144	9.82228	10.8434	10.6775	11.2906	11.5555	12.956	13.0512	12.3794	13.5889	13.1759
13.29_362.3022m/z	362.302	13.2929	pos	17-phenyl-13E-heptadecenoic acid	2594	https://cloud.oebiotech.com/#/lm/network/2594			LMFA01140076					134812128		C1C=C(CCC/C=C/CCCCCCCCCCCC(O)=O)C=CC=1	JHYURXORMRRZBX-VQHVLOKHSA-N	Lipids and lipid-like molecules	Fatty Acyls	Fatty acids and conjugates	Lipids and lipid-like molecules	Level 2	48.6	93.2593	0		M+NH4	C23H36O2	-9.03814	3.29204	12.1167	10.1015	2.01521	4.0424	Up	0.0225031	1	12.3902	11.6295	11.4137	11.3195	12.7117	13.2359	11.8664	10.6795	11.3688	7.229	9.46186	10.0036
13.29_410.3139m/z	410.314	13.2929	pos	N-oleoyl glutamine	8705	https://cloud.oebiotech.com/#/lm/network/8705		75510	LMFA08020128	136615				52922072		NC(=O)CC[C@]([H])(NC(CCCCCCC/C=C\CCCCCCCC)=O)C(=O)O	ZHVSXWCIYWYBQP-QJRAZLAKSA-N	Organic acids and derivatives	Carboxylic acids and derivatives	Amino acids, peptides, and analogues	Organic acids and their derivatives	Level 4	36	81.6289	0		M+	C23H42N2O4	-1.36862	3.07838	13.0012	11.2142	1.78702	3.45102	Up	0.025052	1	13.1388	12.6151	12.3623	12.3621	13.4661	14.0627	12.7299	11.7378	12.4243	8.53135	10.7049	11.1567
8.36_169.1698m/z	169.17	8.35723	pos	Amantadine	53177	https://cloud.oebiotech.com/#/lm/network/53177	HMDB0015051	43582		2618	C06818			2130	768-94-5	NC12CC3CC(CC(C3)C1)C2	DKNWSYNQZKUICI-UHFFFAOYSA-N	Organic nitrogen compounds	Organonitrogen compounds	Amines	organonitrogen compound	Level 4	38.5	93.2228	0		M+NH4	C10H17N	-0.658046	3.05215	10.1567	8.34379	1.81294	3.51358	Up	0.0482894	1	10.9967	10.9259	11.0007	10.9062	9.88183	7.229	8.75457	7.229	9.60835	7.229	7.229	10.0128
12.35_380.2763m/z	380.276	12.3489	pos	(Z)-2,4-Dihydroxy-6-(8-pentadecenyl)benzoic acid	62514	https://cloud.oebiotech.com/#/lm/network/62514	HMDB0039226	93817		174853				22665100	62071-06-1	CCCCCC\C=C\CCCCCCCC1=CC(O)=CC(O)=C1C(O)=O	ACSAQPSTIMIXGH-BQYQJAHWSA-N	Benzenoids	Benzene and substituted derivatives	Benzoic acids and derivatives	Benzene series	Level 2	39.5	90.8149	0		M+NH4	C22H34O4	-8.91834	2.99489	12.4035	10.598	1.80553	3.49558	Up	0.0403453	1	12.5599	12.2844	11.7218	12.122	12.2408	13.4922	12.224	11.0048	11.8536	7.229	10.4026	10.8739
14.72_791.5644m/z	791.564	14.7157	neg	DG(20:5-3OH/0:0/22:0)	249889	https://cloud.oebiotech.com/#/lm/network/249889	HMDB0296790									CCCCCCCCCCCCCCCCCCCCCC(=O)OC[C@H](O)COC(=O)CCC[C@H](O)[C@@H](O)\C=C/C=C\C=C\C=C\[C@H](O)C\C=C/CC	DELAHQDVGIQLRA-PRXPOFGRSA-N	Lipids and lipid-like molecules	Fatty Acyls	Fatty alcohols	Lipids and lipid-like molecules	Level 4	36.6	88.4401	0	508.2087, 579.2437, 586.4837, 647.7692, 667.3406, 704.6830, 745.1994, 745.2316, 767.5773, 791.5690	M+FA-H	C45H78O8	-4.67808	2.96326	14.6836	16.197	-1.5134	0.350285	Down	0.0243225	1	15.4373	14.8679	15.5886	13.8823	14.9488	13.3764	16.1792	15.3387	15.5222	16.497	18.2151	15.4295
13.29_190.1356n	208.169	13.2929	pos	2,2,6,7-Tetramethylbicyclo[4.3.0]nona-1(9),4-dien-8-one	60363	https://cloud.oebiotech.com/#/lm/network/60363	HMDB0036685	91722		168238				85517881	99901-22-1	CC1C(=O)C=C2C1(C)C=CCC2(C)C	KTDAEZJBJUWAPC-UHFFFAOYSA-N	Organic oxygen compounds	Organooxygen compounds	Carbonyl compounds	Organic oxygen compounds	Level 4	38	91.402	0		M+NH4, M+H-H2O	C13H18O	-0.953027	2.9617	12.1298	10.5224	1.60744	3.04712	Up	0.0163608	1	12.0304	11.7385	11.4643	11.6544	12.6491	13.2421	11.9206	10.8858	11.3394	8.4995	10.2369	10.2521
10.55_522.2832m/z	522.283	10.5464	neg	PS(18:1/0:0)	22433	https://cloud.oebiotech.com/#/lm/network/22433	HMDB0240603	40829	LMGP03050001	52649				9547099	89319-60-8	C(O)(=O)[C@@]([H])(N)COP(OC[C@]([H])(O)COC(CCCCCCC/C=C\CCCCCCCC)=O)(=O)O	JZWNYZVVZXZRRH-YFKVPUFHSA-N	Lipids and lipid-like molecules	Glycerophospholipids	Glycerophosphoserines	Lipids and lipid-like molecules	Level 3	51.5	88.5765	70	209.0478, 227.5575, 227.8977, 248.9570, 264.5651, 302.6520, 435.2505, 435.6590, 438.5128, 522.2816	M-H	C24H46NO9P	-1.09415	2.94419	13.3709	14.5563	-1.18543	0.439693	Down	0.000364008	0.292052	13.169	13.8734	13.5767	12.9425	13.2213	13.4423	14.4364	14.7416	14.4844	14.5879	15.221	13.8665
15.25_561.3111m/z	561.311	15.2516	pos	PharmaGSID_48511	296682	https://cloud.oebiotech.com/#/lm/network/296682		321226						25015677		CN1CCC(CC1)NC(=O)C2=CC(=C(C=C2)NC3=NC=C4C(=N3)N(CC(C(=O)N4C)(F)F)C5CCCC5)OC	DJNZZLZKAXGMMC-UHFFFAOYSA-N	Organoheterocyclic compounds	Pyrimidodiazepines	Unclassified	Organic heterocyclic compounds	Level 4	36.8	84.7978	0		M+NH4	C27H35F2N7O3	0.638275	2.9391	14.3571	12.817	1.54007	2.90808	Up	0.00434636	0.838159	13.7117	14.4977	14.657	14.2662	14.8005	14.2094	12.0652	12.7315	11.6865	12.5379	14.151	13.73
13.29_385.3185n	408.308	13.2929	pos	16-Nitroxystearate	202222	https://cloud.oebiotech.com/#/lm/network/202222	HMDB0246923							2724321		CCC1(CCCCCCCCCCCCCCC(O)=O)OCC(C)(C)N1[O]	RPAZYIOIDZRJOO-UHFFFAOYSA-N	Lipids and lipid-like molecules	Fatty Acyls	Fatty acids and conjugates	Lipids and lipid-like molecules	Level 3	49.5	96.8658	52.9	264.1949, 266.1726, 278.2084, 294.1685, 294.2044, 302.7461, 362.3031, 391.3424, 406.2919, 408.3084	M+Na, M+K	C22H43NO4	-1.76846	2.89503	18.3868	16.8645	1.52239	2.87267	Up	0.0181173	1	18.5507	18.0673	17.7714	17.7483	18.7955	19.3878	18.1845	17.1102	17.8122	14.9362	16.3987	16.7449
13.41_256.2267m/z	256.227	13.4115	pos	2-HYDROXY-5 (6)EPOXY-TETRAHYDROCARYOPHYLLENE	267006	https://cloud.oebiotech.com/#/lm/network/267006		44493						5024745		CC1(CC2C1CCC3(C(O3)CCC2(C)O)C)C	KGYCKUADVHYVLM-UHFFFAOYSA-N	Lipids and lipid-like molecules	Prenol lipids	Sesquiterpenoids	Lipids and lipid-like molecules	Level 4	38.1	92.4529	0		M+NH4	C15H26O2	-1.5241	2.86414	9.94982	8.45455	1.49527	2.81916	Up	0.0139754	1	10.5498	9.6347	9.07793	9.26885	10.5638	10.6039	9.61483	7.229	9.10595	7.229	9.02146	8.52706
4.46_161.0476n	162.055	4.45943	pos	1,5-Isoquinolinediol	199758	https://cloud.oebiotech.com/#/lm/network/199758	HMDB0244237			64044				1340		OC1=CC=CC2=C1C=CNC2=O	LFUJIPVWTMGYDG-UHFFFAOYSA-N	Organoheterocyclic compounds	Isoquinolines and derivatives	Unclassified	Organic heterocyclic compounds	Level 4	44.1	97.7818	23.2	127.5205, 133.0286, 133.0340, 135.0443, 136.5261, 139.0282, 141.1278, 144.0444, 162.0310, 162.0548	M+H, M+Na	C9H7NO2	-0.507312	2.86162	12.9989	14.528	-1.52905	0.346506	Down	0.0134328	1	14.405	12.938	11.8692	13.1559	12.1882	13.4373	12.96	14.4449	15.4321	14.4653	15.1168	14.7487
4.47_160.0393m/z	160.039	4.46652	neg	Adrenochrome	274721	https://cloud.oebiotech.com/#/lm/network/274721	HMDB0012884	64954						5898	54-06-8	CN1CC(C2=CC(=O)C(=O)C=C21)O	RPHLQSHHTJORHI-UHFFFAOYSA-N	Organoheterocyclic compounds	Indoles and derivatives	Unclassified	Organic heterocyclic compounds	Level 2	49.1	89.7564	0	131.0338, 131.9836, 132.0450, 141.2154, 149.1580, 150.2688, 156.2459, 158.5660, 159.8933, 160.0394	M-H2O-H	C9H9NO3	-5.88341	2.8417	11.8364	13.3807	-1.54427	0.34287	Down	0.0153883	1	12.6835	12.4084	10.9956	12.04	10.4367	12.4542	11.8723	12.6237	14.2711	13.8833	13.8487	13.785
4.47_228.0272m/z	228.027	4.46652	neg	7-Amino-4-(trifluoromethyl)coumarin	205261	https://cloud.oebiotech.com/#/lm/network/205261	HMDB0250491			51772				100641		NC1=CC2=C(C=C1)C(=CC(=O)O2)C(F)(F)F	JBNOVHJXQSHGRL-UHFFFAOYSA-N	Phenylpropanoids and polyketides	Coumarins and derivatives	Unclassified	Phenylpropyl and polyketone compounds	Level 3	50.8	96.7729	60.4	72.2995, 76.0518, 92.9270, 159.9790, 160.0394, 160.4389, 172.8596, 174.1679, 182.9521, 188.0131	M-H	C10H6F3NO2	-2.59709	2.82193	7.229	8.70582	-1.47682	0.35928	Down	0.0130629	1	7.229	7.229	7.229	7.229	7.229	7.229	7.229	7.229	10.0294	9.04244	9.62306	9.08201
11.29_834.5288m/z	834.529	11.2873	neg	PE(20:2/20:5)	20584	https://cloud.oebiotech.com/#/lm/network/20584	HMDB0009302	60698	LMGP02010895		C00350	gga00563,gga00564,gga04136,gga04140	Glycosylphosphatidylinositol (GPI)-anchor biosynthesis|Glycerophospholipid metabolism|Autophagy - other|Autophagy - animal	52924596		[C@](COP(=O)(O)OCCN)([H])(OC(CCC/C=C\C/C=C\C/C=C\C/C=C\C/C=C\CC)=O)COC(CCCCCCCCC/C=C\C/C=C\CCCCC)=O	AQGATPGTIUISSG-IRLNBCNISA-N	Lipids and lipid-like molecules	Glycerophospholipids	Glycerophosphoethanolamines	Lipids and lipid-like molecules	Level 4	36.8	84.2858	0		M+FA-H	C45H76NO8P	-0.298058	2.79053	16.8032	15.6113	1.19198	2.28466	Up	0.000544852	0.292052	16.8689	16.9289	16.8985	16.7424	16.766	16.6148	15.5669	15.0922	14.7902	15.9196	16.0445	16.2542
13.29_208.1461n	226.18	13.2929	pos	2,2,6,7-Tetramethylbicyclo[4.3.0]nona-1(9),4-diene-7,8-diol	60364	https://cloud.oebiotech.com/#/lm/network/60364	HMDB0036686	91723						131752035	99901-24-3	C[C@]1(O)[C@H](O)C=C2[C@@]1(C)C=CCC2(C)C	SKBCVUCDJRKPAH-RTXFEEFZSA-N	Organic oxygen compounds	Organooxygen compounds	Alcohols and polyols	Organic oxygen compounds	Level 3	50.6	96.8093	57.1	149.1333, 153.0910, 163.1479, 165.1266, 166.1221, 173.1322, 191.1430, 209.0958, 209.1166, 209.1535	M+H, M+NH4, M+H-H2O	C13H20O2	-0.902317	2.73355	14.7833	13.3872	1.39617	2.63202	Up	0.0182753	1	14.732	14.3914	14.1471	14.305	15.266	15.8584	14.6138	13.6402	14.2183	11.743	13.1215	12.9862
13.11_760.5580m/z	760.558	13.1069	neg	AS 1-5	57111	https://cloud.oebiotech.com/#/lm/network/57111	HMDB0032843	88763						131751332		CCCCCCCCCCCCCCC(O)C(=O)NC(COC1OC(CO)C(O)C(O)C1O)C(O)\C=C\CCCCCCCCCCCCC	FMRHRMJAYYLKAI-BYCLXTJYSA-N	Lipids and lipid-like molecules	Sphingolipids	Glycosphingolipids	Lipids and lipid-like molecules	Level 3	52.5	87.1635	75.4	394.7047, 408.2945, 437.0291, 534.4854, 570.6989, 649.7914, 650.3502, 714.5529, 716.9402, 760.5162	M+FA-H	C40H77NO9	-0.0457632	2.72638	14.4239	15.798	-1.37406	0.385805	Down	0.0494451	1	15.232	14.796	15.3134	13.5027	13.9992	13.7004	15.7041	15.1307	14.502	15.9729	18.2005	15.278
13.28_242.1756m/z	242.176	13.2804	neg	N-methylundec-10-enamide	274779	https://cloud.oebiotech.com/#/lm/network/274779		65467						17825027		CNC(=O)CCCCCCCCC=C	RCLCFRYUMCUYEA-UHFFFAOYSA-N	Lipids and lipid-like molecules	Fatty Acyls	Fatty amides	Lipids and lipid-like molecules	Level 4	38	93.5415	0	163.8127, 177.8360, 181.1596, 188.6116, 195.0095, 216.1615, 225.1482, 240.9607, 240.9963, 242.1758	M+FA-H	C12H23NO	-2.99825	2.72599	9.06446	7.63735	1.4271	2.68907	Up	0.0224573	1	9.44179	8.97918	7.229	8.59129	9.52144	10.624	8.55369	8.35443	7.229	7.229	7.229	7.229
0.75_227.0426m/z	227.043	0.7549	pos	H-Hyp-gly-OH	207417	https://cloud.oebiotech.com/#/lm/network/207417	HMDB0253018							559549		OC1CNC(C1)C(=O)NCC(O)=O	WFDSWNXTPKLLOT-UHFFFAOYSA-N	Organic acids and derivatives	Carboxylic acids and derivatives	Amino acids, peptides, and analogues	Organic acids and their derivatives	Level 2	41.9	92.3877	0		M+K	C7H12N2O4	-1.3697	2.66208	11.2555	12.5082	-1.25269	0.419665	Down	0.0135225	1	10.5181	12.2914	12.0359	10.7308	9.9892	11.9674	11.9967	12.5609	12.8706	12.833	12.6378	12.1498
13.47_578.2632m/z	578.263	13.4713	pos	Butirosina	203392	https://cloud.oebiotech.com/#/lm/network/203392	HMDB0248282							2485		NCCC(O)C(=O)NC1CC(N)C(OC2OC(CN)C(O)C(O)C2N)C(OC2OC(CO)C(O)C2O)C1O	XEQLFNPSYWZPOW-UHFFFAOYSA-N	Organic oxygen compounds	Organooxygen compounds	Carbohydrates and carbohydrate conjugates	Organic oxygen compounds	Level 4	37.5	90.0912	0		M+Na	C21H41N5O12	-2.19599	2.60919	10.4047	8.97902	1.42572	2.68649	Up	0.0358281	1	10.5813	9.88376	9.33283	9.47346	11.1628	11.9943	9.94714	8.69329	9.64544	7.229	9.60014	8.7591
13.41_254.2110m/z	254.211	13.4115	pos	capsidiol	35615	https://cloud.oebiotech.com/#/lm/network/35615	HMDB0002352	53420	LMPR0103250002	28283	C09627			161937	37208-05-2	[C@@]12(C)[C@H](C)[C@@H](C[C@@H](O)C1=CC[C@@H](C(C)=C)C2)O	BXXSHQYDJWZXPB-OKNSCYNVSA-N	Lipids and lipid-like molecules	Prenol lipids	Sesquiterpenoids	Lipids and lipid-like molecules	Level 4	37.5	89.8392	0		M+NH4	C15H24O2	-1.95809	2.58727	8.96824	7.66636	1.30188	2.4655	Up	0.0255254	1	9.88692	8.68067	8.67159	7.229	9.57827	9.76299	8.71314	7.229	8.36901	7.229	7.229	7.229
5.30_148.0756m/z	148.076	5.29533	pos	N-(4-Methoxyphenyl)acetamide	209052	https://cloud.oebiotech.com/#/lm/network/209052	HMDB0255013			139354				5827		COC1=CC=C(C=C1)N=C(C)O	XVAIDCNLVLTVFM-UHFFFAOYSA-N	Benzenoids	Benzene and substituted derivatives	Anilides	Benzene series	Level 2	42.5	94.8057	0		M+H-H2O	C9H11NO2	-0.74989	2.55451	10.9969	12.043	-1.0461	0.484275	Down	0.00589629	0.889719	11.1717	10.3347	10.52	11.4697	11.8023	10.6833	11.8562	12.4543	11.8869	12.1086	12.6079	11.3444
8.01_231.1376m/z	231.138	8.00667	pos	Annuolide E	61725	https://cloud.oebiotech.com/#/lm/network/61725	HMDB0038326	93047						131752335	152442-52-9	CC1C2CC(O)C(=C)C3CCC(=C)C3C2OC1=O	NMUKFBVCUMTQOB-UHFFFAOYSA-N	Lipids and lipid-like molecules	Prenol lipids	Terpene lactones	Lipids and lipid-like molecules	Level 4	42.4	87.6106	26.1	145.1003, 157.1009, 157.5826, 185.1333, 204.9732, 213.1277, 227.7228, 227.7518, 231.0812, 231.1388	M+H-H2O	C15H20O3	-1.26359	2.5027	9.12645	10.1394	-1.0129	0.495549	Down	0.00195833	0.586406	9.18469	9.29497	8.44936	9.31581	9.13996	9.37395	9.74448	9.88349	9.82668	9.89128	10.944	10.5462
13.29_210.1618n	228.196	13.2929	pos	9-tridecynoic acid	1087	https://cloud.oebiotech.com/#/lm/network/1087		74259	LMFA01030602					5312723		C(CCCCCCCC#CCCC)(=O)O	IRTOCVRQBHTLDD-UHFFFAOYSA-N	Lipids and lipid-like molecules	Fatty Acyls	Fatty acids and conjugates	Lipids and lipid-like molecules	Level 3	51.8	96.7851	63.3	151.1482, 155.1068, 165.1644, 175.1481, 176.1533, 193.1588, 210.1842, 211.1694, 228.1206, 228.1959	M+H, M+NH4	C13H22O2	-0.66699	2.49802	15.6056	14.4692	1.13639	2.19831	Up	0.0154993	1	15.6498	15.3351	15.059	15.0581	16.0038	16.5279	15.4508	14.5696	15.1089	13.3103	14.1948	14.1809
9.94_500.2764m/z	500.276	9.94345	pos	PE(20:5/0:0)	21188	https://cloud.oebiotech.com/#/lm/network/21188	HMDB0011519	62303	LMGP02050027					52925146		[C@](COP(=O)(O)OCCN)([H])(O)COC(CCC/C=C\C/C=C\C/C=C\C/C=C\C/C=C\CC)=O	KCWGBXXAJHVZNN-KOYQJJOGSA-N	Lipids and lipid-like molecules	Glycerophospholipids	Glycerophosphoethanolamines	Lipids and lipid-like molecules	Level 3	53.2	86.8737	80.9	65.2386, 103.9856, 111.0464, 158.7946, 177.3948, 240.5434, 287.3412, 359.2595, 482.2660, 500.2783	M+H	C25H42NO7P	-1.5475	2.46889	8.80605	10.4207	-1.61466	0.326542	Down	0.048723	1	9.2004	9.84066	7.229	7.229	8.65108	10.6862	11.8344	9.24457	10.4593	9.41523	10.0366	11.5342
13.23_254.2111m/z	254.211	13.2299	pos	N-LAUROYLSARCOSINE	209184	https://cloud.oebiotech.com/#/lm/network/209184	HMDB0255165							7348		CCCCCCCCCCCC(=O)N(C)CC(O)=O	BACYUWVYYTXETD-UHFFFAOYSA-N	Organic acids and derivatives	Carboxylic acids and derivatives	Amino acids, peptides, and analogues	Organic acids and their derivatives	Level 4	37.6	89.1484	0		M+H-H2O	C15H29NO3	-1.13997	2.46778	8.37932	7.229	1.15032	2.21963	Up	0.0195406	1	8.5859	8.36218	7.229	7.229	9.09693	9.77289	7.229	7.229	7.229	7.229	7.229	7.229
12.52_380.2764m/z	380.276	12.517	pos	7-Methyldodecanoylcarnitine	197372	https://cloud.oebiotech.com/#/lm/network/197372	HMDB0240816									CCCCCC(C)CCCCCC(=O)OC(CC([O-])=O)C[N+](C)(C)C	HBBUPVSQBFASLX-UHFFFAOYSA-N	Lipids and lipid-like molecules	Fatty Acyls	Fatty acid esters	Lipids and lipid-like molecules	Level 4	38	92.4627	0		M+Na	C20H39NO4	-1.90835	2.44465	11.5679	10.3559	1.21201	2.3166	Up	0.032195	1	11.96	11.4113	10.7428	11.5163	11.3018	12.4752	11.4734	10.3552	10.8403	8.41138	10.6855	10.3696
10.82_528.3091m/z	528.309	10.821	neg	PE(0:0/22:4)	21218	https://cloud.oebiotech.com/#/lm/network/21218	HMDB0011493	62281	LMGP02050057					53480942		C(OP(OCCN)(O)=O)[C@]([H])(OC(=O)CCCCC/C=C\C/C=C\C/C=C\C/C=C\CCCCC)CO	VLFJNHPNIOTOOA-YMIVKDKMSA-N	Lipids and lipid-like molecules	Glycerophospholipids	Glycerophosphoethanolamines	Lipids and lipid-like molecules	Level 1	57.2	90.5776	67.8	144.4909, 191.4132, 231.4555, 238.2690, 241.0323, 255.9222, 323.9094, 331.2641, 391.8992, 528.3090	M-H	C27H48NO7P	-0.780409	2.43302	10.3612	11.8098	-1.44866	0.366361	Down	0.0350642	1	9.9944	11.4286	9.85659	8.89357	10.5839	11.41	12.0765	10.7054	10.8224	11.5426	12.0661	13.6459
13.29_198.1851m/z	198.185	13.2929	pos	(3Z,6Z,9Z)-dodecatrienol	6074	https://cloud.oebiotech.com/#/lm/network/6074		46052	LMFA05000097	28627	C08375			5281129		C(/C/C=C\CCO)=C/C/C=C\CC	OFAUAWIRDOCHFP-PDBXOOCHSA-N	Lipids and lipid-like molecules	Fatty Acyls	Fatty alcohols	Lipids and lipid-like molecules	Level 3	50.5	93.2663	60.1	156.1752, 157.3951, 163.1488, 174.9633, 175.4433, 181.1586, 195.0537, 198.1277, 198.1489, 198.1851	M+NH4	C12H20O	-0.672891	2.41607	11.3662	10.2476	1.11857	2.17132	Up	0.0251872	1	11.2427	11.0106	10.7431	10.7941	11.9471	12.4596	11.3186	10.3989	10.8622	9.1411	9.87508	9.88977
13.99_355.3676m/z	355.368	13.9924	pos	N-Cyclohexanecarbonylpentadecylamine	267240	https://cloud.oebiotech.com/#/lm/network/267240		45078						53432240	702638-84-4	C1CCC(CC1)C(=O)CCCCCCCCCCCCCCCN	RYVGWQDLAVSRHO-UHFFFAOYSA-N	Organic oxygen compounds	Organooxygen compounds	Carbonyl compounds	Organic oxygen compounds	Level 4	37.7	91.0653	0		M+NH4	C22H43NO	-1.9737	2.40275	12.3194	10.9641	1.35537	2.55862	Up	0.0489573	1	12.0655	15.2127	12.0147	11.4806	11.7249	11.4181	11.377	10.8223	10.7857	10.9626	11.3387	10.498
12.74_306.2033m/z	306.203	12.7398	pos	N-(dodecanoyl)-homoserine lactone	8977	https://cloud.oebiotech.com/#/lm/network/8977		64717	LMFA08030014					10221437	137173-46-7	[C@@H]1(CCOC1=O)NC(=O)CCCCCCCCCCC	WILLZMOKUUPJSL-AWEZNQCLSA-N	Organic acids and derivatives	Carboxylic acids and derivatives	Amino acids, peptides, and analogues	Organic acids and their derivatives	Level 4	39	97.9927	0		M+Na	C16H29NO3	-2.44873	2.38597	10.3798	9.32707	1.05272	2.07443	Up	0.0208364	1	10.5229	10.3842	9.47488	9.68177	10.8593	11.3556	10.2605	8.8678	9.67267	8.47983	9.34757	9.33408
4.17_177.0883m/z	177.088	4.16642	pos	6-Methylpteridine-2,4-diamine	202367	https://cloud.oebiotech.com/#/lm/network/202367	HMDB0247090							254916		CC1=CN=C2N=C(N)N=C(N)C2=N1	MFNAKLLYSPINFZ-UHFFFAOYSA-N	Organoheterocyclic compounds	Pteridines and derivatives	Unclassified	Organic heterocyclic compounds	Level 4	39.2	96.1324	0		M+H	C7H8N6	-0.0488715	2.36159	10.9192	9.79142	1.12779	2.18524	Up	0.015782	1	10.0626	11.3023	11.8818	10.337	11.9012	10.0305	9.89131	10.2276	9.89665	9.28709	10.0021	9.44378
15.15_312.3255m/z	312.326	15.1506	pos	2E-Phytenal	35848	https://cloud.oebiotech.com/#/lm/network/35848	HMDB0035654	90919	LMPR0104010025					14035234	13754-69-3	C(/C=C(\C)/CCCC(C)CCCC(C)CCCC(C)C)(=O)[H]	RAFZYSUICBQABU-HMMYKYKNSA-N	Lipids and lipid-like molecules	Prenol lipids	Diterpenoids	Lipids and lipid-like molecules	Level 4	41	97.1533	10.4	231.2854, 232.3989, 235.3679, 235.3944, 277.2155, 294.2429, 295.2264, 302.7473, 302.7873, 312.3258	M+NH4	C20H38O	-1.99014	2.35379	17.119	15.9078	1.21119	2.31529	Up	0.0397141	1	16.5137	19.5332	16.8736	16.4242	16.8128	16.5567	16.1404	15.874	15.4008	15.5289	16.3907	16.1123

## Sheet: CF-Sperm vs CF-Non sperm
ID	m/z	Retention time (min)	Ion mode	Metabolites	Metabolites_cn	cid	cidlink	HMDB	METLIN	Lipidmaps	ChEBI	KEGG	ID Annotation	Annotation	PubChem	CAS	smiles	InChIKey	Super Class	Class	Sub Class	Super Class_cn	level	Score	Isotope Similarity	Fragmentation Score	Fragment Ions	Adducts	Formula	Mass Error (ppm)	VIP	Average(CF-Sperm)	Average(CF-Nonsperm)	log2FoldChange	FoldChange	Regulation	p-value	q-value	CF-Sperm	CF-Sperm	CF-Sperm	CF-Sperm	CF-Sperm	CF-Sperm	CF-Non sperm	CF-Non sperm	CF-Non sperm	CF-Non sperm	CF-Non sperm
5.30_226.0270m/z	226.027	5.29522	neg	Ethyl 4-nitrophenyl methylphosphonate		201574	https://cloud.oebiotech.com/#/lm/network/201574	HMDB0246217									CCOP(C)(=O)OC1=CC=C(C=C1)[N+]([O-])=O	BARJAAQSDSOQEY-UHFFFAOYSA-N	Benzenoids	Benzene and substituted derivatives	Nitrobenzenes	Benzene series	Level 4	39.8	97.9076	3.51	181.1304, 183.9399, 186.9725, 189.1422, 192.5622, 194.6398, 207.8292, 221.0090, 225.9265, 226.0272	M-H2O-H	C9H12NO5P	-1.85922	4.03764	12.4392	8.88193	3.55726	11.7718	Up	0.00975358	0.648337	13.8819	15.2668	12.3677	12.2325	10.5586	10.3276	11.5402	10.8741	7.229	7.229	9.19031
14.76_456.2053n	457.213	14.7568	pos	Sudan black B	苏丹黑B	212044	https://cloud.oebiotech.com/#/lm/network/212044	HMDB0258556	326868		88216				61336		CC1(C)NC2=CC=CC3=C(C=CC(N1)=C23)N=NC1=CC=C(N=NC2=CC=CC=C2)C2=CC=CC=C12	YCUVUDODLRLVIC-UHFFFAOYSA-N	Benzenoids	Naphthalenes	1,1'-azonaphthalenes	Benzene series	Level 3	50.9	96.4005	60.8	394.7470, 401.2245, 414.9560, 432.2015, 432.5147, 440.1855, 441.1934, 441.6145, 442.1870, 457.2134	M+, M+H	C29H24N6	-2.06608	3.96078	12.2221	8.52725	3.69481	12.9494	Up	0.0461515	0.958042	18.7035	9.52394	13.0339	10.9607	9.98516	11.1252	7.229	11.8779	7.229	7.229	7.229
5.32_228.0419m/z	228.042	5.31597	pos	Phensuximide	密朗丁	53112	https://cloud.oebiotech.com/#/lm/network/53112	HMDB0014970	43307		149869	C07437			6839	86-34-0	CN1C(=O)CC(C1=O)C1=CC=CC=C1	WLWFNJKHKGIJNW-UHFFFAOYSA-N	Organoheterocyclic compounds	Pyrrolidines	Phenylpyrrolidines	Organic heterocyclic compounds	Level 2	44.5	95.3317	0	153.8695, 154.0418, 163.9401, 165.0122, 182.0367, 182.0558, 186.6376, 200.0470, 210.0316, 228.0429	M+K	C11H11NO2	-1.39313	3.93676	11.1238	8.00179	3.12203	8.70614	Up	0.00423876	0.507392	12.1869	13.6916	10.9718	11.2114	9.60148	9.07978	9.83274	9.262	7.229	7.229	7.229
8.87_408.2868n	431.276	8.87143	pos	Cholic Acid	胆酸	45864	https://cloud.oebiotech.com/#/lm/network/45864	HMDB0000619	206	LMST04010001	16359	C00695	gga00120	Primary bile acid biosynthesis	221493	81-25-4	[C@]12([C@H](O)C[C@]3([H])C[C@H](O)CC[C@]3(C)[C@@]1([H])C[C@H](O)[C@]1(C)[C@@]([H])([C@@](C)([H])CCC(O)=O)CC[C@@]21[H])[H]	BHQCQFFYRZLCQQ-OELDTZBJSA-N	Lipids and lipid-like molecules	Steroids and steroid derivatives	Bile acids, alcohols and derivatives	Lipids and lipid-like molecules	Level 2	54.3	96.9864	28.6	306.7075, 319.2422, 336.3603, 337.2596, 355.2645, 363.2147, 373.2722, 391.2829, 426.2188, 426.3193	M+NH4, M+Na	C24H40O5	-1.96817	3.78578	8.81073	12.1323	-3.32162	0.100022	Down	0.0459	0.958042	11.2518	7.229	9.52471	7.229	9.16921	8.46065	13.7583	8.86547	15.1938	8.34252	15.784
8.01_231.1376m/z	231.138	8.00667	pos	Annuolide E		61725	https://cloud.oebiotech.com/#/lm/network/61725	HMDB0038326	93047						131752335	152442-52-9	CC1C2CC(O)C(=C)C3CCC(=C)C3C2OC1=O	NMUKFBVCUMTQOB-UHFFFAOYSA-N	Lipids and lipid-like molecules	Prenol lipids	Terpene lactones	Lipids and lipid-like molecules	Level 4	42.4	87.6106	26.1	145.1003, 157.1009, 157.5826, 185.1333, 204.9732, 213.1277, 227.7228, 227.7518, 231.0812, 231.1388	M+H-H2O	C15H20O3	-1.26359	3.71648	9.81094	7.48102	2.32993	5.02779	Up	0.00042993	0.154076	10.7603	8.79667	10.7526	10.3877	9.19271	8.97573	7.229	8.74112	7.229	7.229	7.229
10.30_390.2763n	435.275	10.2996	neg	7alpha-Hydroxy-12-oxo-5beta-cholan-24-oic Acid	7α-羟基-12-氧代-5β-胆烷-24-油酸	46026	https://cloud.oebiotech.com/#/lm/network/46026		84478	LMST04010164					5283935		C1[C@]2(C)[C@@]3([H])CC(=O)[C@]4(C)[C@@]([H])([C@]([H])(C)CCC(O)=O)CC[C@@]4([H])[C@]3([H])[C@H](O)C[C@]2([H])CCC1	DXDVRSMVCCEPOO-WTBUVIQXSA-N	Lipids and lipid-like molecules	Steroids and steroid derivatives	Bile acids, alcohols and derivatives	Lipids and lipid-like molecules	Level 2	47.4	94.6742	0		M-H, M+FA-H	C24H38O4	-1.75275	3.60472	8.99149	12.2863	-3.29481	0.101897	Down	0.0475195	0.966229	13.1379	7.229	11.895	7.229	7.229	7.229	12.2978	9.23948	13.7456	9.89316	14.9042
10.30_372.2658n	373.273	10.3026	pos	3alpha-Hydroxy-5beta-chola-7,9(11)-dien-24-oic Acid	3α-羟基-5β-胆烷-7,9(11)-二烯-24-油酸	46187	https://cloud.oebiotech.com/#/lm/network/46187		84639	LMST04010330					5284077		C1[C@]2(C)C3=CC[C@]4(C)[C@@]([H])([C@]([H])(C)CCC(O)=O)CC[C@@]4([H])C3=CC[C@]2([H])C[C@H](O)C1	BCMBRGZVZCQHFO-GCIZHPIPSA-N	Lipids and lipid-like molecules	Steroids and steroid derivatives	Bile acids, alcohols and derivatives	Lipids and lipid-like molecules	Level 1	68.1	94.4048	64.7	232.7591, 243.9835, 276.8986, 319.2413, 337.2523, 339.0333, 355.2631, 357.0681, 373.2278, 373.2737	M+H-H2O, M+H	C24H36O3	-1.82156	3.57876	8.60459	11.6631	-3.05849	0.120034	Down	0.0338568	0.919216	11.8452	7.229	10.8664	7.229	7.229	7.229	11.5694	9.15733	13.7063	9.04909	13.9497
4.29_665.1029m/z	665.103	4.2894	pos	Nicotinic acid adenine dinucleotide	烟酸腺嘌呤二核苷酸	47434	https://cloud.oebiotech.com/#/lm/network/47434	HMDB0001179	4234		18304	C00857	gga00760	Nicotinate and nicotinamide metabolism	165491	6450-77-7	NC1=C2N=CN([C@@H]3O[C@H](COP(O)(=O)OP(O)(=O)OC[C@H]4O[C@H]([C@H](O)[C@@H]4O)[N+]4=CC=CC(=C4)C(O)=O)[C@@H](O)[C@H]3O)C2=NC=N1	SENPVEZBRZQVST-HISDBWNOSA-O	Nucleosides, nucleotides, and analogues	(5'->5')-dinucleotides	Unclassified	Nucleosides, nucleotides and analogues	Level 4	37.4	90.4658	0		M+	C21H27N6O15P2+	2.91907	3.50537	13.6993	10.5079	3.19147	9.13542	Up	0.0244349	0.823341	11.6159	14.7871	14.0627	14.2496	12.4009	15.08	11.3852	7.229	7.229	11.6599	13.0921
9.26_415.2108m/z	415.211	9.25698	pos	Armillaripin	蜜环菌癸素	55220	https://cloud.oebiotech.com/#/lm/network/55220	HMDB0030404	86949		168784				21124297	129741-56-6	COC1=CC(O)=C(C(=O)OC2CC3(C)C2C(C=O)=CC2(O)CC(C)(C)CC32)C(C)=C1	BGKXQRPQNIXIMH-UHFFFAOYSA-N	Lipids and lipid-like molecules	Prenol lipids	Sesquiterpenoids	Lipids and lipid-like molecules	Level 2	41.4	86.4363	0		M+H	C24H30O6	-1.6799	3.35281	9.00456	7.229	1.77556	3.42371	Up	1.10636e-07	0.000317195	9.18389	8.93634	9.3066	8.8771	8.44351	9.27991	7.229	7.229	7.229	7.229	7.229
9.86_530.2337m/z	530.234	9.86052	pos	epothilone D	埃博霉素	28235	https://cloud.oebiotech.com/#/lm/network/28235		4987	LMPK04000001	29579	C12039			447865		C1(C)CCC[C@H](C)[C@H](O)[C@@H](C)C(=O)C(C)(C)[C@@H](O)CC(=O)O[C@H](/C(/C)=C/C2N=C(C)SC=2)CC=1	XOZIUKBZLSUILX-GIQCAXHBSA-N	Phenylpropanoids and polyketides	Macrolides and analogues	Epothilones and analogues	Phenylpropyl and polyketone compounds	Level 4	37.8	88.9282	0		M+K	C27H41NO5S	0.0233512	3.22838	7.868	9.92624	-2.05824	0.240108	Down	0.00900243	0.624526	7.229	7.229	7.229	7.229	9.56543	8.72657	10.8922	8.77248	8.28799	10.3157	11.2727
5.51_261.1127m/z	261.113	5.51245	neg	Armexifolin	阿莫西叶林	59458	https://cloud.oebiotech.com/#/lm/network/59458	HMDB0035596	90873		174461				13918461	64929-15-3	CC1=C2C3OC(=O)C(=C)C3CCC2(C)C(O)CC1=O	QPXLDBMZJNDASA-UHFFFAOYSA-N	Lipids and lipid-like molecules	Prenol lipids	Terpene lactones	Lipids and lipid-like molecules	Level 1	62.7	86.4548	76.3	199.1122, 217.1228, 227.0705, 227.4673, 227.5105, 227.6669, 227.6955, 243.1020, 259.0972, 261.1128	M-H	C15H18O4	-2.0821	3.14061	9.52984	7.229	2.30084	4.92745	Up	0.0328349	0.919216	12.5554	7.229	11.9431	9.19822	9.02433	7.229	7.229	7.229	7.229	7.229	7.229
3.37_270.1606m/z	270.161	3.36852	pos	Zolmitriptan	佐米曲普坦	52700	https://cloud.oebiotech.com/#/lm/network/52700	HMDB0014460	44026		10124	C07218			60857	139264-17-8	CN(C)CCC1=CNC2=CC=C(C[C@H]3COC(=O)N3)C=C12	ULSDMUVEXKOYBU-ZDUSSCGKSA-N	Organoheterocyclic compounds	Indoles and derivatives	Tryptamines and derivatives	Organic heterocyclic compounds	Level 4	36.1	82.6753	0		M+H-H2O	C16H21N3O2	1.72387	2.95354	10.3087	8.10045	2.20829	4.62128	Up	0.0244538	0.823341	11.2019	9.89962	11.1876	10.0195	7.229	12.3148	9.71743	7.229	7.229	7.229	8.88638
3.59_257.1603m/z	257.16	3.59428	pos	Val-Cit		212986	https://cloud.oebiotech.com/#/lm/network/212986	HMDB0259738							85068564		CC(C)C(N)C(=O)NC(CCCNC(N)=O)C(O)=O	AGGWFDNPHKLBBV-UHFFFAOYSA-N	Organic acids and derivatives	Carboxylic acids and derivatives	Amino acids, peptides, and analogues	Organic acids and their derivatives	Level 4	40.4	86.4949	17.8	215.9205, 234.9523, 235.7031, 238.6586, 240.4994, 240.7343, 254.1601, 257.0998, 257.1218, 257.1326	M+H-H2O	C11H22N4O4	-2.00018	2.86505	11.4912	9.71625	1.77499	3.42236	Up	0.0174992	0.776741	10.9399	11.4844	10.8574	12.1084	11.1765	12.3808	9.07822	10.3112	7.229	11.1522	10.0184
3.79_338.1815m/z	338.181	3.79228	pos	Kyotorphin	京都肽	48600	https://cloud.oebiotech.com/#/lm/network/48600	HMDB0005768	58303		17537	C02993			123804	70904-56-2	N[C@@H](CC1=CC=C(O)C=C1)C(=O)N[C@@H](CCCNC(N)=N)C(O)=O	JXNRXNCCROJZFB-RYUDHWBXSA-N	Organic acids and derivatives	Carboxylic acids and derivatives	Amino acids, peptides, and analogues	Organic acids and their derivatives	Level 4	38.8	85.6758	11.1	302.1464, 302.7492, 302.7958, 312.1693, 319.1743, 320.1221, 329.6689, 330.1717, 338.1736, 338.1804	M+H	C15H23N5O4	-2.43097	2.81281	13.6135	11.5222	2.09124	4.26114	Up	0.0497807	0.973756	12.6575	13.8817	14.2324	13.6408	13.6036	13.665	13.2703	12.9464	7.229	12.0076	11.1192
1.08_167.0789m/z	167.079	1.0756	pos	Adipamide	已二酰二胺	8580	https://cloud.oebiotech.com/#/lm/network/8580	HMDB0304762	44737	LMFA08010017					12364	628-94-4	O=C(CCCCC(N)=O)N	GVNWZKBFMFUVNX-UHFFFAOYSA-N	Lipids and lipid-like molecules	Fatty Acyls	Fatty amides	Lipids and lipid-like molecules	Level 4	38.2	92.5196	0		M+Na	C6H12N2O2	-1.12767	2.75092	9.08021	7.55225	1.52795	2.88376	Up	0.00149654	0.306861	9.43368	9.09454	8.7881	9.1627	8.56743	9.43478	9.16854	7.229	7.229	7.229	7.229
5.30_182.0366m/z	182.037	5.29533	pos	2-Aminonaphthalene	2-萘胺	64854	https://cloud.oebiotech.com/#/lm/network/64854	HMDB0041802	65732		27878	C02227			7057	91-59-8	NC1=CC2=CC=CC=C2C=C1	JBIJLHTVPXGSAM-UHFFFAOYSA-N	Benzenoids	Naphthalenes	Unclassified	Benzene series	Level 4	38.8	94.3455	0		M+K	C10H9N	-0.121072	2.72251	9.05213	7.229	1.82313	3.53848	Up	0.0360472	0.919216	10.3807	11.913	8.40753	9.15351	7.229	7.229	7.229	7.229	7.229	7.229	7.229
5.07_174.1852m/z	174.185	5.07453	pos	p-Menthan-1-ol	α,α-4-三甲基环己基甲醇	60671	https://cloud.oebiotech.com/#/lm/network/60671	HMDB0037020	92003		89236				89437	21129-27-1	CC(C)C1CCC(C)(O)CC1	CMLYGGFIXXLYQT-UHFFFAOYSA-N	Lipids and lipid-like molecules	Prenol lipids	Monoterpenoids	Lipids and lipid-like molecules	Level 4	43.6	96.5097	21.7	132.9028, 133.9285, 148.9754, 151.9396, 156.1750, 174.0828, 174.0913, 174.1279, 174.1678, 174.1853	M+NH4	C10H20O	-0.346585	2.60969	9.18518	10.6177	-1.43257	0.370472	Down	0.0114496	0.6856	9.26009	8.80258	8.31725	9.38856	9.30489	10.0377	11.66	9.68677	9.5383	11.0809	10.0636
9.98_372.3465m/z	372.346	9.97695	pos	21-oxo-docosanoic acid	21-氧代二十二酸	2142	https://cloud.oebiotech.com/#/lm/network/2142		74779	LMFA01060141					5312929		C(CCCCCCCCCCCCCCCCCCCC(=O)C)(=O)O	BODATZSSGBZDGB-UHFFFAOYSA-N	Lipids and lipid-like molecules	Fatty Acyls	Fatty acids and conjugates	Lipids and lipid-like molecules	Level 4	46.7	94.5203	41.5	283.2630, 283.3004, 292.4066, 324.3273, 327.2005, 354.3350, 356.0659, 356.0715, 372.1668, 372.3477	M+NH4	C22H42O3	-2.03678	2.60645	11.0648	9.25299	1.81179	3.51078	Up	0.0496715	0.973756	10.643	12.6129	10.7533	11.5009	9.56344	11.3152	10.8693	9.52544	7.229	9.50269	7.229
4.03_569.0547m/z	569.055	4.03492	pos	dTDP-4-dehydro-6-deoxy-beta-L-mannose		257157	https://cloud.oebiotech.com/#/lm/network/257157	HMDB0304343			45868	C00688			443211		C[C@@H]1O[C@H](OP(O)(=O)OP(O)(=O)OC[C@H]2O[C@H](C[C@@H]2O)N2C=C(C)C(=O)NC2=O)[C@H](O)[C@H](O)C1=O	PSXWNITXWWECNY-LPVGZGSHSA-N	Nucleosides, nucleotides, and analogues	Pyrimidine nucleotides	Pyrimidine nucleotide sugars	Nucleosides, nucleotides and analogues	Level 4	36	80.4315	0		M+Na	C16H24N2O15P2	0.49518	2.57391	11.6369	9.86575	1.77111	3.41316	Up	0.024432	0.823341	12.5278	11.3445	11.18	11.6368	10.5216	12.6103	11.4165	7.229	9.73086	10.0091	10.1102
12.66_352.1656m/z	352.166	12.6585	pos	Tryptophyl-Phenylalanine	色氨酸-苯丙氨酸	54101	https://cloud.oebiotech.com/#/lm/network/54101	HMDB0029090	85983						4427709		NC(CC1=CNC2=C1C=CC=C2)C(=O)NC(CC1=CC=CC=C1)C(O)=O	IMMPMHKLUUZKAZ-UHFFFAOYSA-N	Organic acids and derivatives	Carboxylic acids and derivatives	Amino acids, peptides, and analogues	Organic acids and their derivatives	Level 4	40.5	86.6662	16	302.7451, 302.7943, 319.4742, 327.6266, 335.1407, 335.2963, 335.6410, 343.6516, 351.7218, 352.1665	M+H	C20H21N3O3	0.0766138	2.57292	11.0213	12.3887	-1.36742	0.387584	Down	0.0149831	0.767079	10.5755	11.6469	9.80004	10.6413	12.3977	11.0662	12.6629	11.5699	11.6184	12.6428	13.3858
3.58_254.1606m/z	254.161	3.5829	pos	Prolyl-Arginine	脯氨酰精氨酸	54028	https://cloud.oebiotech.com/#/lm/network/54028	HMDB0029011							9814075		NC(=N)NCCCC(NC(=O)C1CCCN1)C(O)=O	HMNSRTLZAJHSIK-UHFFFAOYSA-N	Organic acids and derivatives	Carboxylic acids and derivatives	Amino acids, peptides, and analogues	Organic acids and their derivatives	Level 4	37.1	87.756	0		M+H-H2O	C11H21N5O3	-1.95896	2.55782	10.6397	9.15294	1.48672	2.80251	Up	0.0254415	0.828872	9.66676	10.8474	9.94949	11.3338	10.5236	11.5169	8.4487	9.75968	7.229	10.5022	9.87042
3.88_381.2082m/z	381.208	3.8775	pos	Leu-Val-Gln	亮氨酰-缬氨酰-谷氨酰胺	262712	https://cloud.oebiotech.com/#/lm/network/262712		20089						145456559		CC(C)CC(C(=O)NC(C(C)C)C(=O)NC(CCC(=O)N)C(=O)O)N	MVJRBCJCRYGCKV-GVXVVHGQSA-N	Organic acids and derivatives	Carboxylic acids and derivatives	Amino acids, peptides, and analogues	Organic acids and their derivatives	Level 2	54.2	81.7021	0		M+Na	C16H30N4O5	-7.45145	2.5072	12.4237	10.9392	1.48452	2.79824	Up	0.00914896	0.624526	12.5975	12.3128	12.0554	12.5876	11.7339	13.2553	11.1228	10.2194	11.6858	9.37315	12.1253
3.81_452.9769m/z	452.977	3.80557	pos	Alginic acid		54807	https://cloud.oebiotech.com/#/lm/network/54807	HMDB0029940			17548	C01768	gga00051	Fructose and mannose metabolism	131704328	9005-32-7	OC1C(O)C(OC2C(O)C(O)C(OP)OC2C(O)=O)OC(C1P)C(O)=O	FHVDTGUDJYJELY-UHFFFAOYSA-N	Organic oxygen compounds	Organooxygen compounds	Carbohydrates and carbohydrate conjugates	Organic oxygen compounds	Level 4	36.2	86.8674	0		M+K	C12H16O12P2	4.86536	2.46311	13.4074	11.9537	1.45372	2.73913	Up	0.00688776	0.606341	12.056	13.8946	13.4982	13.3252	13.4693	14.2011	12.3148	10.7746	12.5886	11.253	12.3927
9.64_368.2917m/z	368.292	9.63795	pos	2,4,12-Octadecatrienoic acid piperidide	2,4,12-十八碳三烯酸哌啶	56492	https://cloud.oebiotech.com/#/lm/network/56492	HMDB0032034	88136		174660				131751247	151391-71-8	CCCCC\C=C\CCCCCC\C=C/C=C/C(=O)N1CCCCC1	HFWMTBWJCPVZTO-ZQACVTJVSA-N	Organoheterocyclic compounds	Piperidines	N-acylpiperidines	Organic heterocyclic compounds	Level 4	37.9	91.8859	0		M+Na	C23H39NO	-1.84679	2.45188	11.185	10.1544	1.03058	2.04284	Up	0.0001212	0.0694963	11.0509	11.6602	10.9161	11.0916	11.2456	11.1453	9.75346	10.3145	10.0083	10.2209	9.94524
2.99_228.1204m/z	228.12	2.99292	pos	D-Panthenol	泛醇	8774	https://cloud.oebiotech.com/#/lm/network/8774	HMDB0004231	3978	LMFA08020198	27373	C05944	gga00770	Pantothenate and CoA biosynthesis	131204	81-13-0	C(C(C)(C)[C@@H](O)C(=O)NCCCO)O	SNPLKNRPJHDVJA-ZETCQYMHSA-N	Organic oxygen compounds	Organooxygen compounds	Alcohols and polyols	Organic oxygen compounds	Level 2	41.4	96.9764	5.56	186.9278, 192.8142, 195.0522, 203.9387, 204.9386, 209.9445, 210.1109, 222.9028, 227.9539, 228.1210	M+Na	C9H19NO4	-1.0198	2.43038	7.8579	9.45827	-1.60037	0.329792	Down	0.0492992	0.973756	9.25359	7.229	7.229	7.229	7.229	8.9778	10.9111	9.67749	7.229	10.8963	9.72266
5.09_343.1393m/z	343.139	5.08542	neg	8-Epiiridotrial glucoside	8-表猕猴桃苷	35316	https://cloud.oebiotech.com/#/lm/network/35316		41168	LMPR0102070023	2320	C11652			155942		O([C@@H]1OC=C(C=O)[C@@]2([H])CC[C@@H](C)[C@]21[H])[C@H]1[C@H](O)[C@H]([C@H](O)[C@H](O1)CO)O	MRIFZKMKTDPBHR-XLOWEYQUSA-N	Lipids and lipid-like molecules	Prenol lipids	Terpene glycosides	Lipids and lipid-like molecules	Level 2	54.6	91.7702	37.5	163.0598, 202.8407, 206.8971, 228.1403, 228.1692, 282.0273, 286.3598, 297.1338, 302.7073, 343.0844	M-H	C16H24O8	-1.67831	2.38635	9.93034	8.53288	1.39746	2.63437	Up	0.017099	0.776741	9.95704	10.175	10.7951	9.31837	9.43184	9.90465	9.19365	7.229	7.229	8.96985	8.74612
15.27_365.3012m/z	365.301	15.2718	pos	21-hydroxy-heneicosanoic acid	21-羟基二十一烷酸	1703	https://cloud.oebiotech.com/#/lm/network/1703		24089	LMFA01050076	79195				5282920		C(CCCCCCCCCCCCC(=O)O)CCCCCCCO	NENJNFMRWQAPAC-UHFFFAOYSA-N	Lipids and lipid-like molecules	Fatty Acyls	Fatty acids and conjugates	Lipids and lipid-like molecules	Level 4	36.8	88.6923	0		M+Na	C21H42O3	-4.037	2.38291	11.2047	9.97194	1.23274	2.35013	Up	0.00995006	0.648337	11.5836	12.075	11.1953	11.0657	10.0711	11.2373	10.1292	9.99045	10.426	10.2004	10.4572
15.37_310.3100m/z	310.31	15.3749	pos	3,4-Epoxy-6Z,9Z-eicosadiene		10098	https://cloud.oebiotech.com/#/lm/network/10098		98303	LMFA12000313					56936263		CCC1OC1C/C=C\C/C=C\CCCCCCCCCC	JVTLYSCCWUIAHP-AUGURXLVSA-N	Organoheterocyclic compounds	Epoxides	Unclassified	Organic heterocyclic compounds	Level 4	38	92.1378	0		M+NH4	C20H36O	-1.63227	2.33535	10.4359	9.20931	1.22663	2.34019	Up	0.0345041	0.919216	10.9994	11.3569	10.2301	9.78585	10.5095	9.7339	7.229	10.1928	9.66887	9.73094	9.06794
10.94_241.1774m/z	241.177	10.9358	pos	8,8-Dimethoxy-2,6-dimethyl-2-octanol	8,8-二甲氧基-2,6-二甲基-2-辛醇	63429	https://cloud.oebiotech.com/#/lm/network/63429	HMDB0040219	94750						8863	141-92-4	COC(CC(C)CCCC(C)(C)O)OC	QCJVKUULZGKQDG-UHFFFAOYSA-N	Organic oxygen compounds	Organooxygen compounds	Alcohols and polyols	Organic oxygen compounds	Level 4	38.5	92.7449	0		M+Na	C12H26O3	-0.288714	2.33331	11.3767	10.3649	1.01184	2.01648	Up	0.00331233	0.452211	11.9829	11.1968	11.8889	11.7039	11.0752	10.4125	10.358	10.4445	10.2818	10.5311	9.93359
9.72_346.3309m/z	346.331	9.71897	pos	11-methoxy-nonadecanoic acid	11-甲氧基十九酸	2292	https://cloud.oebiotech.com/#/lm/network/2292			LMFA01080031					85843852		C(CC)CCCCCC(OC)CCCCCCCCCC(=O)O	ROZAZLGTUNTXFB-UHFFFAOYSA-N	Lipids and lipid-like molecules	Fatty Acyls	Fatty acids and conjugates	Lipids and lipid-like molecules	Level 4	46.8	95.0511	41.1	234.6236, 240.6268, 260.9316, 298.2712, 298.3104, 302.7441, 328.3209, 337.8314, 346.1988, 346.3314	M+NH4	C20H40O3	-1.98336	2.19054	13.6291	12.5412	1.08785	2.12557	Up	0.00803661	0.606341	13.0459	14.2841	13.8292	13.8021	12.879	13.9341	12.8132	11.6528	12.0579	12.6566	12.7385
15.17_545.4228m/z	545.423	15.1715	pos	Campesteryl glucoside	菜油甾基葡萄糖苷	44100	https://cloud.oebiotech.com/#/lm/network/44100			LMST01031126	145072				12895787		C1[C@H](O[C@H]2[C@H](O)[C@@H](O)[C@H](O)[C@@H](CO)O2)CC2=CC[C@@]3([H])[C@]4([H])CC[C@]([H])([C@@]([H])(CC[C@@H](C)C(C)C)C)[C@@]4(C)CC[C@]3([H])[C@@]2(C)C1	FWNZEKQVBDXWKA-NYENXMMQSA-N	Lipids and lipid-like molecules	Steroids and steroid derivatives	Steroidal glycosides	Lipids and lipid-like molecules	Level 4	36.1	85.9982	0		M+H-H2O	C34H58O6	4.86826	2.07213	11.8199	10.7775	1.04242	2.05968	Up	0.018417	0.776741	12.2664	11.0785	12.0005	11.0302	12.46	12.0841	10.192	10.6252	11.9008	10.0422	10.8873
[truncated: 1 more columns]
